# Supplementary material for: Contrasting Patterns in the Evolution of Vertebrate MLX Interacting Protein (MLXIP) and MLX Interacting Protein-Like (MLXIPL) Genes
Source: PLoS One. 2016 Feb 24;11(2):e0149682. doi: 10.1371/journal.pone.0149682 (PMC4766361; doi:10.1371/journal.pone.0149682)
Supplement: S1 Fig — (TXT) [file pone.0149682.s001.txt]

>Human_MLXIP (Homo sapiens)
ATGGCCGCCGACGTCTTCATGTGCTCCCCGCGCCGGCCTCGCAGCCGGGGCCGCCAGGTGCTGCTCAAGCCCCAGGTGTCCGAGGACGACGACGACTCGGACACGGATGAGCCGTCCCCGCCGCCCGCCTCCGGCGCGGCCACCCCGGCCCGGGCCCACGCGAGCGCCGCGCCACCGCCGCCTCGGGCCGGGCCGGGCCGCGAGGAACCTCCGCGCCGCCAGCAGATCATCCACAGCGGCCACTTCATGGTGTCGTCGCCGCACCGAGAGCACCCGCCCAAGAAGGGCTACGATTTCGACACGGTCAACAAACAGACGTGCCAGACCTACAGCTTCGGCAAGACTAGCTCCTGCCACCTGTCCATCGACGCCTCGCTCACCAAGCTCTTCGAGTGCATGACTTTGGCCTACAGTGGGAAGTTGGTGTCTCCAAAGTGGAAGAATTTCAAGGGCCTGAAGCTACAGTGGAGAGACAAGATCCGGCTCAATAATGCCATCTGGCGGGCCTGGTACATGCAGTATCTGGAGAAGCGCAAGAATCCTGTGTGCCACTTTGTGACACCCCTGGACGGCTCTGTGGACGTAGACGAGCACCGCCGGCCGGAGGCCATCACCACGGAAGGGAAGTACTGGAAGAGCCGCATCGAGATTGTGATCCGGGAGTATCACAAGTGGAGAACCTACTTCAAGAAAAGGCTACAGCAGCACAAGGATGAGGACCTCTCCAGCCTGGTCCAGGACGATGACATGCTGTATTGGCACAAGCACGGGGATGGATGGAAGACCCCCGTCCCCATGGAGGAGGATCCCCTGCTGGACACAGACATGCTCATGTCGGAATTCAGCGACACCCTCTTCTCCACACTTTCTTCACACCAGCCGGTGGCCTGGCCCAATCCCCGGGAAATAGCACATCTGGGAAATGCAGACATGATCCAGCCGGGACTGATTCCTTTGCAGCCTAACCTGGACTTCATGGACACCTTTGAGCCTTTCCAGGACCTCTTCTCTTCTAGCCGCTCCATTTTTGGCTCCATGCTACCTGCATCTGCCTCAGCACCTGTACCAGATCCCAACAACCCACCTGCACAGGAGAGCATCCTGCCGACCACAGCCCTCCCCACTGTGAGCCTTCCTGACAGCCTCATCGCGCCCCCTACCGCCCCATCCCTGGCTCACATGGATGAGCAGGGCTGTGAACACACCTCCCGGACTGAGGACCCGTTTATCCAGCCCACGGACTTCGGTCCCTCAGAGCCGCCACTGAGTGTCCCGCAGCCCTTCCTCCCTGTCTTCACCATGCCCCTGCTGTCTCCCAGCCCCGCCCCACCGCCCATCTCCCCCGTGTTACCATTAGTTCCTCCTCCTGCCACTGCCCTGAACCCCCCGGCTCCACCCACCTTCCATCAGCCACAGAAGTTTGCTGGAGTCAACAAAGCGCCGTCTGTCATCACCCACACGGCCTCTGCCACCCTCACCCACGATGCCCCCGCCACCACCTTTAGCCAGAGTCAGGGCCTTGTGATCACCACCCATCACCCTGCCCCGTCAGCGGCCCCTTGTGGGCTGGCACTGTCTCCTGTCACCCGGCCTCCCCAGCCACGGTTAACTTTTGTGCACCCCAAACCTGTATCCTTGACTGGGGGCAGGCCTAAGCAGCCCCACAAAATAGTGCCTGCTCCCAAACCAGAGCCCGTGTCCTTGGTGTTGAAGAATGCCCGTATCGCCCCAGCTGCCTTTTCAGGCCAACCACAAGCGGTGATCATGACGTCAGGGCCTCTGAAGAGAGAAGGGATGTTGGCCTCCACCGTGTCCCAGTCCAACGTGGTCATTGCGCCTGCTGCCATCGCCAGGGCTCCTGGGGTCCCGGAGTTCCACAGCAGCATCCTGGTGACAGATCTCGGCCATGGCACGAGCAGCCCGCCTGCCCCCGTCTCCCGGCTCTTCCCAAGCACAGCGCAAGACCCCCTGGGGAAGGGCGAGCAGGTCCCGCTGCATGGGGGCAGCCCCCAGGTCACTGTCACAGGGCCCAGTCGGGACTGCCCAAACTCAGGGCAGGCCTCTCCGTGTGCATCGGAGCAGAGCCCCAGTCCTCAATCTCCCCAGAACAACTGCTCAGGGAAATCCGACCCCAAAAATGTGGCTGCACTAAAGAACCGGCAGATGAAGCACATCTCAGCTGAGCAGAAAAGGCGCTTCAACATCAAGATGTGCTTCGACATGCTCAACAGCCTCATCTCCAACAATTCCAAGCTGACCAGTCACGCCATCACACTGCAGAAGACTGTGGAGTACATCACCAAGCTGCAGCAGGAGAGAGGCCAGATGCAGGAGGAGGCCCGGCGGCTGCGGGAGGAGATCGAGGAGCTCAATGCCACCATCATCTCCTGCCAGCAGCTGCTCCCTGCCACGGGAGTCCCCGTTACCCGGCGCCAGTTTGATCACATGAAAGACATGTTTGACGAATACGTGAAAACCCGGACCTTGCAGAATTGGAAGTTCTGGATTTTCAGCATCATCATCAAGCCGCTGTTTGAGTCGTTCAAGGGCATGGTGTCCACCAGCAGCCTGGAGGAGCTGCACCGGACGGCGCTCTCCTGGCTGGACCAGCACTGCTCCCTGCCCATCCTCAGGCCGATGGTATTGAGCACGCTGCGGCAGCTGAGCACCTCCACCTCCATCCTCACAGACCCGGCACAGCTGCCAGAGCAGGCGTCCAAGGCTGTCACCAGGATTGGCAAGAGATTGGGAGAGTCCTAG
>Chimpanzee_Mlxip (Pan troglodytes)
ATGGCCGCCGACGTCTTCATGTGCTCCCCGCGCCGGCCTCGCAGCCGGGGCCGCCAGGTGCTGCTCAAGCCCCAGGTGTCCGAGGACGACGACGACTCGGACACGGATGAGCCGTCCCCGCCGCCCGCCTCCGGCGCGGCCACCCCGGCCCGGGCCCACGCGAGCGCCGCGCCACCGCCGCCTCGGGCCGGGCCGGGCCGCGAGGAACCTCCGCGCCGCCAGCAGATCATCCACAGCGGCCACTTCATGGTGTCGTCGCCGCACCGAGAGCACCCGCCCAAGAAGGGCTACGATTTCGACACGGTCAACAAACAGACGTGCCAGACCTACAGCTTCGGCAAGACTAGCTCCTGCCACCTGTCCATCGACGCCTCGCTCACCAAGCTCTTCGAGTGCATGACTTTGGCCTACAGTGGGAAGTTGGTGTCTCCAAAGTGGAAGAATTTCAAGGGCCTGAAGCTACAGTGGAGAGACAAGATCCGGCTCAATAATGCCATCTGGCGGGCCTGGTACATGCAGTATCTGGAGAAGCGCAAGAATCCTGTGTGCCACTTTGTGACACCCCTGGACGGCTCTGTGGATGTAGACGAGCACCGCCGGCCGGAGGCCATCACCACGGAAGGGAAGTACTGGAAGAGCCGCATCGAGATTGTGATCCGGGAGTATCACAAGTGGAGAACCTACTTCAAGAAAAGGCTACAGCAGCACAAGGATGAGGACCTCTCCAGCCTGGTCCAGGACGATGACATGCTGTATTGGCACAAGCACGGGGATGGATGGAAGACCCCCGTCCCCATGGAGGAGGATCCCCTGCTGGACACAGACATGCTCATGTCGGAATTCAGCGACACCCTCTTCTCCACACTTTCTTCACACCAGCCGGTGGCCTGGCCCAATCCCCGGGAAATAGCACATCTGGGAAATGCAGACATGATCCAGCCGGGACTGATTCCTTTGCAGCCTAACCTGGACTTCATGGACACCTTTGAGCCTTTCCAGGACCTCTTCTCTTCTAGCCGCTCCATTTTTGGCTCCATGCTACCTGCATCTGCCTCAGCACCTGTACCAGATCCCAACAACCCACCTGCACAGGAGAGCATCCTGCCGACCACAGCCCTCCCCACTGTGAGCCTTCCTGACAGCCTCATCGCGCCCCCTACCGCCCCATCCCTGGCTCACATGGATGGGCAGGGCTGTGAACACACCTCCCGGACTGAGGACCCGTTTATCCAGCCCACGGACTTCGGTCCCTCAGAGCCGCCACTGAGTGTCCCGCAGCCCTTCCTCCCTGTCTTCACCATGCCCCTGCTGTCTCCCAGCCCCGCCCCACCGCCCATCTCCCCCGTGTTACCATTAGTTCCTCCTCCTGCCACTGCCCTGAACCCCCCGGCTCCACCCACCTTCCATCAGCCGCAGAAGGTTGCTGGAGTCAACAAAGCGCCGTCTGTCATCACCCACACGGCCTCTGCCACCCTCACCCACGATGCCCCCGCCACCACCTTCAGCCAGAGTCAGGGCCTTGTGATCACCACCCATCACCCTGCCCCGTCAGCGGCCCCTTGTGGGCTGGCACTGTCTCCTGTCACCCAGCCTCCCCAGCCACGGTTAACTTTTGTGCACCCCAAACCTGTATCCTTGACTGGGGGCAGGCCTAAGCAGCCCCACAAAATAGTGCCTGCTCCCAAACCAGAGCCCGTGTCCTTGGTGTTGAAGAATGCCCGCATCGCCCCAGCTGCCTTTTCAGGCCAACCACAAGCGGTGATCATGACGTCAGGGCCTCTGAAGAGAGAAGGGATGTTGGCCTCCACCGTGTCCCAGTCCAACGTGGTCATTGCACCTGCTGCCATCGCCAGGGCTCCTGGGGTCCCGGAGTTCCACAGCAGCATCCTGGTGACAGATCTCGGCCATGGCACGAGCAGCCCGCCTGCCCCCGTCTCCCGGCTCTTCCCAAGCACAGCGCAAGACCCCCTGGGGAAGGGCGAGCAGGTCCCGCTGCATGGGGGCAGCCCCCAGGTCACTGTCACAGGGCCCAGTCGGGACTGCCCAAACTCAGGGCAGGCCTCTCCGTGTGCATCGGAGCAGAGCCCCAGTCCTCAGTCTCCCCAGAACAACTGCTCAGGGAAATCCGACCCCAAAAATGTGGCTGCACTAAAGAACCGGCAGATGAAGCACATCTCAGCTGAGCAGAAAAGGCGCTTCAACATCAAGATGTGCTTCGACATGCTCAACAGCCTCATCTCCAACAATTCCAAGCTGACCAGTCACGCCATCACACTGCAGAAGACCGTGGAGTACATCACCAAGCTGCAGCAGGAGAGAGGCCAGATGCAGGAGGAGGCCCGGCGGCTGCGGGAGGAGATCGAGGAGCTCAATGCCACCATCATCTCCTGCCAGCAGCTGCTCCCTGCCACGGGAGTCCCCGTTACCCGGCGCCAGTTTGATCACATGAAAGACATGTTTGACGAATACGTGAAAACCCGGACCTTGCAGAATTGGAAGTTCTGGATTTTCAGCATCATCATCAAGCCGCTATTTGAGTCGTTCAAGGGCATGGTGTCCACCAGCAGCCTGGAGGAGCTGCACCGGACGGCGCTCTCCTGGCTGGACCAGCACTGCTCCCTGCCCATCCTCAGGCCGATGGTATTGAGCACGCTGCGGCAGCTGAGCACCTCCACCTCCATCCTCACAGACCCGGCACAGCTGCCAGAGCAGGCGTCCAAGGCTGTCACCAGGATTGGCAAGAGATTGGGAGAGTCCTAG
>Gorilla_Mlxip (Gorilla gorilla)
ATGGCCGCCGACGTCTTCATGTGCTCCCCGCGCCGGCCTCGCAGCCGGGGCCGCCAGGTGCTGCTCAAGCCCCAGGTGTCCGAGGACGACGACGACTCGGACACGGATGAGCCGTCCCCGCCGCCCGCCTCCGGCGCGGCCACCCCGGCCCGGGCCCACGCGAGCGCCGCGCCACCGCCGCCTCGGGCCGGGCCGGGCCGCGAGGAACCTCCGCGCCGCCAGCAGATCATCCACAGCGGCCACTTCATGGTGTCGTCGCCGCACCGAGAGCACCCGCCCAAGAAGGGCTACGATTTCGACACGGTCAACAAACAGACGTGCCAGACCTACAGCTTCGGCAAGACTAGCTCCTGCCACCTGTCCATCGACGCCTCGCTCACCAAGCTCTTCGAGTGCATGACTTTGGCCTACAGTGGGAAGTTGGTGTCTCCAAAGTGGAAGAATTTCAAGGGCCTGAAGCTACAGTGGAGAGACAAGATCCGGCTCAATAATGCCATCTGGCGGGCTTGGTACATGCAGTATCTGGAGAAGCGCAAGAATCCTGTGTGCCACTTTGTGACACCCCTGGACGGCTCTGTGGACGTAGACGAGCACCGCCGGCCGGAGGCCATCACCACGGAAGGGAAGTACTGGAAGAGCCGCATCGAGATTGTGATCCGGGAGTATCACAAGTGGAGAACCTACTTCAAGAAAAGGCTACAGCAGCACAAGGATGAGGACCTCTCCAGCCTGGTCCAGGACGATGACATGCTGTATTGGCACAAGCACGGGGATGGATGGAAGACCCCCGTCCCCATGGAGGAGGATCCCCTGCTGGACACAGACATGCTCATGTCGGAATTCAGCGACACCCTCTTCTCCACGCTTTCTTCACACCAGCCGGTGGCCTGGCCCAATCCCCGGGAAATAGCACATCTGGGAAATGCAGACATGATCCAGCCGGGACTGATTCCTTTGCAGCCTAACCTGGACTTCATGGACACCTTTGAGCCTTTCCAGGACCTCTTCTCTTCTAGCCGCTCCATTTTTGGCTCCATGCTACCTGCATCTGCCTCAGCACCTGTACCAGATCCCAACAACCCACCTGCACAGGAGAGCATCCTGCCGACCACAGCCCTCCCCACTGTGAGCCTTCCTGACAGCCTCATCGCGCCCCCTACCGCCCCATCCCTGGCTCACATGGATGGGCAGGGCTGTGAACACACCTCCCGGACTGAGGACCCGTTTATCCAGCCCACGGACTTCGGTCCCTCAGAGCCGCCACTGAGTGTCCCGCAGCCCTTCCTCCCCGTCTTCACCATGCCCCTGCTGTCTCCCAGCCCCGCCCCACCGCCCATCTCCCCCGTGTTACCATTAGTTCCTCCTCCTGCCACTGCCCTGAACCCCCCGGCTCCACCCACCTTCCATCAGCCACAGAAGTTTGCTGGAGTCAACAAAGCGCCGTCTGTCATCACTCACACGGCCTCTGCCACCCTCACCCACGACGCCCCCGCCACCACCTTCAGCCAGAGTCAGGGCCTTGTGATCACCACCCATCACCCTGCCCCGTCAGCGGCCCCTTGTGGGCTGGCACTGTCTCCTGTCACCCGGCCTCCCCAGCCACGGTTAACTTTTGTGCACCCCAAACCTGTATCCGTGACTGGGGGCAGGCCTAAGCAGCCCCACAAAATAGTGCCTGCTCCCAAACCAGAGCCCGTGTCCTTGGTGTTGAAGAATGCCCGCATCGCCCCAGCTGCCTTTTCAGGCCAACCACAGGCGGTGATCATGACGTCAGGGCCTCTGAAGAGAGAAGGGATGTTGGCCTCCACCGTGTCCCAGTCCAACGTGGTCATTGCACCTGCTGCCATCGCCAGGGCTCCTGGGGTCCCGGAGTTCCACAGCAGCATCCTGGTGACAGATCTCGGCCATGGCACGAGCAGCCCGCCTGCCCCCGTCTCCCGGCTCTTCCCAGGCACAGCGCAAGACCCCCTGGGGAAGGGCGAGCAGGTCCCGCTGCATGGGGGCAGCCCCCAGGTCACTGTCACAGGGCCCAGTCGGGACTGCCCAAACTCAGGGCAGGCCTCTCCATGTGCATCGGAGCAGAGCCCCAGTCCTCAGTCTCCCCAGAACAACTGCTCAGGGAAATCCGACCCCAAAAATGTGGCTGCACTAAAGAACCGGCAGATGAAGCACATCTCAGCTGAGCAGAAAAGGCGCTTCAACATCAAGATGTGCTTCGACATGCTCAACAGCCTCATCTCCAACAATTCCAAGCTGACCAGTCACGCCATCACACTGCAGAAGACCGTGGAGTACATCACGAAGCTGCAGCAGGAGAGGGGCCAGATGCAGGAGGAGGCCCGGCGGCTGCGGGAGGAGATCGAGGAGCTCAATGCCACCATCATCTCCTGCCAGCAGCTGCTCCCTGCCACGGGAGTCCCCGTTACCCGGCGCCAGTTTGATCACATGAAAGACATGTTTGACGAATACGTGAAAAGCCGGACCTTGCAGAATTGGAAGTTCTGGATTTTCAGCATCATCATCAAGCCGCTGTTTGAGTCGTTCAAGGGCATGGTGTCCACCAGCAGCCTGGAGGAGCTGCACCGGACGGCGCTCTCCTGGCTGGACCAGCACTGCTCCCTGCCCATCCTCAGGCCGATGGTATTGAGCACGCTGCGGCAGCTGAGCACCTCCACCTCCATCCTCACAGACCCGGCACAGCTGCCAGAGCAGGCGTCCAAGGCTGTCACCAGGATTGGCAAGAGATTGGGAGAGTCCTAG
>Orangutan_Mlxip (Pongo abelii)
NNNNNNNNNNNNNNNNNNNNNNNNNNNNNNNNNNNNNNNNNNNNNNNNNNNNNNNNNNNNNNNNNNNNNNNNNNNNNNNNNNNNNNNNNNNNNNNNNNNNNNNNNNNNNNNNNNNNNNNNNNNNNNNNNNNNNNNGCGGCCACCCCGGCCCGGGCCCACGCGAGCGCCGCGCCACCGCCGCCTCGGGCCGGGCCGGGCCGCGAGGAACCTCCGCGCCGCCAGCAGATCATCCACAGCGGCCACTTCATGGTGTCGTCGCCGCACCGAGAGCACCCGCCCAAGAAGGGCTACGATTTCGACACGGTCAACAAACAGACGTGCCAGACCTACAGCTTCGGCAAGACTAGCTCCTGCCACCTGTCCATCGACGCCTCACTCACCAAGCTCTTCGAGTGCATGACTTTGGCCTACAGTGGGAAGTTGGTGTCTCCAAAATGGAAGAATTTCAAGGGCCTGAAGCTACAGTGGAGAGACAAGATCCGGCTCAATAATGCCATCTGGCGGGCCTGGTACATGCAGTATCTGGAGAAGCGCAAGAATCCTGTGTGCCACTTTGTGACACCCCTGGACGGCTCTGTGGACGTAGACGAGCACCGCCGGCCGGAGGCTATCACCACGGAAGGGAAGTACTGGAAGAGCCGCATCGAGATTGTGATCCGGGAGTATCACAAGTGGAGAACCTACTTCAAGAAAAGGCTACAGCAGCACAAGGATGAGGACCTCTCCAGCCTGGTCCAGGACGATGACATGCTGTATTGGCACAAGCACGGGGATGGATGGAAGACCCCCGTCCCCATGGAGGAGGATCCCCTGCTGGACACAGACATGCTCATGTCGGAATTCAGCGACACCCTCTTCTCCACGCTTTCTTCACACCAGCCGGTGGCCTGGCCCAATCCCCGGGAAATAGCACATCTGGGAAATGCAGACATGATCCAGCCAGGACTGATTCCTTTGCAGCCTAACCTGGACTTCATGGACACCTTTGAGCCTTTCCAGGACCTCTTCTCTTCTAGCCGCTCCATTTTTGGCTCCATGCTACCTGCATCTGCCTCAGCACCTGTACCAGATCCCAACAACCCACCTGCACAGGAGAGCATCCTGCCGACCACAGCCCTCCCCACCGTGAGCCTTCCTGACAGCCTCATCGCGCCCCCTACCGCCCCATCCCTGGCTCACGTGGATGGGCAGGGCTGTGAACACACCTCCCGGACTGAGGACCCGTTTATCCAGCCCACGGACTTCGGTCCCTCAGAGCCGCCACTGAGTGTCCCGCAGCCCTTCCTCCCCGTCTTCACCATGCCCCTGCTGTCTCCCAGCCCCGCCCCACCGCCCATCTCCCCGGTGTTACCGTTAGTTCCTCCTCCTGCCACTGCCCTGAACCCCCCAGCTCCACCCACCTTCCATCAGCCACAGAAGTTTGCTGGAGTCAACAAAGCGCCGTCTGTCATCACCCACACGGCCTCTGCCACCCTCACCCACGACGCCTCTGCCACCACCTTCAGCCAGAGTCAGGGCCTTGTGATCACCACCCATCACCCTGCCCCGTCAGCGGCCCCTTGTGGGCTGGCATTGTCTCCTGTCACCCGGCCTCCCCAGCCACGGTTAACTTTTGTGCACCCCAAACCTGTATCCTTGACTGGGGGCAGGCCTAAGCAGCCCCACAAAATAGTGCCTGCTCCCACCAAGCCAGAGCCCGTGTCCTTGGTGTTGAAGAATGCCTGCATCGCCCCAGCTGCCTTTTCAGGCCAACCACAAGCGGTGATCATGACGTCAGGGCCTCTGAAGAGAGAAGGGATGTTGGCCTCCACCGTGTCCCAGTCCAACATGGTCATTGCGCCTGCTGCCATCGCCAGGGCTCCTGGGGTCCCGGAGTTCCACAGCAGCATCCTGGTGACAGATCTCGGCCATGGCACGAGCAGTCCGCCTGCCCCCGTCTCCCGGCTCTTTCCAAGCACAGCGCAAGACCCCCTGGGGAAGGGCGAGCAGGTCCCACTGCATGGGGGCAGCCCCCAGGTCACTGTCACAGGGCCCAGTCGGGACTGCCCAAACTCAGGGCAGGCCTCTCCGTGTGCATCAGAGCAGAGCCCCAGTCCTCAGTCTCCCCAGAACAACTGCTCAGGGAAATCCGACCCCAAAAATGTGGCTGCACTAAAGAACCGGCAGATGAAGCACATCTCAGCTGAGCAGAAAAGGCGCTTCAACATCAAGATGTGCTTCGACATGCTCAACAGCCTCATCTCCAACAATTCCAAGCTGACCAGTCACGCCATCACACTGCAGAAGACCGTGGAGTACATCACCAAGCTGCAGCAGGAGAGGGGCCAGATGCAGGAGGAGGCCCGGCGGCTGCGGGAGGAGATCGAGGAGCTCAATGCCACCATCATCTCCTGCCAGCAGCTGCTCCCTGCCACAGGAGTCCCCGTTACCCGGCGCCAGTTTGATCACATGAAAGACATGTTTGACGAATACGTGAAAAGCCGGACCTTGCAGAATTGGAAGTTCTGGATTTTCAGCATCATCATCAAGCCGCTCTTTGAGTCGTTCAAGGGCATGGTGTCCACCAGCAGCCTGGAGGAGCTGCACCGGACGGCGCTGTCCTGGCTGGACCAGCACTGCTCCCTGCCCATCCTCAGGCCGATGGTATTGAGCACGCTGCGGCAGCTGAGCACCTCCACCTCCATCCTCACAGACCCGGCACAGCTGCCGGAGCAGGCGTCCAAGGCTGTCACCAGGATCGGCAAGAGATTGGGAGAGTCCTAG
>Gibbon_Mlxip (Nomascus leucogenys)
NNNNNNNNNNNNNNNNNNNNNNNNNNNNNNNNNNNNNNNNNNNNNNNNNNNNNNNNNNNNNNNNNNNNNNNNNNNNNNNNNNNNNNNNNNNNNNNNNNNNNNNNNNNNNNNNNNNNNNNNNNNNNNNNNNNNNNNNNNNNNNNNNNNNNNNNNNNNNNNNNNNNNNNNNNNNNNNNNNNNNNNNNNNNNNNNNNNNNNNNNNNNNNNNNNNNNNNNNNNNNNNNNNNNNNNNNNNNNNNNNNNNNNNNNNNNNNNNNNNNNNNNNNNNNNNNNNNNNNNNNNNNNNNNNNNNNNNNNNNNNNNNNNNNNNNNNNNNNNNNNNNNNNNNNNNNNNNNNNNNNNNNNNNNNNNNNNNNNNNNNNNNNNNNNNNNNNNNNNNNNNNNNNNNNNNNNNNNNNNNNNNNNNNNNNNNNTGGGAAGTTGGTGTCTCCAAAGTGGAAGAATTTCAAGGGCTTGAAGCTGCAATGGAGAGACAAGATCCGGCTCAATAATGCCATCTGGCGGGCCTGGTACATGCAGTATCTGGAGAAGCGCAAGAATCCTGTATGCCACTTTGTGACACCCCTGGACGGCTCTGTGGATGTAGACGAGCACCGCCGGCCGGAGNNNNNNNNNNNNNNNNNNNNNNNNNNNNNNNNNNNNNNNNNNNNNNNNNNNNNNNNNNNNNNNNNNNNNNNNNNNNNNNNNNNNNNNNNNCTACAGCAGCACAAGGATGAAGACCTCTCCAGCCTGGTCCAGGACGATGACATGCTGTATTGGCACAAGCACGGGGATGGATGGAAGACCCCCGTCCCCATGGAGGAGGATCCTCTGCTGGACACAGACATGCTCATGTCGGAATTCAGCGACACCCTCTTCTCCACGCTTTCTTCACACCAGCCGGTGGCCTGGCCCAATCCCCGGGAAATAGCACATCTGGGAAATGCAGACATGATCCAGCCGGGACTGATTCCTTTGCAGCCTAACCTGGACTTCATGGACACCTTTGAGCCTTTCCAGGACCTCTTCTCTTCTAGCCGCTCCATTTTTGGCTCCATGCTACCTGCATCTGCCTCAGCACCTGTTCCAGATCCCAACAACCCACCTGCACAGGAGAGCATCCTGCCAACCACAGCCCTCCCCACCGTGAGCCTTCCTGACAGCCTCATCGCACCCCCTACTGCCCCATCCCTGGCTCACATGGATGGGCAGGGCAGTGAACACACCTCCCGGACTGAGGACCCGTTTATCCAGCCCACGGACTTCGGTCCCTCAGAGCCGCCACTGAGTGTCCCGCAGCCCTTCCTCCCCGTCTTCACCATGCCCCTGCTGTCTCCCAGCCCCGCCCCACCGCCCATCTCCCCTGTGTTACCGTTAGTTCCTCCTCCTGCCACTGCCCTGAACCCCCCGGCTCCACCCACCTTCCATCAGCCACAGAAGTTTGCTGGAGTCAACAAAGCACCGTCTGTCATCACCCACACGGCCTCTGCCACCCTCACCCACGACGCCTCCGCCACCACCTTCAGCCAGAGTCAGGGCCTTGTGATCACCACCCATCACCCTGCCCCGTCAGTGGCGCCTTGTGGGCTGGCACTGTCTCCTGTCACCCGGCTTCCCCAGCCACGGTTAACTTTTGTGCACCCCAAACCTGTATCCTTGACTGGGGGCAGGCCTAAGCAGCCCCACAAAATAGTGCCTGCTCCCAAATCAGAGCCCGTGTCCTTGGTGTTGAAGAACGCCTGCATCGCCCCAGCTGCCTTTTCAGGCCAACCACAAGCGGTGATCATGACGTCAGGGCCTCTGAAGAGAGAAGGGATGTTGGCCTCCACCGTGTCCCAGTCCAACGTGGTCATTGCGCCTGCTACCATCGCCAGGGCTCCTGGGGTCCCGGAGTTCCACAGCAGCATCCTGGTGACAGATCTCGGCCATGGCACGAGCAGCCCGCCTGCCCCCGTCTCCCGGCTCTTCCCAAGCACAGCGCAAGACCCCCTGGGGAAGGGCGAGCAGGTCCCGCTGCATGGGGGCAGCCCCCAGGTCACTGTCACAGGGCCTAGTCGGGACTGCCCAAACTCAGGGCAGGCCTCTCCGTGTGCATCGGAGCAGAGCCCCAGTCCTCAGTCTCCCCAGAACAACTGCTCAGGGAAATCTGACCCCAAAAATGTGGCTGCACTAAAGAACCGGCAGATGAAGCACATCTCAGCTGAGCAGAAAAGGCGCTTCAACATCAAGATGTGCTTTGACATGCTCAACAGCCTCATCTCCAACAATTCCAAGCTGACCAGTCACGCCATCACACTGCAGAAGACCGTGGAGTACATCACCAAGCTGCAGCAGGAGAGGGGCCAGATGCAGGAGGAGGCCCGGCGGCTGCGGGAGGAGATTGAGGAGCTCAATGCCACCATCATCTCCTGCCAGCAGCTGCTCCCTGCCACGGGAGTCCCTGTTACCCGGCGCCAGTTTGATCACATGAAAGACATGTTTGACGAATACGTGAAAAGCCGGACCTTGCAGAATTGGAAGTTCTGGATTTTCAGCATCATCATCAAGCCGCTGTTTGAGTCGTTCAAGGGCATGGTGTCCACCAGCAGCCTGGAGGAGCTGCATCGGACGGCGCTGTCCTGGCTGGACCAGCACTGCTCCCTGCCCATCCTCAGGCCGATGGTATTGAACACGCTGCGGCAGCTGAGCACCTCCACCTCCATCCTCACAGACCCCGCACAGCTGCCAGAGCAGGCGTCCAAGGCTGTCACCAGGATCGGCAAGAGATTGGGAGAGTCCTAG
>Macaque_Mlxip (Macaca mulatta)
ATGGCCGCCGACGTCTTCATGTGCTCCCCGCGCCGGCCCCGCAGCCGGGGCCGCCAGGTGCTGCTCAAGCCCCAGGTGCCTGAGGACGACGACGACTCGGACACGGATGAGCCGTCCCCGCCGCCCGCCTCCGGCGCGGCCACCCCGGCCCGGGCCCACGCGAGCGCCGCGCCACCGCCGCCTCGGGCCGGGCCGGGCCGCGAGGAGCCTCCGCGCCGCCAGCAGATCATCCACAGCGGCCACTTCATGGTGTCGTCGCCGCACCGGGAGCACCCGCCCAAGAAGGGCTACGATTTCGACACGGTCAACAAACAGACGTGCCAGACCTACAGCTTCGGCAAGACCAGCTCCTGCCACCTGTCCATCGACGCCTCGCTCACCAAGCTCTTCGAGTGCATGACTTTGGCCTACAGTGGGAAGTTGGTGTCTCCAAAGTGGAAGAATTTCAAGGGCCTGAAGCTACAGTGGAGAGACAAGATCCGGCTCAATAATGCCATCTGGCGGGCCTGGTACATGCAGTATCTGGAGAAGCGCAAGAATCCTGTGTGCCACTTTGTGACGCCCCTAGACGGCTCTGTGGACGTAGATGAGCACCGCCGGCCGGAGGCCATCACCACGGAAGGGAAGTACTGGAAGAGCCGCATCGAGATTGTGATCCGGGAGTATCACAAGTGGAGAACCTACTTCAAGAAAAGGCTACAGCAGCACAAGGATGAGGACCTCTCCAGCCTGGTCCAGGACGATGACATGCTATATTGGCACAAGCACGGGGATGGATGGAAGACCCCCGTCCCCATGGAGGAGGACCCCCTGCTGGACACAGACATGCTCATGTCGGAATTCAGCGACACCCTCTTCTCCACGCTTTCTTCACACCAGCCGGTGGCCTGGCCCAATCCCCGGGAAATAGCACATCTGGGAAATGCAGACATGATCCAGCCGGGACTGATTCCTTTGCAGCCTAACCTGGACTTCATGGACACCTTCGAGCCTTTCCAGGACCTCTTCTCTTCTAGCCGCTCCATTTTTGGCTCCATGCTACCTGCATCTGCCTCAGCACCTGTACCAGATCCCAACAACCCACCTGCACAGGAGAGCGTCCTGCAGACCACCGCCCTCCCCACTGTGAGCCTGCCTGACAGCCTCATCGCGCCCCCCACCGCCCCGCCCCTGGCTCACGTGGACGGGCAGAGCTGTGAACACACCTCCCGGGCTGAGGACCCGTTTATCCAGCCCACGGACTTCGGTCCCTCAGAGCCACCACTGAGTGTCCCACAGCCCTTCCTCCCCGTCTTCACCATGCCCCTGCTGTCTCCCAGCCCCGCTCCACCACCTGTCTCCCCCGTGTTACCGTTAGTTCCTCCTCCTGCCACTGCCCTGAACCCCCCAGCTCCACCCACCTTCCACCAGCCACAGAAGTTTGCTGGAGTGAGCAAAGTGCCGTCTGTCATCACCCACACGGCCTCCGCCACCCTCACCCATGACGCCTCTGCCACCACCTTCAGCCAGAGTCAGGGCCTTGTGATCACCACCCATCACCCTGCCCCATCAGCGGCCCCCTGTGGACTGGCACTGTCTCCTGTCCCCCGGCCTCCTCAGCCACGGTTAACTTTTGTGCACCCCAAACCTGTATCCTTGACTGGGGGCAGGCCTAAGCAGCCCCACAAAATAGTGCCTGCTCCCAAACCAGAGCCCGTGTCCTTGGTGTTGAAGAACACCTGCATCGCCCCAGCTGCCTTTTCAGGACAACCACAAGCGGTGATCATGACGTCAGGGCCTCTGAAGAGAGAAGGGATGTTGGCCTCCACGGTGTCCCAGTCCAACGTGGTCATCGCACCTGCTGCCATCGCCAGGGCTCCTGGGGTCCCGGAGTTCCACAGCAGCATCCTGGTGACAGATCTCGGCCATGGCACGAACAGCCCGCCTGCCCCCATCTCCCGGCTCTTCCCGAGCACAGCGCAAGACCCCCTGGGGAAGGGCGAGCAGGTCCAGCTGCATGGGGGCAGCCCCCAGGTCACTGTCACAGGGCCCAGTCGGGACTGCCCAAACTCAGGGCAGGCCTCTCCATGTGCATCGGAGCAGAGCCCCAGTCCTCAGTCTCCCCAGAACAACTGCTCAGGGAAATCCGACCCCAAAAATGTGGCTGCACTAAAGAACCGGCAGATGAAGCACATCTCAGCTGAGCAGAAAAGGCGCTTCAACATCAAGATGTGCTTCGACATGCTCAACAGCCTCATCTCCAACAATTCCAAGCTGACCAGTCATGCCATCACACTGCAGAAGACCGTGGAGTACATCACCAAGCTGCAGCAGGAGAGGGGCCAGATGCAGGAGGAGGCCCGGCGGCTTCGGGAGGAGATCGAGGAGCTCAATGCCACCATCATCTCCTGCCAGCAGCTGCTCCCTGCCACGGGAGTCCCCGTCACCCGGCGCCAGTTTGATCACATGAGAGACATGTTTGACGAATACGTGAAAAGCCGGACCTTGCAGAATTGGAAGTTCTGGATTTTCAGCATAATTATCAAGCCGCTGTTTGAGTCATTCAAGGGCATGGTGTCCACCAGCAGCCTGGAGGAGCTGCACCGGACGGCGCTGTCCTGGCTGGACCAGCACTGCTCCCTGCCCATCCTCAGGCCAATGGTGTTGAACACGCTGCGGCAGCTGAGCACCTCCACCTCCATCCTCACAGACCCGGCACAGCTGCCGGAGCAGGCATCCAAGGCCGTCACCAGGATCGGCAAAAGACTGGGAGAGTCCTAG
>Olive_baboon_Mlxip (Papio anubis)
ATGGCCGCCGACGTGTTCATGTGCTCCCCGCGCCGGCCCCGCAGCCGGGGCCGCCAGGTGCTGCTCAAGCCCCAGGTGCCTGAGGACGACGACGACTCGGACACGGATGAGCCGTCCCCGCCGCCCGCCTCCGGCGCGGCCACCCCGGCCCGGGCCCACGCGAGCGCCGCGCCACCGCCGCCTCGGGCCGGGCCGGGCCGCGAGGAGCCTCCGCGCCGCCAGCAGATCATCCACAGCGGCCACTTCATGGTGTCGTCGCCGCACCGGGAGCACCCGCCCAAGAAGGGCTACGATTTCGACACGGTCAACAAACAGACGTGCCAGACCTACAGCTTCGGCAAGACCAGCTCCTGCCACCTGTCCATCGACGCCTCGCTCACCAAGCTCTTCGAGTGCATGACTTTGGCCTACAGTGGGAAGTTGGTGTCTCCAAAGTGGAAGAATTTCAAGGGCCTGAAGCTACAGTGGAGAGACAAGATCCGGCTCAATAATGCCATCTGGCGGGCCTGGTACATGCAGTATCTGGAGAAGCGCAAGAATCCTGTGTGCCACTTTGTGACGCCCCTAGACGGCTCTGTGGACGTAGATGAGCACCGCCGGCCGGAGGCCATCACCACGGAAGGGAAGTACTGGAAGAGCCGCATCGAGATTGTGATCCGGGAGTATCACAAGTGGAGAACCTACTTCAAGAAAAGGCTACAGCAGCACAAGGATGAGGACCTCTCCAGCCTGGTCCAGGATGATGACATGCTATATTGGCACAAGCACGGGGATGGATGGAAGACCCCCGTCCCCATGGAGGAGGACCCCCTGCTGGACACAGACATGCTCATGTCGGAATTCAGCGACACCCTCTTCTCCACGCTTTCTTCACACCAGCCGGTGGCCTGGCCCAATCCCCGGGAAATAGCACATCTGGGAAATGCAGACATGATCCAGCCGGGACTGATTCCTTTGCAGCCTAACCTGGACTTCATGGACACCTTCGAGCCTTTCCAGGACCTCTTCTCTTCTAGCCGCTCCATTTTTGGCTCCATGTTACCTGCATCTGCCTCAGCACCTGTACCAGATCCCAACAACCCACCTGCACAGGAGAGCGTCCTGCAGACCACCGCCCTCCCCACTGTGAGCCTGCCTGACAGCCTCATCGTGCCCCCCACCGCCCCGCCCCTGGCTCACGTGGACGGGCAGAGCTGTGAACACACCTCCCGGGCTGAGGACCCGTTTATCCAGCCCACGGACTTCGGTCCCTCAGAGCCACCACTGAGTGTCCCACAGCCCTTCCTCCCTGTCTTCACCATGCCCCTGCTGTCTCCCAGCCCCGCTCCACCACCTGTCTCCCCCGTGTTACCGTTAGTTCCTCCTCCTGCCACTGCCCTGAACCCCCCAGCTCCACCCACCTTCCACCAGCCACAGAAGTTTGCTGGAGTGAGCAAAGTGCCGTCTGTCATCACCCACACGGCCTCCGCCACCCTCACCCATGACGCCTCTGCCACTACCTTCAGCCAGAGTCAGGGCCTTGTGATCACCACCCATCACCCTGCCCCATCAGCGGCCCCCTGTGGACTGGCACTGTCTCCTGTCCCCCGGCCTCCCCAGCCACGGTTAACTTTTGTGCACCCCAAACCTGTATCCTTGACTGGGGGCAGGCCTAAGCAGCCCCACAAAATAGTGCCTGCTCCCAAACCAGAGCCCGTGTCCTTGGTGTTGAAGAACACCTGCATCACCCCAGCTGCCTTTTCAGGCCAACCACAAGCGGTGATCATGACGTCAGGGCCTCTGAAGAGAGAAGGGATGTTGGCCTCCACGGTGTCCCAGTCCAACGTGGTCATCGCACCTGCTGCCATCGCCAGGGCTCCTGGGGTCCCGGAGTTCCACAGCAGCATCCTGGTGACAGATCTCAGCCATGGCACGAACAGCCCGCCTGCCCCCATCTCCCGGCTCTTCCCGAGCACAGCGCAAGACCCCCTGGGGAAGGGCGAGCAGGTCCAGCTGCATGGGGGCAGTCCCCAGGTCACTGTCACAGGGCCCAGTCGGGACTGCCCAAACTCAGGGCAGGCCTCTCCATGTGCATCGGAGCAGAGCCCCAGTCCTCAGTCTCCCCAGAACAACTGCTCAGGGAAATCCGACCCCAAAAATGTGGCTGCACTAAAGAACCGGCAGATGAAGCACATCTCAGCTGAGCAGAAAAGGCGCTTCAACATCAAGATGTGCTTCGACATGCTCAACAGCCTCATCTCCAACAATTCCAAGCTGACCAGTCACGCCATCACACTGCAGAAGACCGTGGAGTACATCACCAAGCTGCAGCAGGAGAGGGGCCAGATGCAGGAGGAGGCCCGGCGGCTTCGGGAGGAGATCGAGGAGCTCAATGCCACCATCATCTCCTGCCAGCAGCTGCTCCCTGCCACGGGAGTCCCCGTCACCCGGCGCCAGTTTGATCACATGAGAGACATGTTTGACGAATACGTGAAAAGCCGGACCTTGCAGAATTGGAAGTTCTGGATTTTCAGCATAATTATCAAGCCGCTGTTTGAGTCATTCAAGGGCATGGTGTCCACCAGCAGCCTGGAGGAGCTGCACCGGACGGCGCTGTCCTGGCTGGACCAGCACTGCTCCCTGCCCATCCTCAGGCCAATGGTGTTGAACACGCTGCGGCAGCTGAGCACCTCCACCTCCATCCTCACAGACCCGGCACAGCTGCCGGAGCAGGCATCCAAGGCCGTCACCAGGATCGGCAAAAGATTGGGAGAGTCCTAG
>Vervet_AGM_Mlxip (Vervet-African GreenMonkey, Chlorocebus sabaeus)
ATGGCCGCCGACGTCTTCATGTGCTCCCCGCGCCGGCCCCGCAGCCGGGGCCGCCAGGTGCTGCTCAAGCCCCAGGTGCCTGAGGACGACGACGACTCGGACACGGATGAGCCGTCCCCGCCGCCCGCCTCCGGCGCGGCCACCCCGGCCCGGGCCCACGCGAGCGCCGCGCCACCGCCGCCTCGGGCCGGGCCGGGCCGCGAGGAGCCTCCGCGCCGCCAGCAGATCATCCACAGCGGCCACTTCATGGTGTCGTCGCCGCACCGGGAGCACCCGCCCAAGAAGGGCTACGATTTCGACACGGTCAACAAACAGACGTGCCAGACCTACAGCTTCGGCAAGACCAGCTCCTGTCACCTGTCCATCGACGCCTCGCTCACCAAGCTCTTCGAGTGCATGACTTTGGCCTACAGTGGGAAGTTGGTGTCTCCAAAGTGGAAGAATTTCAAGGGCCTGAAGCTACAGTGGAGAGACAAGATCCGGCTCAATAATGCCATCTGGCGGGCCTGGTACATGCAGTATCTGGAGAAGCGCAAGAATCCTGTGTGCCACTTTGTGACGCCCCTAGACGGCTCTGTGGATGTAGATGAGCACCGCCGGCCGGAGGCCATCACCACGGAAGGGAAGTACTGGAAGAGCCGCATCGAGATTGTGATCCGGGAGTATCACAAGTGGAGAACCTACTTCAAGAAAAGGCTACAGCAGCACAAGGATGAGGACCTCTCCAGCCTGGTCCAGGACGATGACATGCTATATTGGCACAAGCACGGGGATGGATGGAAGACCCCCGTCCCCATGGAGGAGGACCCCCTGCTGGACACAGACATGCTCATGTCGGAATTCAGCGACACCCTCTTCTCCACGCTTTCTTCACACCAGCCGGTGGCCTGGCCCAATCCCCGGGAAATAGCACATCTGGGAAATGCAGACATGATCCAGCCGGGACTGATTCCTTTGCAGCCTAACCTGGACTTCATGGACACCTTCGAGCCTTTCCAGGACCTCTTCTCTTCTAGCCGCTCCATTTTTGGCTCCATGCTACCTGCATCTGCCTCAGCACCTGTACCAGATCCCAACAACCCACCTGCACAGGAGAGCGTCCTGCAGACCACCGCCCTCCCCACTGTGAGCCTGCCTGACAGCCTCATCGCGCCCCCCACCGCCCCGCCCCTGGCTCACGTGGACGGGCAGAGCTGTGAACACACCTCCCGGGCTGAGGACCCGTTTATCCAGCCCACAGACTTCGGTCCCTCAGAGCCACCACTGAGTGTCCCACAGCCCTTCCTCCCTGTCTTCACCATGCCCCTGCTGTCTCCCAGCCCCGCTCCACCACCTGTCTCCCCCGTGTTACCGTTAGTTCCTCCTCCTGCCACTGCCCTGAACCCCCCAGCTCCACCCACCTTCCACCAGCCACAGAAGTTTGCTGGAGTCAGCAAAGTGCCATCTGTCATCACCCACACGGCCTCCGCCACCCTCACCCATGACGCCTCTGCCACCACCTTCAGCCAGAGTCAGGGCCTTGTGATCACCACCCATCACCCTGCCCCATCAGCGGCCCCCTGTGGACTGGCACTGTCTCCTATCCCCCGGCCTCCCCAGCCACGGTTAACTTTTGTGCACCCCAAACCTGTATCCTTGACTGGGGGCAGGCCTAAGCAGCCCCACAAAATAGTGCCTGCTCCCAAACCAGAGCCCGTGTCCTTGGTGTTGAAGAACACCTGCATCACCCCAGCTGCCTTTTCAGGCCAACCACAAGCGGTGATCATGACGTCAGGGCCTCTGAAGAGAGAAGGGATATTGGCCTCCACGGTGTCCCAGTCCAACGTGGTCATCGCACCTGCTGCCATCGCCAGGGCTCCTGGGGTCCCGGAGTTCCACAGCAGCATCCTGGTGACAGATCTCAGCCATGGCACGAACAGCCCGCCCGCCCCCATCTCCCGGCTCTTCCCGAGCACAGCGCAAGACCCCCTGGGGAAGGGCGAGCAGGTCCAGCTGCATGGGGGCAGCCCCCAGGTCACTGTCACAGGGCCCAGTCGGGACTGCCCAAACTCAGGGCAGGCCTCTCCATGTGCATCGGAGCAGAGCCCCAGTCCTCAGTCTCCCCAGAACAACTGCTCAGGGAAATCCGACCCCAAAAATGTGGCTGCACTAAAGAACCGGCAGATGAAGCACATCTCAGCTGAGCAGAAAAGGCGCTTCAACATCAAGATGTGCTTCGACATGCTCAACAGCCTCATCTCCAACAATTCCAAGCTGACCAGTCACGCCATCACACTGCAGAAGACCGTGGAGTACATCACCAAGCTGCAGCAGGAGAGGAGCCAGATGCAGGAGGAGGCCCGGCGGCTTCGGGAGGAGATCGAGGAGCTCAATGCCACCATCATCTCCTGCCAGCAGCTGCTCCCTGCCACGGGAGTCCCCGTCACCCGGCGCCAGTTTGATCACATGAGAGACATGTTTGACGAATACGTGAAAAGCCGGACCTTGCAGAATTGGAAGTTCTGGATTTTCAGCATAATTATCAAGCCGCTGTTTGAGTCATTCAAGGGCATGGTGTCCACCAGCAGCCTGGAGGAGCTGCACCGAACGGCGCTGTCCTGGCTGGACCAGCACTGCTCCCTGCCCATCCTCAGGCCAATGGTGTTGAACACGCTGCGGCAGCTGAGCACCTCCACCTCCATCCTCACAGACCCGGCACAGCTGCCGGAGCAGGCATCCAAGGCTGTCACCAGGATCGGCAAAAGATTGGGAGAGTCCTAG
>Marmoset_Mlxip (Callithrix jacchus)
NNNNNNNNNNNNNNNNNNNNNNNNNNNNNNNNNNNNNNNNNNNNNNNNNNNNNNNNNNNNNNNNNNNNNNNNNNNNNNNNNNNNNNNNNNNNNNNNNNNNNNNNNNNNNNNNNNNNNNNNNNNNNNNNNNNNNNNNNNNNNNNNNNNNNNNNNNNNNNNNNNNNNNNNNNNNNNNNNNNNNNNNNNNNNNNNNNNNNNNNNNNNNNNNNNNNNNNNNNNNNNNNNNNNNNNNNNNNNNNNNNNNNNNNNNNNNNNNNNNNNNNNNNNNNNNNNNNNNNNNNNNNNNNNNNNNNNNNNNNNNNNNNNNNNNNNNNNNNNNNNNNNNNNNNNNNNNNNNNNNNNNNNNNNNNNNNNNNNNNNNNNNNNNNNNNNNNNNNNNNNNNNNNNNNNNNNNNNNNNNNNNNNNNNNNNNNTGGGAAGTTGGTGTCTCCAAAGTGGAAGAATTTCAAGGGCCTGAAGCTCCAGTGGAGAGACAAGATCCGGCTCAATAATGCCATCTGGCGGGCCTGGTACATGCAGTATCTGGAGAAGCGCAAGAATCCTGTGTGCCACTTTGTGACGCCCCTGGATGGCTCTGTGGATGTAGACGAGCACCGCCGGCCAGAGGCCATCACCACAGAAGGGAAGTACTGGAAGAGCCGCATCGAGATTGTGATCCGGGAGTATCACAAGTGGAGAACCTACTTCAAGAAAAGGCTACAGCAGCACAAGGATGAGGACCTCTCCAGCTTGGCCCAGGACTATGACATGCTGTACTGGCACAAGCACAGGGATGGATGGAAGACCCCTGTCCCCATGGAGGAGGACCCCCTGCTGGACACAGACATGCTCATGTCAGAATTCAGCGACACCCTCTTCTCCACGCTGTCTTCACACCAGCCAGTGGCCTGGCCCAATCCCCGGGAAATAGCACATCTGGGAAATGCAGACATGATCCAGCCAGGGCTGATGCCTCTGCAGCCTAACCTGGACTTCATGGACACCTTCGAGCCTTTCCAGGACCTCTTCTCTTCTAGCCGTTCCATTTTTGGCTCCATGCTACCTGCATCTGCCTCAGCACCTGTACCAGATCCCAACAACCCACCTGCACAGGAGAGCATCCTGCCGACCACCACCCTCCCCACTGTGAGCCTTCCTGACAGCCTCATTGAGCCCCATGCTGCCCCATCCCTGGATCCTGTGGATGGGCAGGGCTGTGAGCGCGCTTCCCGGACTGAGGACCCGTTTATCCAGCCCACAGACTTCGGTCCCTCAGAGCCGCCTCTGAGTGTCCCGCAGCCCTTCCTGCCCGTCTTCACCATGCCCCTGTTGTCCCCCAGCCCCGCCCCGCCACCTGTGTCCCCCATGTTACCGATAGTTCCTCCTCCAGCCACGGCCCTGAACCCTCCAGCTCCACCTGCCTTCCAGCAGCCACAGAAGTTTGTTGGAGTCAGCAAACCGCCGTCTGTCATCACCCACACAGCCTCCGCCACCCTCACCCATGATGCCTCCGCCACCACCTTCAGCCAGAGTCAGGGCCTCATCATCACCACCCATCACCCTGCCTCATCAGTGAACCCCTGTGGCCTGACACTGTCTCCTGTCACCCGGCCTCCCCAGCCTCGGTTAACTTTTGTGCACCCCAAACCTGTATCCTTGACGGGGGGAAGGCCTAAGCAGCCTCACAAAATAGTGCCTGCTCCCAAACCAGAGCCGGTGTCCTTGGTGTTGAAGAACGCCTGCATCGCCCCAGCTCCCTTTTCAGGCCAGCCACAAGCGGTGATCATGACATCAGGGCCTCTGAAGAGAGAAGGGATGTTGGCCTCCACGGTGTCCCAGTCCAACGTGGTCATCGCACCTGCCGCCATCGCCAGGGCTCCTGGGGTCCCGGAGTTCCACAGCAGCATCCTGGTGACAGATCTTGGCCACAGCACGAGCAACCCACCCACCCCCATCTCCCGGCTCTTCCCAAGCACAGCACAAGACACCCTGGGGAAGGCCGAGCAGGTCCCACCTCATGGGGGCAGCCCCCAGGTCACTGTCACAGGGCCCAGTCGGGACTGCCCAAACTCAGGGCAGGCCTCTCCGTGCGCATCAGAGCAGAGCCCCAGCCCTCAGTCTCCCCAGAACAACTGCTCAGGGAAATCTGACCCCAAAAACCTGGCTGCATTAAAGAACCGGCAGATGAAACACATCTCAGCTGAGCAGAAAAGGCGCTTCAACATTAAGATGGGCTTCGACACACTCAACAGCCTCATCTCCAACAATTCCAAGCTGACCAGCCATGCCATCACGCTGCAGAAGACCGTGGAGTACATCACTAAGCTGCAGCAGGAGAGGGGCCAGATGCAGGAGGAGGCCCGGCGGCTGCGGGAGGAGATCGAGGAGCTCAATGCCACTATCATCTCCTGCCAGCAGCTGCTCCCTGCCACGGGAGTCCCTGTCACCCGGCGCCAGTTCGATCACATGAGAGACATGTTTGATGAATACGTGAAAAACCGGACCCTGCAGAATTGGAAGTTCTGGATTTTCAGCATCATCATCAAGCCGCTGTTCGAGTCGTTCAAGGGCATGGTGTCCACCAGCAGCCTGGAGGAGCTGCACCGCACGGCGCTGTCCTGGCTGGACCAGCACTGCTCCCTGCCCATCCTCAGGCCGATGGTGCTGAACACGCTGCGGCAGCTGAGCACCTCCACCTCCATCCTCACAGACCCGGCACAGCTGCCAGAGCAGGCGTCTGAGGCTATCACCAGGATTGGCAAGAGACTGGGGGAGTCTTAG
>Tarsier_Mlxip (Tarsius syrichta)
NNNNNNNNNNNNNNNNNNNNNNNNNNNNNNNNNNNNNNNNNNNNNNNNNNNNNNNNNNNNNNNNNNNNNNNNNNNNNNNNNNNNNNNNNNNNNNNNNNNNNNNNNNNNNNNNNNNNNNNNNNNNNNNNNNNNNNNNNNNNNNNNNNNNNNNNNNNNNNNNNNNNNNNNNNNNNNNNNNNNNNNNNNNNNNNNNNNNNNNNNNNNNNNNNNNNNNNNNNNNNNNNNNNNNNNNNNNNNNNNNNNNNNNNNNNNNNNNNNNNNNNNNNNNNNNNNNNNNNNNNNNNNNNNNNNNNNNNNNNNNNNNNNNNNNNNNNNNNNNNNNNNNNNNNNNNNNNNNNNNNNNNNNNNNNNNNNNNNNNNNNNNNNNNNNNNNNNNNNNNNNNNNNNNNNNNNNNNNNNNNNNNNNNNNNNNNTGGGAAGTTGGTGTCTCCGAAGTGGAAGAATTTCAAGGGCCTGAAGCTCCAGTGGAGAGACAAGATCCGGCTCAACAATGCCATCTGGCGGGCGTGGTACATGCAGTATTTGGAGAAGCGCAAGAATCCTGTGTGCCACTTTGTCACCCCACTGGATGGTTCTGTGGACGTAGATGAGCACCGTCGGCCAGAGGCTATCACCACAGAAGGGAAGTACTGGAAGAGTCGCATTGAGATTGTGATCAGGGAGTATCACAAGTGGAGAACCTACTTCAAGAAAAGGNNNNNNNNNNNNNNNNNNNNNNNNNNNNNNNNNNNNNNNNNNNNNNNNNNNNNNNNNNNNNNNNNNNNNNNNNNNNNNNNNNNNNNNNNNNNNNNNNNNNNNNNNNNNNNNNNNNNNNNNNNNNNNNNNNNNNNNNNNNNNNNNNNNNNNNNNNNNNNNNNNNNNNNNNNNNNNNNNNNNNNNNNNNNNNNNNNNNNNNNNNNNNNNNNNNNNNCACATCTTGGAAATGCAGACATGATCCAGCCAGGGCTGATTCCTTTGCAGCCCAACCTGGACTTCATGGATACCTTTGAACCCTTCCAGGACCTCTTCTCTTCCAGCCGCTCCATTTTTGGCTCCATGCTGCCTGCACCTGCCTCAGCACCTACAGCAGATCCCAACAACCCACCTGCACAGNNNNNNNNNNNNNNNNNNNNNNNNNNNNNNNNNGTGAGCCTTCCCGACAGCCTCATCGTGCCCCCTGCCACCCCGTCTCTGGACCCCACGGATGGGCAAGGCTGCTACCGCACTCCTCAAACCGGAGACCCCTTTATCCAACCCACGGACTTTGTTCCCTCGGATCCGCCACTGAGCGTCCCGCAGTCGTTCCTCCCTGTCTTCACCATGCCCCTGCTGTCTCCCAACCCTGCCCCGGCACCGGTCTCCCCTGCATTACCATTAACTCCTCCTGCCGCTGCCCTGAGCCCCCCGACTCCACCTGCCTTTCTGCAGCCACAGAAGTTTGCTGGAGTCAGCAAGTCACCCTCTGTCATCACCCACACAGCCTCTGCCACCCTTACCCACGACGCCTCTGCCACTACCTTCAGCCAGAGTCAGGGCCTTGTGATCACAACCCGTCACCCAACCCCGTCAGTGGCCTCCTGTGGCCTGGCACTGTCTCCTGTCACCCGGCCTCCAGCTGTTGGGCCTCCCCAACCTCGGTTAACTTTCGTGCAGCCCAAACCTGTATCCTTGACTGGGGGGAGGCCCAAGCAGCCCCCCAAAATAGTGCCTGCTCCCAAGCCAGAGCCTGTGTCCTTGGTGTTGAAGAATGCTTGCATCACCCCAGNNNNNNNNNNNNNNNNNNNNNNNNNNNNNNNNNNNNNNNNNNNNNNNNNNNNNNNNNNNNNNNNNNNNNNNNNNNNNNNNNNNNNNNNNNNNNNNNNNNNNNNNNNNNNNNNNNNNNNNNNNNNNNNNNNNNNNNNNNNNNNNNNNNNNNNNNNNNNNNNNNNNNNNNNNNNNNNNNNNNNNNNNNNNNNNNNNNNNNNNNNNNNNNNNNNNNNNNNNNNNNNNNNNNNNNNNNNNNNNNNNNNNNNNNNNNNNNNNNNNNNNNNNNNNNNNNNNNNNNNNNNNNNNNNNNNNNNNNNNNGTCGAGACTGCTCAAACTCAGGACAGGCCTCTCCGTGTGCATCCGAGCAAAGCCCCAGTCCTCAGTCTCCCCAGAACAACTGCTCAGGGAAATCTGCAGAGCCCAAAAATGTGNNNNNNNNNNNNNNNNNNNNNNNNNNNNNNNNNNNNNNNNNNNNNNNNNNNNNNNNNNNNNNNNNNNNNNNNNNNNNNNNNNNNNNNNNNNNNNNNNNNNNNNNNNNNNNNNNNNNNNNNNNNNNNNNNNNNNNNNNNNNNNNNNNNNNNNNNNNNNNNNNNNNNNNNNNNNNNNNNNNNNNNNNNNNNNNNNNNNNNNNNNNNNNNNNNNNNNNNNNNNNNNNNNNNNNCTCCTGCCAGCAGCTGCTTCCTGCCACAGGAGTCCCCGTCACCCGGCGCCAGTTTGATCACATGAGAGACATGTTTGATGAGTATGTAAAAAGCCGGACGCTGCAGAATTGGAAGTTCTGGATTNNNNNNNNNNNNNNNNNNNNNNNNNNNNNNNNNNNNNNNNNNNNNNNNNNNNNNNNNNNNNNNNNNNNNNNNNNNNNNNNNNNNNNNNNNNNNNNNNNNNNNNNNNNNNNNNNNNNNNNNNNNNNNNNNNTGGTGTTGAACACGCTGCGGCAGCTGAGCACGTCCACCTCCATCCTCACAGACCCGGCCCAGCTGCCTGAGCAGGCCTCCAAGGCCGTCACCAGACTGGGCAAGAGATCGGGGGAGTCGTAG
>Mouse_lemur_Mlxip (Microcebus murinus)
NNNNNNNNNNNNNNNNNNNNNNNNNNNNNNNNNNNNNNNNNNNNNNNNNNNNNNNNNNNNNNNNNNNNNNNNNNNNNNNNNNAGGACGACGACGACTCGGACACGGATGAGCCGTCCCCGCCGCCCGCCTCCGGCGCGACCAACGCGGCCCGGGCCCACGCGAGCGCCGCGCCGCCGCCGCTCCGGGCCGGGCCGGGCCGCGAGGAGCCTCCGCGCCGCCAGCAGATCATCCACAGCGGCCACTTCATGGTGTCGTCGCCGCACCGCGAGCACCCGCCCAAGAAGGGCTATGATTTCGACACGGTCAACAAGCAGACGTGCCAGACCTACAGCTTCGGCAAGACCAGCTCCTGCCACCTGTCCATCGACGCCTCGCTCACCAAGCTCTTCGAGTGCATGACTTTGGCCTACAGTGGGAAGTTAGTGTCTCCAAAGTGGAAGAATTTCAAGGGCCTGAAGCTCCAGTGGAGAGACAAGATCCGGCTCAACAACGCCATCTGGCGGGCGTGGTACATGCAGTATCTGGAAAAGCGCAAGAACCCCGTGTGTCACTTTGTCACTCCCCTGGATGGCTCTGTTGACGTGGATGAGCACCGCCGGCCAGAGGCTATCACCACGGAAGGGAAGTACTGGAAAAGCCGCATTGAGATCGTGATCAGGGAATATCACAAGTGGAGGACCTACTTCAAGAAAAGGCTACAGCAGCACAAGGATGAGGACCTCTCCAGCCTGGCCCAGGATGACGACATGCTGTATTGGGACAAGCATGGGGACGGGTGGAAGACCCCAGTCCCCATGGAGGAGGACGCCCTGCTGGACACAGACATGCTCATGTCAGAATTCAGCGACACCCTCTTCTCCACACTCTCTTCTCACCAGCCTGTGGCCTGGCCCAACCCACGGGAAATAGCACATCTGGGAAATGCAGACATGATCCAGCCGGGGCTCATTCCTTTGCAGCCCAACCTGGACTTCATGGATACTTTCGAGCCTTTCCAGGACCTCTTCTCTTCCAGCCGCTCCATTTTTAACTCCATGCTGCCTGCACCTGCCTCAGTATCCGCACCAGATCCCAGCAGCCCACCTGCACAGNNNNNNNNNNNNNNNNNNNNNNNNNNNNNNNNNNNNNNNNNNNNNNNNNNNNNNNNNNNNNNNNNNNNNNNNNNNNNNNNNNNNNNNNNNNNNNNNNNGGCCTGTGAACACACTCCCAGAACCGGGGACCCCTTTATCCAGCCCACGGACCTCAGCCCCTCAGAGCCGCCACTGAATGTCCTACAGCCCTTCCTCCCAGTTTTCACCATGCCCCTGCTGTCCCCCAGCCCTGCCCCGCCACCTGTGTCCCCAGCGCTGCCATTGGTTCCTCCTCCTGCCACTGCCCTGAGCACCCCGGCTCCACCTTCGTTCCTTCAGCCACAGAAGTTTGCTGGATTGAGCAAGTCACCCTCTGTCATCACCCACACAGCTTCTGCCACCCTCACCCATGACGCCTCTGCCACCTTCAGCCAGAGTCAGGGCCTTGTGATCACGACCCATCACCCTGCCCCATCCACGGCCCCCTGCGGCCTGGCGCTGTCTTCTGTCACCCGGCCTCCGGCTGTTGGGCCTCCCCAGCCTCGGTTAACTTTTGTGCCCCCCAAACCTGTATCAGTGACTGGAGGCAGGCCCAAGCAGCCCCCCAAAATAGTGCCTGCTCCCAAACCAGAGCCTGTGTCCTTGGTGTTGAAGAACGCTTGCCTCGCCCCAGCTGCCTTCTCAGGCCAGCCACAAGCAGTGATCATGACATCAGGCCCTCTGAAGAGAGAAGGGATGCTGGCTTCTACTGTGTCCCAGTCCAACGTGGTCATCGCACCTGCTGCCATCACCAGGGCTCCTGGAGTGACGGAGTTCCACAGCAGCATCCTGGTGGCAGACCTCGGCCATAGCACGAGCAGCCAGCCTGGCCCCGTCTCCCGGCTCTTCTCTCCAAGCACAGTGCAAGACTCCCTGGTGAAAAGCGAGCAGGTCCCTGTCTCAGGGCCCAGCCGGGACTGCCCCAACTCAGGGCAGGCCTCTCCGTGTGCGTCAGAACAGAGCCCCAGTCCTCAGTCTCCCCAGAACAACTGCTCAGGGAAATCTGCAGACCCCAAAAACATGGCTGCACTAAAGAACCGGCAGATGAAGCACATTTCAGCCGAACAGAAAAGGCGCTTCAACATCAAGATGGGCTTCGACACTCTGAACAGTTTGATCTCCAATAGCTCCAAGCTGAGCAGCCACGCCATCACGCTGCAGAAGACGGTGGAGTACATCACCAAGCTGCAGCAGGAGCGCGGCCAGATGCAGGAGGAGGCCCGGCGGCTGCGGGAGGAGATCGAGGAGCTCAACGCCACCATCATCTCCTGCCAGCAGCTGCTCCCTGCCACAGGAGTCCCCGTCACCCGGCACCAGTTTGATCACATGAGAGACATGTTTGATGAATACGTGAAAAGCCGGATCCTGCAGAATTGGAAGTTCTGGATTTTCAGCATCATCATAAAGCCACTGTTCGAGTCATTTAAGGGGATGGTGTCCACCAGCAGCCTGGAAGAGCTGCACCGCACGGCACTGTCCTGGCTGGACCAGCGCTGCTCCCTGCCCGTCCTCAGGCCAATGGTGCTGAACACCCTCCGGCAGCTGAGCACCACCACCTCCATCCTGACAGACCCGTCCCAGCTGCCGGAGCAGGCGTCAGAGGCTGTCACCAGAATCGGCAAGAGATCAGGAGAGTCTTAA
>Bushbaby_Mlxip (Otolemur garnetti)
ATGGCCGCGGACGTCTTCATGTGCTCTCCACGCCGGCCCGGCAATCGGGGCCGCCCGGTGCTGCTCAAGCCCCAGGTGCCCGAGGACGACGACGACTCGGACACTGATGAGCCGTCCCCGCCGCCCGCCTCCGGCGCGACCGCCGCGGCCCGGGCCCACGCGAGCGCCGCCCAGCATCCGCCCCGGGCCGGGCCGGGCCGCGAGGAGCCTCCGCGCCGGCAGCAGATCATCCACAGCGGCCACTTCATGGTGTCGTCGCCTCACCGCGAGCACCCGCCCAAGAAGGGTTATGATTTCGACACAGTCAACAAGCAGACGTGCCAGACCTACAGCTTCGGCAAGACCAGCTCCTGCCACCTGTCCATCGACGCCTCGCTTACCAAGCTCTTCGAGTGCATGACTTTGGCCTACAGTGGGAAGTTAGTGTCTCCAAAGTGGAAGAATTTCAAGGGCCTGAAGCTCCAGTGGAGAGACAAGATCCGGCTCAACAATGCCATCTGGCGGGCATGGTACATGCAGTATCTGGAGAAGCGCAAGAATCCTGTATGTCATTTTGTCACTCCCCTGGATGGCTCTGTTGACGTGGATGAGCACCGCCGGCCAGAGGCCATCACCACAGAAGGGAAATACTGGAAAAGCCGCATTGAGATCGTGATTAGAGAGTATCACAAGTGGAGGACTTACTTCAAGAAAAGGCTACAGCAGCACAAGGATGAGGACCTCTCCAGCCTGGCCCAGGATGATGACATGCTATACTGGCACAAGCACAGGGATGGGTGGAAGACCCCAGTCCCCATGGAGGAGGACCCCCTGCTGGACACAGACATGCTTATGTCAGAATTTAGCGATACCCTCTTCTCCACACTCTCTTCGCACCAGCCTGTGGCCTGGCCCAACCCCCGGGAAATAGCACATCTGGGAAATGCAGACATGATTCAACCAGGACTGATTCCTCTACAGCCCAACCTGGACTTCATGGACACTTTCGAGCCTTTCCAGGACCTCTTCTCTTCCAGTCGCTCCATTTTTAACTCCTTGCTGCCTGCACCTGCCTCAGCATCTGCACCAGATCCCAACAGCACACCTGCACAGGAGAGCATCCTGCCAACCACCACTCTCCCCACTGGAAGCCTCCCTGACAACCTCATCGTGCCCCCCACTGCCCCCTCCCTGGATCCCACCGATGGGCAGGGCTGTGAACGTGTTTCCCGAACTGGGGACCCCTTTATCCAGCCTTCAGACTTTGGCCCCTCAGAGCCATCCCTGAGCATCCCGCAGTCTTTCCTCCCGGTCTTTACTGTGCCGTTGCTGTCCCCTAGTCCTGCCCCAGCACCTATGTCCCCAGCACTGCCATTGGTTCCTCCTGCCACGGCCCTGAACCCCCCAGCTCCATCTGCCTTCCTTCAACCACAGAAGTCTGCTGGAGTCAGCAAGTCGCCCTCCGTCATCACCCACACAGCCTCTGCCACCCTTACCCATGATGCCTCTGCCACCTTTAGCCAGAGTCAGGGCCTCCTGATCACAACCCATCACCCTGCCCCATCCACAGCCCCCTGTAGTCTGGCACTGTCTCCTATCACCCAGTCTCCAGCTCCTCGGTTAACTTTTGTGCCTCCCAAACCTGTGTCCATGACTGGAGGGAGGCCCAAGCAGCCCCCCAAAATAGTGCCTGCTCCCAAACCAGAGCCTGTGTCCCTGGTGTTGAAGAACGCTTGCCTCGCCCCAGCTGCCTTTTCAGGCCAACCACAAGCAGTGATCATGACATCAGGCCATCTGAAGAGAGAAGGGATGTTGGCTTCTACTGTGTCCCAGTCTAATGTGGTCATCGCACCTGCTGCCATTGCCAGGGCTCCTGGAGTGACAGAGTTCCATAGCAGCATCCTGGTAACAGACCTCAGCCACAGCACGAGCAGCCAGCCTGGCCCCGTCTCCCGGCTCTTCTCTCCAGGCACAATCCAAGACTCCCTGGTGAAGGGCGAGCAGGTCTCGCTGCCCGGGGGCAGTCCCCAGGTCCCTGTCACAGGGCCCAGTCGAGATGGCTCCAACTCAGGGCAGGCTTCTCCATGTGCGTTGGAACAAAGCCCCAGTCCTCAGTCTCCCCAGAACAACTGCTCAGGGAAATCTGCAGACCCCAAAAATATGGCTGCATTAAAGAACCGGCAGATGAAGCACATTTCAGCCGAACAGAAAAGGCGGTTTAACATCAAGATGGGCTTCGACACCCTGAACAGTTTGATCTCCAACAGTTCCAAGCTGACGAGCCATGCCATCACGCTGCAGAAGACAGTGGAGTACATCACCAAGCTGCAGCAGGAGAGGAGCCAGATGCAGGAGGAGGCGCGGCGGCTGCGGGACGAGATTGAGGAGCTCAACGCCACCATTATCTCCTGCCAGCAGCTGCTCCCTGCCACAGGAGTCCCTGTCACCCGGCGCCAGTTTGATCACATGAGAGACATGTTTGATGAATATGTGAAAAGCCGGACCCTGCAGAATTGGAAGTTCTGGATTTTCAGCATTATCATTAAGCCGCTGTTCGAGTCATTCAGGGGGATGGTGTCCAGCAGCAGCCTGGAGGAGCTACACCAGACAGCATTGTCGTGGCTGGAGCAGCACTGCTCGCTACCTGTCCTCAGGCCAATGGTGCTGAATACCCTCCGGCAGCTGAGCACCACCACCTCCATCCTGACAGACCCATCCCAGCTGCCGGAGCAGGCGTCAGAGGCTGTCACCAGAATCGGCAAGAGGTCGGGAGAGTCATAA
>Tree_shrew_Mlxip (Tupaia belangeri)
NNNNNNNNNNNNNNNNNNNNNNNNNNNNNNNNNNNNNNNNNNNNNNNNNNNNNNNNNNNNNNNNNNNNNNNNNNNNNNNNNNNNNNNNNNNNNNNNNNNNNNNNNNNNNNNNNNNNNNNNNNNNNNNNNNNNNNNNNNNNNNNNNNNNNNNNNNNNNNNNNNNNNNNNNNNNNNNNNNNNNNNNNNNNNNNNNNNNNNNNNNNNNNNNNNNNNNNNNNNNNNNNNNNNNNNNNNNNNNNNNNNNNNNNNNNNNNNNNNNNNNNNNNNNNNNNNNNNNNNNNNNNNNNNNNNNNNNNNNNNNNNNNNNNNNNNNNNNNNNNNNNNNNNNNNNNNNNNNNNNNNNNNNNNNNNNNNNNNNNNNNNNNNNNNNNNNNNNNNNNNNNNNNNNNNNNNNNNNNNNNNNNNNNNNNNNNNNNNNNNNNNNNNNNNNNNNNNNNNNNNNNNNNNNNNNNNNNNNNNNNNNNNNNNNNNNNNNNNNNNNNNNNNNNNNNNNNNNNNNNNNNNNNNNNNNNNNNNNNNNNNNNNNNNNNNNNNNNNNNNNNNNNNNNNNNNNNNNNNNNNNNNNNNNNNNNNNNNNNNNNNNNNNNNNNNNNNNNNNNNNNNNNNNNNNNNNNNNNNNNNNNNNNNNNNNNNNNNNNNNNNNNNNNNNNNNNNNNNNNNNNNNNNNNNNNNNNNNNNNNNNNNNNNNNNNNNNNNNNNNNNNNNNNNNNNNNNNNNNNNNNNNNNNNNNNNNNNNNNNNNNNNNNNNNNNNNNNNNNNNNNNNNNNNNNNNNNNNNNNNNNNNNNNNNNNNNNNNNNNNNNNNNNNNNNNNNNNNNNNNNNNNNNNNNNNNNNNNNNNNNNNNNNNNNNNNNNNNNNNNNNNNNNNNNNNNNNNNNNNNNNNNNNNNNNNNNNNNNNNNNNNNNNNNNNNNNNNNNNNNNNNNNNNNNNNNNNNNNNNNNNNNNNNNNNNNNNNNNNNNNNNNNNNNNNNNNNNNNNNNNNNNNNNNNNNNNNNNNNNNNNNNNNNNNNNNNNNNNNNNNNNNNNNNNNNNNNNNNNNNNNNNNNNNNNNNNNNNNNNNNNNNNNNNNNNNNNNNNNNNNNNNNNNNNNNNNNNNNNNNNNNNNNNNNNNNNNNNNNNNNNNNNNNNNNNNNNNNNNNNNNNNNNNNNNNNNNNNNNNNNNNNNNNNNNNNNNNNNNNNNNNNNNNNNNNNNNNNNNNNNNNNNNNNNNNNNNNNNNNNNNNNNNNNNNNNNNNNNNNNNNNNNNNNNNNNNNNNNNNNNNNNNNNNNNNNNNNNNNNNNNNNNNNNNNNNNNNNNNNNNNNNNNNNNNNNNNNNNNNNNNNNNNNNNNNNNNNNNNNNNNNNNNNNNNNNNNNNNNNNNNNNNNNNNNNNNNNNNNNNNNNNNNNNNNNNNNNNNNNNNNNNNNNNNNNNNNNNNNNNNNNNNNNNNNNNNNNNNNNNNNNNNNNNNNNNNNNNNNNNNNNNNNNNNNNNNNNNNNNNNNNNNNNNNNNNNNNNNNNNNNNNNNNNNNNNNNNNNNNNNNNNNNNNNNNNNNNNNNNNNNNNNNNNNNNNNNNNNNNNNNNNNNNNNNNNNNNNNNNNNNNNNNNNNNNNNNNNNNNNNNNNNNNNNNNNNNNNNNNNNNNNNNNNNNNNNNNNNNNNNNNNNNNNNNNNNNNNNNNNNNNNNNNNNNNNNNNNNNNNNNNNNNNNNNNNNNNNNNNNNNNNNNNNNNNNNNNNNNNNNNNNNNNNNNNNNNNNNNNNNNNNNNNNNNNNNNNNNNNNNGCTCCTGGAGTCACGGAGTTCCACAGCGGCATCCTGGTGACAGAGCTCAGCCACAGCACCAACAGCCAGCCCGCCCCCGGCCCCCAGCTTTTCTCTCCCAGCACGGTGCAGGACTCCCTGGTGAAGGGCGAGCAGGCCCCGCTGCACGGGTGCAGCCCCCAGGTGCCCACCGCAGGGCCCAGTCGTGACTGCCCAAACTCAGGACAGGCCTCTCCGTGCGCGTCAGAACAGAGCCCCAGTCCTCAGTCTCCCCAGAACAACTGCTCAGGGAAATCTGCAGACCCCAAAAACGTGACTGCACTAAAGNNNNNNNNNNNNNNNNNNNNNNNNNNNNNNNNNNNNNNNNNNNNNNNNNNNNNNNNNNNNNNNNNNNNNNNNNNNNNNNNNNNNNNNNNNNNNNNNNNNNNNNNNNNNNNNNNNNNNNNNNNNNNNNNNNNNNNNNNNNNNNNNNNNNNNNNNNNNNNNNNNNNNNNNNNNNNNNNNNNNNNNNNNNNNNNNNNNNNNNNNNNNNNNNNNNNNNNNNNNNNNNNNNNNNNCTCCTGCCAGCAGCTGCTCCCCGCCACAGGCGTCCCTGTCACCCGGCGCCACTTCGATCACATGAGGGACATGTTCGACGAGTATGTGAAAAGCCGGACCCTGCAGAATTGGAAGTTCTGGATTTTCAGCAGCATCATCAAGCCGCTGTTCGAGTCGTTCAAGGGCGTGGTGTCCACCAGCAGCCTGGAGGAGCTGCACCGCACGGCGCTGTCCTGGCTGGACCAGCACTGCTCCCTGCTCGTCCTCCGGCCAATGGTGCTGAACACGCTGCGGCACCTGAGCACCACCACCTCCATCCTCACGGACCCGGCCCGGCTGCCTGAGCAGGCCTCAGAGGCTGTCACCAGACTCAGCAAGAGACCGGGAGCGTCTTAG
>Mouse_Mlxip (Mus musculus)
ATGGCTGCCGACGTTTTCATGTGTTCGCCGCGCCGGCCCCGCAGTCGGGGCCGTTCGGTGCTGCTCAAGCCTCAGGTGCCCGAGGACGACGACGACTCGGACACAGACGAGCCGTCTCCGCCGCCCCCCTCCGGCGTGGCCACTTCAGCCCGGGCCCACGCGAGCGCCGCGCCGCTGCCGCCTCGGGCCGGCCCGGGCCGCGAGGAGCCTCCGCGCCGACAGCAGATCATCCACAGCGGCCACTTCATGGTGTCCTCTCCGCACCGCGAGCACCCGCCCAAGAAGGGCTATGATTTCGACACGGTCAACAAGCAGACGTGCCAGACCTATAGCTTCGGCAAGACCAGCTCCTGCCACTTGTCCATCGATGCGTCGCTCACCAAGCTCTTCGAGTGCATGACCCTGGCCTACAGTGGGAAATTAGTGTCTCCAAAGTGGAAAAATTTCAAGGGCCTGAAGCTCCAGTGGCGGGACAAGATCCGGCTCAACAACGCCATCTGGAGGGCATGGTATATGCAGTATTTGGAGAAGCGCAAGAATCCTGTGTGCCACTTTGTCACCCCACTAGATGGCTCTGTTGATGTAGATGAACACCGTCGGCCAGAGGCCATCACCACAGAGGGCAAGTACTGGAAAAGCCGCATTGAGATTGTGATTCGAGAGTACCACAAGTGGAGAACCTACTTCAAGAAAAGGCTGCAGCAGCACAAGGATGAGGACCTTTCTAGCCTGGCCCAGGACGATGACATGCTGTATTGGCATAAACATGGGGATGGCTGGAAAACCCCAGTCCCCATGGAGGAGGACTCACTGCTGGACACAGACATGCTCATGTCAGAATTCAGCGACACTCTCTTCTCCACACTCTCTTCACACCAACCCGTGGCCTGGCCCAACCCACGAGAAATAGCACATCTGGGAAACGCAGACATGATCCAGCCAGGCCTGATCCCTTTGCAACCCAACCTGGACTTCATGGACACCTTTGAGCCTTTCCAGGATCTCTTCTCCTCCAGCCGATCCATTTTTGGCTCCATGTTGCCTCCTCCTTCATCATTACCTGCCGCAGATCCTAGCAGCCCACCTTCTCAGGGGAACATCTTGCCAAATACAGCTCTCCCTCCTGCGAGCCTGCCCAATAGCCTCATTACATCTTCTGCAGCCCCCTCCCTGGATCCCACAGAGGGCCAGGGTTGTGAACGCACATCCCAAACGGTGGACCCGTTTATTCAGCCTGCAGACTTTGGTCCCTCTGAGCCACCACTGAGTGTCCCACAGCCCTTCCTCCCTGTCTTTACGATGACCTTACTTTCCCCTGGCCCCGCCCCAGCACCTGTTCCAACTGCATTGCCCTTAGTTCCTTCGCCTGCCCCTACTCTAAACCCCCCAACTCCACCAGCTTTCCTGCAGCCACAGAAGTTTGCTGGAGTCAGCAAATCCACCCCTGTTATTACCCACACAGCCTCTGCAACCCTTACCCATGATGCTTCTGCCACCACCTTCAGCCAGAACCAGGGCCTTGTTATCACAGCACACCATCCAACCCCCTCCTCATCCCCCTGTGCTTTGGCACTGTCACCCGTACCCCAGCCACCAGCCGTGGGACCTCCCCAACCTCATTTAACTTTTATACACCCCAAACCTGTGTCCTTGACTGGAGTGAGACACAAGCAGCCCCCCAAAATAGTGCCTGCTCCTAAACCTGAGCCTGTCTCCTTGGTGTTGAAGAATGCCTGCATTGCTCCAGCTGCCTTCTCAGGCCAACCGCAGAAGGTGATCATGACATCAGCTCCTCTGAAGAGAGAAGGGATTCTAGCATCTACTGTGTCCCCATCCAATGTGGTCATTGCTTCTGCTGCCATCACCAGGGCTTCTGGAGTCACGGAGTTCCTCAGCCACAGCACGAGCAGCCAGCCTAGCCCCGTCTCTCGACTCTTTTCTCCAAGTACAGTGCAAGACTCCCTGGTGAAGGGCGAGCAGGTCTCACTGCATGGGGGTAGTCCCCAGGTCCCTGCCACGGGCTCTAGTCGTGACTGCCCTAACTCAGGCCAAGCCTCTCCATGCCCATCAGAACAAAGTCCCAGTCCTCAGTCTCCCCAGAACAACTGCTCAGGGAAATCTACAGACCCCAAAAATGTGGCTGCATTAAAGAACCGGCAGAAGCACATCTCAGCTGAACAGAAAAGGCGTTTCAATATCAGGATGGGCTTTAACACCCTGAATAGCTTGATCTCCAATAATTCCAAGCAGACCAGCCACGCTATCACACTGCAGAAGACCATGGAGTACATCACCAAACTGCAGCAGGAGCGGATGCAGATGCAAGAGGAGGCCCGGAGGCTGCGGGAGGAGATCGAGGAGCTTAACACCACCATCATCTCCTGCCAACAGCTGCTACCTGCCACAGGAGTCCCAGTCAACTGCCGCCAGCTTGACCACATGAGAGACATGTTTGATGAATATGTGAAAAGCAGGACCCTGCAGAATTGGAAATTCTGGATTTTCAGCATGATCATCAAGCCACTGTTTGAGTCTTTCAAGGGGATGGTATCTACCAGCAGCTTGGAGGAGTTCCACCGCACGGCGCTTTCCTGGCTGGATCAGCACTGCTCTCTTCCTGTCCTCAGGCCAATGGTACTGAGTACCCTCCGTCAGCTGAGTACCACCACCTCCATCCTGACGGATCCATCCCAGCTGCCCGAGCAAGCATCAGAGGCTGTTACCAGGATGGGCAAGAGATCGGGGGAGTCCTAA
>Rat_Mlxip (Rattus norvegicus)
ATGGCTGCCGACGTTTTCATGTGTTCGCCGCGTCGGCCCCGCAGTCGGGGTCGCTCGGTGCTGCTCAAGCCTCAGGTGCCCGAGGACGACGACGACTCGGACACAGACGAGCCGTCTCCGCCGCCCCCCTCCGGCGTGGCCACTTCAGCCCGGGCCCACGCGAGCGCCGCGCCGCTGCCGCCTCGAGCCGGGCCGGGCCGCGAGGAACCTCCGCGCCGACAGCAGATCATTCACAGCGGCCACTTCATGGTGTCCTCTCCGCACCGCGAGCACCCGCCCAAGAAGGGCTATGATTTCGACACGGTCAACAAGCAGACGTGCCAGACCTATAGCTTCGGCAAGACCAGCTCCTGCCACTTGTCCATCGATGCTTCGCTCACCAAGCTCTTTGAGTGCATGACCCTGGCCTACAGTGGGAAATTAGTATCTCCAAAGTGGAAAAATTTCAAGGGCCTGAAGCTCCAGTGGAGGGACAAGATCCGGCTCAACAACGCCATCTGGAGGGCGTGGTATATGCAGTATTTGGAGAAGCGCAAGAATCCCGTGTGCCACTTTGTCACCCCACTAGATGGCTCTGTTGATGTAGATGAACACCGGCGGCCAGAGGCCATCACCACAGAGGGCAAATACTGGAAGAGTCGCATCGAGATTGTGATCCGCGAGTATCACAAGTGGAGAACCTACTTCAAGAAAAGGCTACAGCAGCACAAGGATGAGGACCTTTCTAGCCTGGCCCAGGACGATGACATGCTGTATTGGCATAAACACGGGGATGGCTGGAAAACCCCAGTGCCCATGGAGGAGGACTCGCTGCTGGACACAGACATGCTCATGTCAGAATTCAGCGACACCCTCTTCTCCACACTTTCCTCACACCAACCAGTGGCCTGGCCCAACCCACGAGAAATAGCACATCTGGGAAATGCAGACATGATCCAGCCCGGCCTGATCCCTTTGCAGCCCAACCTGGATTTCATGGACACCTTTGAGCCTTTCCAGGAGCTCTTCTCCTCCAGCCGATCCATTTTTGGCTCCATGTTGCCTCCTCCTACGTCAGTACCTGCCCCCGATCCGAGCAGCCCACCTTCTCAGGGGAACATCTTGCCAAATCCAGCTCTCCCTCCTGTGAGCCTGCCCAATAGCCTCATTGCCTCTTCTGCAGCCCCCTCCCTGGATCCCACAGAGGGGCAGGGTTGTGAACGCACATCCCAATCTGTGGACCCGTTTATTCAGCCTGCAGACTTTGGTCCCTCTGAACCTCCATTGAGTGTCCCACAGCCCTTCCTCCCTGTCTTTACTATGACCTTACTTTCCCCTGGCCCTGCCCCAGCACCTGTTCCCACTGCATTGCCCTTAGTTTCTCCGCCTGCCCCTACCCTCAACCCCCCGACTCCACCAGCTTTCCTGCAGACACAGACGTTTGCTGGAGTCAGCACATCAAGCCCTGTCATTACCCACACAGCCTCTGCAACCCTTACCCATGATGCTTCTGCCACCACCTTCAGCCAGAGCCAGGGCCTTGTTATCACAGCGCACCATCCAACCCCATCCCCATCCCCCTGTGGTCTGGCACTGTCACCTATACCCCAGCCACCAGCTGTGGGACCTCCCCAACCTCATTTAACTTTTATACACCCCAAACCTGTGTCCTTGACTGGAGTGAGACACAAGCAGCCCCCCAAAATAGTGCCTGCTCCCAAACCTGAGGCTGTCTCCTTGGTGTTGAAGAGTGCCTGCATTGCTCCAGCTGCCTTTACAGGCCAACCACAAAAGGTGATCATGACATCAGCTCCTCTGAAGAGAGAAGGGATTCTGGCATCTACTGTGTCCCCATCCAGTGTGGTCATTGCCTCTGCTGCCATCACCAGGGCTTCTGGAGTCACGGAGTTCCTCAGCCACAGCACGAGCAGCCAGCCTAGCCCTGCCTCTCGGCTCTTCTCTCCAAGCGCAGTGCAAGATGCCCTGGTGAAGGGCGAGCAGGCCGCACTGCACGGGGGTCCCCAGGCCCCTGCCACGGGCTCCAGTCGAGACTGCCCCAACTCAGGCCAAGCCTCTCCATGCCCGTCAGAACAAAGTCCCAGTCCTCAGTCTCCCCAGAACAACTGCTCAGGGAAATCTACAGACCCCAAAAATGTGGCTGCATTAAAGAACCGGCAGAAGCACATCTCAGCTGAACAGAAAAGGCGTTTCAATATCAGGATGGGCTTTAACACTCTGAATAGTTTGATCTCCAATAATTCCAAGCAGACCAGCCATGCCATCACACTGCAGAAGACCATGGAGTACATCACCAAGCTCCAACAGGAGCGGATGCAGATGCAGGAGGAGGCACGGAGGCTGCGGGAGGAGATTGAGGAACTTAACACCACCATCATCTCCTGCCAACAGCTGCTGCCAGCCACAGGAGTCCCTGTCAACTGCCGCCAGTTTGACCACATGAAAGACATGTTTGATGAGTATGTGAAGAGCAGGATCCTGCAGAATTGGAAATTCTGGATTTTCAGCATGATCATCAAGCCGCTGTTTGAGTCCTTCAAGGGGATGGTGTCCACCAGCAGCTTGGAGGAGTTCCACCGGACGGCTCTTTCCTGGCTGGACCAGCACTGCTCTTTGCCTGTCCTCAGGCCAATGGTCCTGAGTACCCTCCGGCAGCTGAGTACCACCACCTCCATCCTGACAGACCCATCCCAGCTTCCAGAGCAAGCATCAGAGGCCGTTACCAGGATTGGCAAGAGATCGGGGGAGTCCTAA
>Kangaroo_rat_Mlxip (Dipodomys ordii)
NNNNNNNNNNNNNNNNNNNNNNNNNNNNNNNNNNNNNNNNNNNNNNNNNNNNNNNNNNNNNNNNNNNNNNNNNNNNNNNNNNNNNNNNNNNNNNNNNNNNNNNNNNNNNNNNNNNNNNNNNNNNNNNNNNNNNNNNNNNNNNNNNNNNNNNNNNNNNNNNNNNNNNNNNNNNNNNNNNNNNNNNNNNNNNNNNNNNNNNNNNNNNNNNNNNNNNNNNNNNNNNNNNNNNNNNNNNNNNNNNNNNNNNNNNNNNNNNNNNNNNNNNNNNNNNNNNNNNNNNNNNNNNNNNNNNNNNNNNNNNNNNNNNNNNNNNNNNNNNNNNNNNNNNNNNNNNNNNNNNNNNNNNNNNNNNNNNNNNNNNNNNNNNNNNNNNNNNNNNNNNNNNNNNNNNNNNNNNNNNNNNNNNNNNNNNNTGGGAAGTTGGTGTCTCCAAAGTGGAAGAATTTCAAGGGTCTGAAGCTTCAATGGAGAGACAAGATTCGGCTCAACAACGCCATCTGGCGGGCGTGGTACATGCAGTNNNNNNNNNNNNNNNNNNNNNNNNNNNNNNNNNNNNNNNNNNNNNNNNNNNNNNNNNNNNNNNNNNNNNNNNNNNNNNNNNNNNNNGCCATCACCACCGAGGGCAAGTACTGGAAAAGCCGCATTGAGATCGTGATCTTGGAGTACCACAAGTGGAGAACCTACTTCAAGAAAAGGCTACAGCAGCACAAGGATGAGGACCTCTCCAGCCTGGCCCAGGATGACGACGTGCTGTACTGGCACAAACGCGGGGATGGCTGGAAGACCCCAGTCCCCATGGAGGAGGATCCGCTTCTGGACACCGACATGCTCATGTCAGAATTCAGTGACACCCTCTTCTCCACGCTGTCTTCACACCAGCCGGTGGCCTGGCCCAATCCACGGGAAATCGCGCATTTGGGGAATGCAGACATGATCCAGCCGGGACTCATCCCCCTGCAGCCCAACCTGGACTTCATGGACACCTTTGAGCCGTTCCAGGACCTCTTCTCTTCTAGCCGCTCCATTTTTGGCGCCACGTTGCCTGCCCCGCCCTCGACACCTGCACCTGACCCCAACAGCCCACCTGCTCAGGGGAGCATCCTGTCAGCCACTACTCTGCCCACCGTCAGCCTTCCTGACAGCCTCATCAGCCCCTCCGCCGCCCCGTCCCTGGACGCCACAGAGGAGCGGGGCTGCGAACCTGCTGCCCAGAACCAGGACCCCTTCATCCAGTCCACAGACTTTGGGCCTTCCGAGCCGCCGCCACTCAGCGTCCCGCAGCCCTTCCTCCCCGTCTTCACCATGCCCTTACTGCCCCCCAGCCCGGCCCCTGTGCCCCCCACGCTGCCCCTGGCCCCGCCTCCTGCCGCTACCCTAACCCCCCCGGCCACGCCCGCCTTCCTGCAGCCACAGAAGTTTGTTGGGGTCAGCAGAACCCCGCCTGTCATCACGTACACAGCCTCTGCCACCCTGACCCACGACGCCTCTGCCACCTCCTTCAGCCAGACCCAGGGCCTCGTGCTCGCTCCCTGCCGCCCGCTCCCCGCGCCCTCTCCCTGCGGCCTGGCACTGTCCCCCGCCTCCCAGCCACCCGCCACCGGGTCCCCTCAACCTCTTTTAACCTTCGTTCATCCCAAGCCTGTGTCCTTGACTGGAGGGAGGCCTAAGCAGCCCCCTAAAATAGTGCCTGCTCACAAACCCGAACCTGTGTCCTTGGTGTTGAAGAACGCTCACCTCACTCCAGCTGCCTTTTCAGGGCAGCCGCAAGCGGTGATCATGACATCAGGCCCTCTGAAGAGGGAGGGGGTGCTGGCCTCCACGGTGTCCCAGTCCAGCGTGGTCATCGCGCCCGCCACCATCGCCAGGGCCCCTGGCGTCGCCGACTTCCACAGCAGCATCCTTGTGACAGACCTCAGCCACAGCACAAGCAGCCGCCCCGCTCCCAGCTCGCGCCTCTTCTCCTCAGGCACCGCACAGGACTCGGGGGTGAAGGGCGAGCAGGGCCCGCCGCACACGGACAGCCCCCAGGCCCCCGCCGCAGGCCCCAGTCAAGACTGTCCAAACTCAGGGCAGGCCTCTCCGTGTGCTTCAGAACAAAGCCCCAGTCCTCAATCTCCCCAGAACTGCTCAGGGAAATCTACTGACCCCAAAAATATGGCTGCACTAAAGATGAAGCACATCTCCGCCGAACAGAAGAGGCGCTTCAACATCAAGATGGGCTTCAACACCCTCAACACTCTGATCGCCAATAACTCCAAGCTGACCACCCGCGCCACCATGCTGCAGAAGACGGTGGAGTACATCACCAAGCTGCAGCAGGAGCGGAGCCAAATGCAGGAGGAGGCCCGCCGGCTGCGGGAGGAGATCGAGGAGCTCAACGCCGCCATCATCTCCTGCCAGCAGCTTCTCCCCGCCACGGGAGTCCCAGTGGCCCGGCGCCAGTTTGATCACATGAGAGACATGTTCGATGAGTATGTGAAGAGCCGGACCCTGCAGAATTGGAAGTTCTGGATTTTCAGCAGCATCATCAAGCCGCTGTTTGAGTCCTTTGAGGGCATGGTGTCCACCAGCAGCCTGGAGGAGCTGCACCAGACGGCGCTGGCCTGGCTGGACCAGCACTGCTCCCTGCCCGTTCTCAGGCCAATGGTACTGAGCACCCTCCGGCAGCTGAGCACCACCACCTCCATCCTCACGGACCCGGCCCAGCTGCCCGGGGAGGCATCGGGGGCCGTCACCCGCATCGGCAAGAGATCGGGCGAGTCCCAGGCTTAG
>Squirrel_Mlxip (Icidomys tridecemlineatus)
NNNNNNNNNNNNNNNNNNNNNNNNNNNNNNNNNNNNNNNNNNNNNNNNNNNNNNNNNNNNNNNNNNNNNNNNNNNNNNNNNNNNNNNNNNNNNNNNNNNNNNNNNNNNNNNNNNNNNNNNNNNNNNNNNNNNNNNNNNNNNNNNNNNNNNNNNNNNNNNNNNNNNNNNNNNNNNNNNNNNNNNNNNNNNNNNNNNNNNNNTGGGCCGGGCCGCGAGGAGCCCCCGCGCCCCCAGCAGATCATCCACAGCGGCCACTTCATGGTGTCTTCGCCGCACCGCGAGCACCCGCCTAAGAAGGGCTACGATTTCGACACGGTCAACAAGCAGACGTGCCAGACTTACAGCTTCGGCAAGACCAGCTCCTGCCACCTGTCCATCGACGCCTCGCTCACCAAGCTCTTCGAGTGCATGACCCTGGCCTACAGTGGGAAGTTAGTGTCTCCAAAGTGGAAGAATTTCAAGGGCCTGAAGCTCCAGTGGAGAGACAAGATCCGGCTCAACAATGCCATCTGGCGGGCCTGGTACATGCAGTATTTGGAGAAGCGCAAGAATCCCGTGTGCCACTTTGTCACCCCACTGGATGGCTCTGTTGATGTAGACGAGCACCGCCGACCAGAGGCCATCACCACAGAGGGGAAGTACTGGAAAAGTCGCATTGAGTTTGTGATCAGGGAATATCACAAGTGGAGGACCTACTTCAAGAAAAGGCTCCAGCAACACAAGGATGAAGACCTCTCCAGCCTGGCCCAGGATGATGACATACTGTATTGGCATAAGCATGGGGATGGCTGGAAGACCCCAGTGCCCATGGAGGAGGATCCCCTGCTGGACACGGACATGCTCATGTCAGAATTCAGCGACACCCTCTTCTCCACACTTTCATCACACCAGCCAGTGGCCTGGCCCAACCCACGGGAAATAGCACATCTAGGAAATGCAGACATGATCCAGCCAGGGCTGATCCCTCTGCAACCCAACCTGGACTTCATGGATACCTTTGAACCTTTCCAGGACCTCTTCTCTTCCAGTCGCTCCATTTTTGGCTCCTTGTTGCCTACATCTGCCTCAGCATCTGTACCAGATCCCAACAGCCCTCCTGCTCAGGGGAGCGTCCTGCAGACCTCTGCTCTGCCCACTGTGAGCCTTCCCGACAGCCTCATCGTACCCTCTGCTGCTCCCTCCCTTGACCCCACAGGTGGGCAGGGCTGTGAGCGTGCTTCTCAGACTGAGGACCCGTTTACCCAGTCCCCGGACTTTGGTCCCTCGGAGCCTCCCCCAAGCGTCCCTCAGCCCTTCCTCCCCATCTTTACCATGCCCTTACTCTCCCCCAGCCCTGCCCCAGCCCCTGTTCCATCTGCATTACCTTTAGTTTCCTCTCCTGTCCCTGCCCTGAACCCCCCAACGCCACCTGCCTTTCTGCAGAAGTTTGCTGAAGTCAGCAAGTCGCCCCCTGTCATCACCCACACGGCTTCCGCTACCCTCACCCACACAGCCTGCACCACCACCTTCAGCCAGAGCCAGGGCCTTGTGATCACAGCCCGCCACCCCACCCCTTCCCCCTCCCCCTGTGGCCTGGCACTGTCCCCTGCCCCCCGGCCACCTGCTGTTGGGCCTCCCCAACCTCGTTTAACTTTTGTACACCCCAAACCTGTATCCTTCACTGGAGGGAGGCCCAAGCAGTCCCCCAAAATAGTGCCTGCTTCCAAACCCGAGCCCAGGTCCTTGGTGTTGAAGAACGCTCGCCTGGCCCCAGCTACCTTTCCAGGCCAGCCACAAGCAGTGATCATGACATCAGGCCCTCTGAAGAGAGAAGGGATCCTGGCATCTACTGTGTCCCAGTCCAGTGTGGTCATCGCACCTGCTTCCATCGCTAGGAGCAGCGTCCTGGTGACAGACCTCAGCCATAGCACGAGCAGCCAGCCCACCCCTGTCTCCCGGCTCTTCTCTCCGAGCACAGTGCCAGACTCCCTGGTGAAGGGCGAGCAGACCCAACTGCATGGGGGCAGCCCCCAGGGCCCTGCCTCAGGGTCCAGTCGAGACTGCCCAAACTCAGGGAAGGCCTCTCCGTGTGCGTCAGAACAAAGCCCTAGTCCTCAGTCTCCCCAGAACAGCTGCTCAGGGAAATCTGCAGACACCAAAAACGTATTTGCGTTAAAGCAGCACCGGCATATCTCAGCTGAGCAGAAGAGGCGCTTCAACATCAAGATGGGCTTTGATACCCTCAACAGTTTAATCTCCAATAATTCCAAGCTGACCAGCCATGCCATCACACTGCAGAAGACCGTGGAGTACATCACCAAGCTGCAGCAAGAGCGGAGCCAGATGCAGGAGGAGGCCCGGCGGCTGCGGGATGAGATCGAGGAGCTCAACAACACCATCATCTCCTGCCAGCAGCTGCTCCCTGCCACAGGAGTCTCTGTCACCCGGCTTCAGTATGATCACATGAGAGACATGTTTGACGAGTACGTGAAAAGCCGGATCCTGCAGAATTGGAAGTTCTGGATTTTTAGCATCATCATCAAGCCACTGTTTGAGTCCTTCAAAGGGATGGTGTCCACTGGCAGCCTGGAGGAGCTGCACCAGACAACACTGTCCTGGCTGGACCAGCACTGCTCCCTGCCCATCCTCAGGCCGATGGTGTTGAGCACCCTCCGGCAGCTGAGCATCACCACCTCTGTTCTGACAGACCCGTCCCAGCTGCCAGAGCAGGCATCAGAAGCTGTCACCAGGATTGGCAAGAGATCGGGGGAATCCTAG
>Guinea_pig_Mlxip (Cavia porcellus)
ATGGCCGCCGACGTTTTCATGTGCTCCCCTCGCCGGCCCCGCAGCCGGGTCCGCTCGGTGCTGCTCAAGTCGCCGGTGCCAGAGGACGACGACGACTCGGACACGGATGAGCCGTCCCCGCCGCCTGCCTCCGGCTCGGCCTCCGTGGCCCGGGCTCACGCGAGCGCCGCGCCGCTACCGCCCCGGAGCGGCTCGGGCCGGGAGGAGCCTCCGCGCCGCCAGCAGATCATCCATAGCGGCCACTTCATGGTGTCGTCGCCTCACCGCGAGCACCCGCCCAAGAAGGGCTACGATTTCGACACGGTCAACAAACAGACATGCCAGACCTACAGCTTTGGCAAGACCAGCTCCTGCCACCTGTCCATCGACGCCTCGCTCACCAAGCTGTTCGAGTGCATGACCCTGGCCTACAGTGGGAAGCTGGTGTCGCCGAAGTGGAAGAACTTCAAGGGCCTGAAGCTGCAGTGGAGGGACAAGATCCGGCTCAACAACGCCATCTGGCGGGCGTGGTACATGCAGTATTTGGAGAAGCGCAAGAACCCTGTGTGCCACTTTGTCACCCCGCTGGACGGCTCTGTGGAAGTCGATGAGCACCGCCGGCCAGAGGCCATCACCACTGAGGGGAAGTACTGGAAGAGCCGCATTGAGATCGTGATCCGGGAGTACCACAAGTGGAGGACCTACTTCAAGAAAAGGCTGCAGCAGCACAAAGATGAGGACCTTTCCAGTCTGGCCCAGGACGATGACATGCCTTACTGGCACAAACATGGGGATGGCTGGAAGACCCCAGTGCCCATGGAGGAGGACCCGCTGCTGGACACAGACATGCTTATGTCGGAGTTTAGCGACACCCTCTTTTCTACCCTTTCCTCACACCAACCGGTGGCCTGGCCCAACCCTCGGGAAATAGCTCATCTGGGGAACGCAGACATGATCCAGCCGGGGCTGATCCCCTTGCAGCCCAACCTGGACTTCATGGACACCTTCGAGCCTTTCCAGGACCTCTTCTCTGCCAGCCGTGCCATCTTCGGTTCCGTGCCGCCTGTGCCCGCCTCAGCGCCTGTGCCAGATGCCAGCAGCTCACCTGCCGAGGACAGCATCCTGCCGGCCACTGCGCTGCCTACCGTGAGCCTCCCCGACAGTCTCATCGCGCCCTCCGTGGGGCCCCCCCTCCAGCCTTCGGCCAGTCAGGGCTGTGACCGTGCCTCACAGCCTGGGGACCCCTTCCTGCAGTCCCCGGACTTCACTCCCTCAGAATCGCCGCTGGGCGTTGCACAGCCCTTCCTCCCCGTCTTCCCCATGCCCTTGCTCTCCCCCGGCCCCACCCAGACGCCCAGTCCACCTGGGATTCCCTCAGTGCCCCCTCCTGGTCCAGCCCTAACGCCCCCTGCACCTCCTGCCTTCCAGCAGCTGCCGAGGTTTTCAGGGCTCAGCAAGCCTCCCCCCGTCATCACCCACACAGCCTCTACCACCCTCACCCACGCAGCTGCCACCACCACCTTCAGCCAGAGCCAGGGCCTTGTGATCGCAGCCCCCCATCCGCCACCTTCGCCATCCCCCTGCCCCCTCACCCTGTCACCGGTCCCCCAGCCACCGGCCATCGGGTCTTCCCAGACTCGTTTAACTTTTGTACACCCCAAACCTGTGTCCTTGACTGGAGGGAGGCCTAAGCAGCCCCTCAAAATAGTGCCTGCCCCAAAACCCGAGTCCATGTCCTTGGTGTTGAAGAGCACGCACCTGACCCCAGCTGCCTTCCCAGGCCACCCACAAGCAGTGATCATGACGTCCGGCCCTCTCAAGAGAGAAGGGATGCTGGCGTCCACAGTATCCCAGCCCGGCGTGGTCATCACACCTGCTTCCATCCCCAGGGCTCCTGGAGTCACCGAATTCCACAGTGGCATCCTGGTGACAGACCTCGGCCACAGCTCAAGCAGCCAGCCGGCCCCCGTCTCCCGGCTCTTCTCCCCAGGCATCGTGCAGGACTCGCTGGTGAAGGTGGAGCAGGCCCCACTTCGAGGGGGCAGCCCCCAGGTCCCTGCCACAGGGCCCGGTCGTGATGGCCTGAACTCAGGCCAGGCCTCTCCATGTGCATCGGAGCAAAGCCCCAGTCCTCAGTCTCCCCAGAACAACTGCTCAGGGAAATCTGCAAACCCCAAAAACATGTCTGTATTAAAGAACCAGCAGCTGAAGCACATCTCAGCCGAACAGAAGCGACGCTTCAACATCAAGATGGGCTTCAACACCCTCAACAGCTTGATCTCCAACAACTCCAAGCCGAGCAGCCACGCCATCACACTGCAGAAGACCGTGGAGTACATCACCAAGCTGCAGCAGGAGCGCAGCCAGATGCAGGAGGAGGCACGGCGGCTGCGGGAGGAGATCGAGGAGCTCAACGCTACCATCATTTCCTGCCAGCAGCTGCTTCCCGCCTCAGGGGTCTCGGTCACCCCGCGCCAGGTCGACCACATGACAGACATGTTTGACGAATATGTGAAGAGCCGGACGCTGCAGAATTGGAAGTTCTGGATTTTCAGCATCATCATCAAGCCGCTGTTTGAGTCCTTCAAGGGTGTGGTGTCCACCAGCAGCCTGGAGGAGCTGCACCGCACGGCACTGTCCTGGCTGGACCAGCACTGCTCTCTGCCTGTCCTCAGGCCAATGGTGCTGAGCACCCTCCGGCAGCTGAGCACCACCACCTCCATCCTGACAGACCCATCCCAGCTGCCGGAGCAGGCGTCTGAGGCTGTCACCAGGGTCGGCCCGCGGTCGGGGGAGTCCTAG
>Rabbit_Mlxip (Oryctolagus cuniculus)
ATGGCCGCAGACGTCTTCATGTACTCGCCGCGCCGGCCCCGCAGCCGGGTGCGCTCGGTACTGCTCAAGCCCCAAGTGCCCGAGGACGACGACGACTCGGACACGGATGAGCCGTCCCCTCCGCCCGCGTCCGGCGCGGCCACCCCGGCCCGGGCCCACGCGAGCGCTGCGCCGCCGCCGTCCCGGGCCGGGTCGGGCCGCGAGGAGCCCCCGCGCCGCCAGCAGATCATCCACAGCGGCCACTTCATGGTGTCGTCGCCGCACCGCGAGCACCCGCCCAAGAAGGGCTACGATTTCGACACGGTCAACAAGCAGACGTGCCAGACCTACAGCTTCGGCAAGACCAGCTCCTGCCACCTGTCCATCGACGCCTCCCTCACCAAGCTCTTCGAGTGCATGACCCTGGCCTACAGTGGGAAGTTGGTGTCTCCAAAGTGGAAGAATTTCAAAGGCCTGAAGCTGCAGTGGAGAGACAAGATCCGGCTCAACAATGCCATCTGGCGGGCGTGGTACATGCAGTACTTGGAGAAGCGCAAGAATCCTGTGTGCCACTTTGTCACTCCCCTGGACGGCTCCGTTGACGTGGATGAGCACCGCCGACCAGAGGCCATCACCACGGAAGGAAAGTACTGGAAAAGCCGCATCGAGATCGTGATCCGGGAGTACCACAAGTGGAGGACCTACTTCAAAAAAAGGCTACAGCAGCACAAGGATGAGGACCTCTCCAGCCTGGCCCAGGATGATGACATGCTGTACTGGCACAAACGTGGCGATGGGTGGAAGACCCCAGTGCCCATGGAGGAGGATCCGCTGCTGGACACAGACATGCTCATGTCAGAATTCAGTGATACCCTCTTCTCCACACTGTCTTCACACCAGCCAGTGGCCTGGCCCAACCCGCGGGAGATAGCACACCTGGGAAATGCAGACATGATCCAGCCGGGGCTGATCCCTTTGCAGCCCAACCTGGACTTCATGGACACCTTTGAGCCTTTCCAGGACCTGTTCTCTTCCAGTCGCTCCATTTTTGGCTCCATGCTTCTCACACCTGTCTCAGCACCTGCCCCAGATCCCAACAGCCCACCTGCTCAGGGGAGCGTCCTGCCAACCACCACCCTCCCTGCTGTGAACCTTCCCGACAGCCTCATTGTGCTCCCCACGGCCCCCTCCCTGGATCCCGCAGATGGGCAGGGCTGTGAACGCACCTCCAGGACAGGGGACCCCTTTATGCAGCCCACAGATTTTGGTCCCTCGGAGCCACAGCTGAACGTCCCACAGCCCTTCCTCCCCGTCTTCACCATGCCCCTGCTCTCCCCCAGCCCGGCCCCATCACCCGTCTCACCAGTGGTGCCGCTGGTTCCTCCTCCCGCCACTGCCCTCAGCCCCCCAACACCCCCTGCCTTCCTGCAGCCACAGAAGTTGGCAGGAGCTAGCAAGGCACCCTCTGTCATCACGCACACAGCCTCTGCCACCCTCACCCATGACGCCTCTGCCACCACCTTCAGCCAGAGTCCGGGTCTCGTGATCACAGCCCACCCCCCTACCCCCTCAGCATCCCCCTGTGGCCTGGCGCTGTCACCTGTCACTCGGCCACCAGCTGTTGGCCCTCCCCAACCCTGTTTAACTTTTGTGCCCCCTAAACCTGTTCCCTTGACTGGGGGGAGACCCAAGCAGCCCCCCAAAATAGTGCCTGCTCCCAAGCCAGAGCCTGTGTCCTTGGTGTTGAAGAATGCTTGCATCGCCCCAGCTGCCTTTCCAGGCCAGTCACAAGCAGTGATCATGACGTCAGGCCCTATGAAGAGAGAAGGGATGTTGGCGTCCACCGTGTCCCAGTCCAGTGTGGTCATCACGCCTGCTGCCATCGCCAGGGCTCCCCCTGGCGTCGCAGAGTTCCACAGCGGCATCCTCGTGACAGACCTCGGCCGCGGCACAAGCAGCCAGCCCGCACCCGTCCCCCGTCTCTTTCCCAGCACAGTGCAGGACGCCCTGGTGAAGGGCGAGCAGGTGCCGCTGCATGGGGGCAGCCCCCAGGTCCCTGCCGCGGGGTCTGGTCGGGACGACCCCAGCTCAGGGCAGGTGTCTCCATGTGCGTCTGAACAGAGCCCCAGTCCTCAGTCTCCCCAGAACAGCTCAGGGAAATCTGCAGGGCCCAAAACCATGGCTGCATTGAAGAATCGGCAGATGAAGCACATTTCGGCCGAGCAGAAGAGGCGCTTCAACATCAAGATGGGCTTCAACACCCTGAACAGTCTGATCTCCAATAACTCCAAGCTGACCAGCCGCGCCATCATGCTGCAGAAGACCGTGGAGTACATCACTAAGCTGCAGCAGGAGCGCAGTCAGATGCAGGAGGAGGCCCGGCGGCTGCGGGAGCAGATCGAGGAGCTCAACACCACCATCATCTCCTGCCAGCAGCTGCTCCCTGCCACGGGGGTCCCCGTCACCGTGCGCCAGTGCCACCGCATGCGAGACATGTTTGACGAGTACGTGAAGAGCCGGACGCTGCAGAACTGGAAGTTCTGGATTTTCAGCATCATCATCAAGCCGCTGTTTGAGTCATTCAGGGGGGTGGTGTCCACCAGCAGCCTGGAAGAGCTGCACCGGACGACCCTGTCCTGGCTGGACCAGCACTGCTCGCTGCCCATTCTCAGGCCAATGGTGCTGAACACCCTCCGCCAGCTGAGCACCACCACATCCATCCTCTCCGACCCGTCCCGGCTGCCGGAGCAGGCGTCAGAGGCCGTCAGCAGGCTGGGCCAGAGGTCGGGGGAGTCTTAG
>Pika_Mlxip (Ochonta princeps)
NNNNNNNNNNNNNNNNNNNNNNNNNNNNNNNNNNNNNNNNNNNNNNNNNNNNNNNNNNNNNNNNNNNNNNNNNNNNNNNNNNNNNNNNNNNNNNNNNNNNNNNNNNNNNNNNNNNNNNNNNNNNNNNNNNNNNNNNNNNNNNNNNNNNNNNNNNNNNNNNNNNNNNNNNNNNNNNNNNNNNNNNNNNNNNNNNNNNNNNNNNNNNNNNNNNNNNNNNNNNNNNNNNNNNNNNNNNNNNNNNNNNNNNNNNNNNNNNNNNNNNNNNNNNNNNNNNNNNNNNNNNNNNNNNNNNNNNNNNNNNNNNNNNNNNNNNNNNNNNNNNNNNNNNNNNNNNNNNNNNNNNNNNNNNNNNNTGGGAAGTTGGTGTCTCCAAAGTGGAAGAATTTCAAGGGTCTGAAGCTGCAGTGGAGAGACAAGATCCGGCTCAACAATGCCATCTGGCGGGCGTGGTACATGCAGTACTTGGAGAAGCGCAAGAATCCCGTGTGCCACTTCGTGACTCCCTTGGATGGCTCTGTCGACGTGGACGAGCACCGCCGACCAGAGGCCATCACCACGGAAGGGAAGTACTGGAAGAGCCGCATCGAGATCGTGATCCGCGAGTACCACAAGTGGAGGACATACTTCAAGAAAAGGCTCCAGCAACACAAGGATGAGGACCTCTCCAGCCTGGCCCAGNNNNNNNNNNNNNNNNNNNNNNNNNNNNNNNNNNNNNNNNNNNNNNNNNNNNNNNNNNNNNNNNNNNNNNNNNNNNNNNNNNNNNNCATGCTCATGTCGGAATTCAGTGACACCCTCTTCTCCACGCTCTCTTCACACCAGCCGGTGGGGTGGCCCAACCCACGGGAAATAGCGCATCTGGGGAACGCAGACATGATCCAGCCGGGGCTCATCCCTCTGCAACCCAACCTGGACTTCATGGACACCTTCGAGCCCTTCCAGGACCTGTTCTCTTCCAGTCGCTCCATTTTTGGCTCCATGCTTCTCACACCTGCTTCAGCACCTGCCCCAGATCCCAACAGCCCACCTGCTCAGGGGAACATCCTGCCTTCTGTAAACCTTTCTGACAGCCTCATCACGCCCCCCGAGGCGCCTTCCCTAGACCCTGTTGATGGGCAGAGCTGTGAACGCACCTCCCGGACAGGGAACCCCTTTATCCAGCCCACGGATTTTGGTCCCTCGGAGCCGCAGCTGAGCGTCCCACAGCCCTTCCTTCCTGTCTTCACCATGCCCCTGCTCTCCCCCAGCCCGGCCCCGTCGCCAGTCTCACCGACATTGCCATTGGTTCCTCCTCCCTCCACTGCCCTGAGCCCCCCGACACCTCCCACCTTCCTGCCGCTGCAGAAGTCAGCAGGAGCCAGCAAGGCACCCTCCGTCCTCACCCATGACGCCTCCACCCCCACCTTCAGCCAGAGCCCTGGGCTTGTGATCACAGCCCGCCCTCCCACCCCCTCCGTGTCCCCCTGTGGCCTGGCGCTATCTCCTGTCACCCGACCACCAGCTGTTGGCCCACCTCAGCCTTGTTTAACTTTTGTGCACCCTAAACCTGTTCCCTTAACTGGGGGGAGACCCAAGCAGCCCCCCAAAATAGTGCCTGCTCCCAAGCCAGAGCCTGTGTCCTTGGTGTTGAAGAATGCATGCATCGCCCCAGCTGCCTTTCCAGGCCCCTCACAAGCAGTGATCATGACATCAGGCCCCATGAAGAGAGAAGGCATGTTGGCATCCACTGTGTCCCAGTCCAGTGTCGTAATCACGCCTGCTGCCATCGCCAGGNNNNNNNNNNNNNNNNNNNNNNNNNNNNNNNNNNNNNNNNNNNNNNNNNNNNNNNNNNNNNNNNNNNNNNNNNNNNNNNNNNNNNNNNNNNNNNNNNNNNNNNNNNNNNNNNNNNNNNNNNNNNNNNNNNNNNNNNNNNNNNNNNNNNNNNNNNNNNNNNNNNNNNNNNNNNNNNNNNGTTGGGATGCCCCCAACTCAGGGCAGGCATCTCCGTGTGCATCTGAGCAGAGCCCCAGTCCTCAGTCTCCGCAGAACAGCTCAGGGAAATCCTCCACAGACCCCAAGAATGTGGCTGCGTTGAAGAACCGGCAGATGAAGCACATCTCGGCCGAGCAGAAGAGACGCTTCAACATCAAGATGGGCTTCAACACTCTCAACAGCTTGATCTGCAACAACTCCAAGCTGACCAGCCACGCCCTGACACTGCAGAAGACAGTGGAGTACATCACGAAGCTGCAGCAGGAGCGCAGCCAGCTGCAGGAAGAGGCCCGGCGCTTGCGAGAGCAGATCGAGGAGCTCAACGCCACCATCATCTCCTACCAGCAGCTGCTCCCCGCCACGGGGGTCCCTGTCACCCTGCGCCAGTGTTACCACCTACAAGACATGTTTGACGAGTACGTTAAGAGCCGGACGCTGCAGAACTGGAAGTTCTGGATCTTCAGCATCATCATCAAGCCGTTGTTTGAGTCATTCAGGGGGGTAGTGTCCACCAGCAGCCTGGAGGAGTTACACCGGACCACCCTGTCCTGGCTGGACCAGCACTGCTCGCTGCCCATCCTCAGGCCAATGGTGCTGAACACGCTGCGGCAGCTGAGCACCACCACGTCCATCCTCACAGACCCATCCCGGCTGCCAGAGCAGGCATCAGAGGCCGTCACCAGGCTGGGCCAGAGAGCGGGGGAGTCTTAG
>Cow_Mlxip (Bos taurus)
NNNNNNNNNNNNNNNNNNNNNNNNNNNNNNNNNNNNNNNNNNNNNNNNNNNNNNNNNNNNNNNNNNNNNNNNNNNNNNNNNNNNNNNNNNNNNNNNNNNNNNNNNNNNNNNNNNNNNNNNNNNNNNNNNNNNNNNNNNNNNNNNNNNNNNNNNNNNNNNNNNNNNNNNNNNNNNNCGCGCCGCCAGCAGATCATCCACAGCGGCCACTTCATGGTGTCGTCGCCGCACCGGGAGCACCCGCCCAAGAAGGGCTACGATTTCGACACGGTCAACAAGCAGACGTGCCAGACCTACAGCTTCGGCAAGACCAGCTCCTGCCACTTGTCCATCGACGCCTCGCTCACCAAGCTCTTCGAGTGCATGACCCTGGCCTACAGTGGGAAGTTGGTGTCTCCGAAGTGGAAGAATTTTAAAGGCCTGAAGCTCCAATGGAGAGACAAGATCCGGCTCAACAACGCCATCTGGCGGGCCTGGTACATGCAGTATTTGGAGAAGCGCAAGAACCCCGTGTGCCACTTTGTTACTCCACTGGACGGCTCTGTGGAAGTGGACGAGCACCGCCGGCCCGAGGCCATCACCACGGAAGGAAAGTACTGGAAAAGCCGCATAGAGATCGTGATCCGGGAGTATCACAAGTGGAGAACCTACTTCAAGAAAAGGCTCCAGCAGCACAAGGATGAGGATCTTTCCAGCCTGGCCCAGGACGATGACATGCTTTACTGGCACAAGCACCGGGACGGCTGGAAGACGCCAGTCCCCATGGAGGAGGACACGCTGCTGGACACGGACATGCTCATGTCGGAGTTCAGCGACACCCTCTTCTCCACACTCTCCTCCCACCCGCCCGTGGCCTGGCCCAACCCCCGTGAAATAGCGCACCTGGGAAACGCAGACATGATTCAACCTGGGCTGATTCCATTGCAGCCCAACCTGGACTTCATGGACACCTTTGAGCCCTTCCAGGACCTTTTCTCTTCCAGCCGCTCCATTTTTGGCTCCATGCTGCCTGCACCCGCCTCAACGCCTGCACCAGATCCCAACAGCCCACCTGCTCAGGAGAGCATCCTGCCAACCACTGCTCTCCCTACCGATCTCCCCACCGCAAGCCTCCCCGACAGCTTCATCGCACCCCCCGCAGCCGCTGCCCTGGACCCCACGAGTGGGCAGGGCTGTGAACACCCGCCCCAGCCTGGGGACCCTTTCATGCAGCCGGCAGACCTGGGTCCCTCAGCACCGCCCCTGAGTGGCCCCCAGCCGTACCTGCCCGTGTTCACCTTGCCTTTGCTCTCGCCCAGCCCCGCCCCGCCGCCTCCTTCCCCCGTCTTGCCATTAGGCCCCCCTCCCGCCACTGCCCTGAACCCCCCAACTCCCCCCACCTTCCTGCAGCCCCAGAAGTTTGCCGAAGCTGGCAAGTCGCCCTCCGTCATCACCCACACGGCCTCCGCCACCCTCACCCACGACGCCTCTGCCACCACCTTCAGCCAGAGCCAGGGCCTCATTATCACCACGCGCTATCCGCCCCCCTCCGGGTCCCCCTACGGCCTGGCGCTGTCTCCCGTCACCCGGCCGCCAACCGTCGGGCCTCCCCAACCCCGTTTGACTTTTGTGCATCCCAAGCCTGTCTCCTTGCCTGGGGGGAGGCACAAGCAGCCCCCCAAAATAGTGCCTGCTCCCAAACCAGAGCCGGTGTCTGTGGTGTTGAAGAACGCTTGCCTCACCCCAGCTGCCTTCCCAGGCCAGCCGCAGGCAGTGATCATGACATCAGGCCCTCTGAAGAGAGAAGGGATGCTGGCTTCCACCGTGTCCCAGTCCAACGTGGTCCTCACGCCTGCTGCCCTCACCAGGGCTCCTGGAGTCGCAGAGTTCCCCAGCAGCATCCTGGTGACCGACCTCGGCCCTGGCCCGGGTAGCCAGCACGCCCCCGTGTCCCGGCTCTTCCCTCCCGACTCCCTGGTGAAGGGCGAGCAGGGCCCACTGCACGGGGGCATTGCCCAGGTCCCTGCCACAGGTGCCGGTCGGGACTGCCCGAACTCAGGGCAGGCCTCCCCGTGCGCGTCCGAGCAGAGCCCTAGTCCTCAGTCCCCCCAGAACAACTGCTCAGGGAAATCGCCTGCAGACCCCAAAAACGTGGCTGTTTTAAAGAACCGGCAGATGAAGCACATCTCAGCCGAGCAGAAGAGGCGCTTCAACATCAAGATGGGCTTCGACACCCTGAACAGCTTAATTTCCAACAACACCAAGCTGACCAGCCACGCCATCACGCTGCAGAAGACCGTGGAGTACATCACCAAGCTGCAGCAGGAGCGCAGTCAGATGCAGGAGGAGGCCCGGCGGCTTCGAGAGGAGATCGAGGAGCTCAACGCCACCATCCTCTCCTGCCAGCAGCTGCTCCCTGCCACGGGTGTCCCTGTCACCCGGCGCCAGTTTGATCACATGCGAGACATGTTTGACGAATATGTGAAAAGCCGGACCCTGCAGAATTGGAAGTTCTGGATTTTCAGCGTCATCATCAAGCCGCTGTTTGAGTCCTTCAAGGGCGTGGTGTCCACCAGCAGCCTGGATGAGCTGCACCGGACGGCGCTGTCCTGGCTGGACGAGCACTGCTCCCTGCCCATCCTCAGGCCAACCGTGCTGAACACCCTCCGGCACCTGAGCACCACCACGTCCATCCTGACAGACCCGTCCCAGCTGCCCGAGCAGGCAGCAGAGGCCGTCAGCAGAATCAGCCAGAGAGCCGGGGAGTCCTAG
>Sheep_Mlxip (Ovis aeries)
NNNNNNNNNNNNNNNNNNNNNNNNNNNNNNNNNNNNNNNNNNNNNNNNNNNNNNNNNNNNNNNNNNNNNNNNNNNNNNNNNNNNNNNNNNNNNNNNNNNNNNNNNNNNNNNNNNNNNNNNNNNNNNNNNNNNNNNNNNNNNNNNNNNNNNNNNNNNNNNNNNNNNNNNNNNNNNNNNNNNNNNNNNNNNNNCATTCACAGCGGCCACTTCATGGTGTCGTCGCCGCACCGGGAGCACCCGCCCAAGAAGGGCTACGATTTCGACACGGTCAACAAGCAGACGTGCCAGACCTACAGCTTCGGCAAGACCAGCTCCTGCCACCTGTCCATCGACGCCTCGCTCACCAAGCTCTTCGAGTGCATGACCCTGGCCTACAGTGGGAAGTTGGTGTCTCCGAAGTGGAAGAATTTCAAGGGCCTGAAGCTCCAGTGGAGAGACAAGATCCGGCTCAACAACGCCATCTGGCGGGCCTGGTACATGCAGTACTTGGAGAAGCGCAAGAACCCCGTGTGCCACTTCGTCACTCCGCTGGACGGCTCTGTGGAAGTGGACGAGCACCGCCGGCCAGAGGCCATCACCACGGAAGGGAAGTACTGGAAAAGCCGCATAGAGATCGTGATCCGGGAGTATCACAAGTGGAGAACCTACTTCAAGAAAAGGCTCCAGCAGCACAAGGATGAGGACCTTTCCAGCCTGGCCCAGGACGATGACATGCTTTACTGGCACAAGCACCGGGATGGCTGGAAGACGCCAGTCCCCATGGAGGAGGACACGCTGCTGGACACGGACATGCTCATGTCGGAGTTCAGCGACACCCTCTTCTCCACACTCTCCTCCCACCCGCCCGTGGCCTGGCCCAACCCCCGTGAAATAGCACACCTGGGAAACGCAGACATGATTCAACCTGGGCTGATTCCTTTGCAGCCCAACCTGGACTTCATGGACACCTTTGAGCCCTTCCAGGACCTTTTCTCTTCCAGCCGCTCCATTTTTGGCTCCATGCTGCCTGCACCCGCCTCAACGCCTGCCCCAGATCCCAACAGCCCACCTGCTCAGGAGAGCATCCTGCAAACCACCGCTCTCCCTACCGCTCTCCCCACTGCAAGCCTCCCCGACAGCTTCATCGCACCCCCCGCAGCCTCTGCCCTGGACCCCACGAGGGTGCAGGGCTGTGAACACCCGCCCCAGCCTNNNNNNNNNNNNNNNNNNNNNNNNNNNNNNNNNNNNNNNNNNNNNNNNNNNNNNNNNNNNNNNNNNNNNNNNNCCGTGTTTCCTGTCCTTTCCCTCTCCCCCGCCCCCCCCCCGCCCCCTCCTCCCCCCGTCTTGCCTTTAGGGCCCCCTCCCGCCACTGCCCTGAACCCCCCAACTCCCTCCACCTTCCTGCAGCCCCAGAAGTTTGCCGAAGTTGGCAAGTCGCCCTCCGTCATCACCCACACGGCCTCCGCCACCCTCACCCATGACGCCTCTGCCACCACCTTCAGCCAGAGCCAGGGCCTCATTATCACCACGCGCTATCCACCCCCCTCCGGGTCCCCCTATGGCCTGGCGCTGTCTCCTGTCACCCGGCCACCAACCGTCGGGCCTCCCCAACCCCGTATGACTTTTGTGCATCCCAAGCCCGTCTCCTTGCCTGGGGGGAGGCACAAGCAGCCCCCCAAAATAGTGCCTGCTCCCAAACCCGAGCCAGTGTCCGTGGTGTTGAAGAACGCTTGCCTCACCCCAGCTGCCTTCCCAGGCCAGCCGCAGGCAGTGATCATGACGTCAGGCCCTCTGAAGAGAGAAGGGATGTTGGCTTCCACCGTGTCCCAGTCCAGCGTGGTCCTCACGCCTGCTGCCCTCACCAGGGCTCCTGGAGTCACAGAGTTCCCCAGCGGCATCCTGGTGACGGACCTCGGCCCCGGCCCGGGTAGCCAGCATGCCCCCGTGTCCCGGCTCTTCCCTCCCAGCACGGTGCCCGACTCCCTGGTGAAGGGTGAGCAGGGCCCCCTGCACGGGGGCATTGCCCAGGTCCCTGCCGTGGGTGCCAGTCGGGACTGCCCGAACTCAGGACAGGCCTCTCCATGCGCATCCGAGCAGAGCCCTAGTCCTCAGTCCCCCCAGAACAACTGCTCAGGGAAATTGCCTGCAGATCCCAAAAACGTGGCTGTTTTAAAGAACCGGCAGATGAAGCACATCTCAGCTGAGCAGAAGAGGCGTTTCAACATCAAGATGGGCTTTGACACCCTGAACAGCTTAATCTCCAACAACACCAAGCTGACCAGCCACGCCATCACGCTGCAGAAGACCGTGGAGTACATCACCAAGCTGCAGCAGGAGCGCAGTCAGATGCAGGAGGAGGCCCGGCGGCTGCGAGAGGAGATCGAGGAGCTCAACANNNNNNNNNNCTCCTGCCAGCAGCTGCTCCCTGCCACGGGCGTCCCCGTCACCCGGCGCCAGTTTGATCACATGCGAGACATGTTTGACGAATATGTGAAAAGCCGGACTCTGCAGAATTGGAAGTTCTGGATTTTCAGCGTCATCATCAAGCCGCTGTTCGAGTCTTTCAAGGGCGTGGTGTCCACCAGCAGCCTGGACGAGCTGCACCGGACGGCGCTGTCCTGGCTGGACGAGCACTGCTCCCTGCCCATCCTCAGGCCANNNNNNNNNNNNNNNNNNNNNNNNNNNNNNNNNNNNNNNNNNNNNNNNNNNNNNNNNNNNNNNNNNNNNNNNNNNNNNNNNNNNNNNNNNNNNNNNNNNNNNNNNNNNNNNNNNNNNNNNNNN
>Dolphin_Mlxip (Tursiops truncatus)
ATGGCCGCCGACGTCTTCATGTGCTCCCCGCGCCGGCCCCGCAGCCGGGGCCGCGCGGTGCTGCTCAAGCCCCAGGTGCCCGAGGACGACGACGACTCGGACACGGATGAGCCGTCTCCGCCGCCCGCCTCCGGCGCGGCCACCCCGGCCCGGGGCCACGCGAGCGTCGCGCCACTGCCGCCCAAGGCCGGGTCGGGCAGCGAAGAGCCTCCGCGCCGCCAGCAGATCATCCACAGCGGCCACTTCATGGTGTCGTCGCCGCACCGCGAGCACCCGCCCAAGAAGGGCTACGATTTCGACACGGTCAACAAGCAGACGTGCCAGACCTACAGCTTCGGCAAGACCAGCTCCTGCCACCTGTCCATCGACGCCTCGCTCACCAAGCTCTTCGAGTGCATGACCCTGGCCTACAGNNNNNNNNNNNNNNNNNNNNNNNNNNNNNNNNNNNNNNNNNNNNNNNNNNNNNNNNNNNNNNNNNNNNNNNNNNNNNNNNNNNNNNNNNNNNNNNNNNNNNNNNNNNNNNNNNNNNNNNNNNNNNNNNNNNNNNNNNNNNNNNNNNNNNNNNNNNNNNNNNNNNNNNNNNNNNNNNNNNNNNNNNNNNNNNNNGCCATCACCACGGAAGGGAAGTACTGGAAAAGCCGCATTGAGATCGTGATCCGGGAGTATCACAAGTGGAGAACCTACTTCAAGAAAAGGCTCCAGCAGCACAAGGATGAGGACCTCTCCAGCCTGGCCCAGGACGATGACATGCTTTATTGGCACAAGCACGGGGATGGCTGGAAGACCCCAGTCCCCATGGAGGAGGACACGCTGCTGAACACAGACATGCTCATGTCGGAATTCAGCGACACCCTCTTCTCCACGCTTTCCTCGCACCCGCCCGTGGCCTGGCCCAACCCGCGCGAAATAGCACATCTGGGAAATGCAGACATGATTCAACCGGGGCTGATTCCTTTGCAGCCCAACCTGGACTTTATGGACACTTTTGAGCCTTTCCAGGNNNNNNNNNNNNNNNNNNNNNNNNNNNNNNNNNNNNNNNNNNNNNNNNNNNNNNNNNNNNNNNNNNNNNNNNNNNNNNNNNNNNNNNNNNNNGAGAGCATCCTGCCAACCACCGCTCTGCCCACCCCGAGCCTCCCTGACGGCTTCATTGCACCCCCTGCAGCCACGGCCCTGGACCCCACGAGTGGGCAGGGCTGTGAACACACCTCCCAGCCGGGGGACCCCTTTCTCCAGCCCGCAGACTTAGGTCCCTCTGCACCACCACTGAGTGTCCCGCAGCCCTTCTTGCCTGTGTTCACCATGCCTTTGCTGTCGCCCAGCCCAGCCCCTGCACCTGCTTCCCCCGTCTTGCCATTAGGCCCTCCTCCCGCCACTGCCCTGAACCCCCCGACTCCCCCTGCCTTCCTGCAGCCACAGAAGTTTGCTGAAGTCAGCAAGTCGCCCCCTGTCATCACCCACACGGCCTCTGCCACCCTCACCCACGACGCCTCTGCCACCACCTTCAGCCAGAGCCAGGGCCTCATCATCACGACCCACTATCCCACCCCCTCCGTGTCCCCCTGTGGCCTGGCACTGTCTCCGGTCAGCCGGCCACCAACCGTTGGGCCTCCTCAACCCCGTTTAACTTTCGTGCACCCCAAGCCCGTATCGTTGCCTGGGGGAAGGCACAAGCAGCCCCCCAAAATAGTGCCTGCTCCCAAGCCAGAGCCCGTGTCCTTGGTGCTGCAGAAGGCTCGCCTCGGCCCAGCTACCTTTTCAGGACAGCCCCAAGCGGTGATCATGACCTCAGGCCCTCTGAAGAGAGAAGGGATGTTGGCTTCCACCGTGTCCCAGTCCAACATGGTCATCACGCCTGCTGCCATCGCCAGGGCTCCTGGGGTCACGGAGTTCCACAGCGGCATCCTGGTGACAGACCTTGGCCACGGCACGGGCAGCCAGTCTGCTCCCATCTCCCGGCTCTTCTCCAGCACAGTGGACTCCCTGGNNNNNNNNNNNNNNNNNNNNNNNNNNNNNNNNNNNNNNNNNNNNNNNNNNNNNNNNNNNNGTCGAGACTGCCCGAACTCAGGGCAGGCCTCTCCGTGTGCTTCAGAACAGAGCCCCAGTCCTCAGTCTCCCCAGAACAACTGCTCAGGGAAATCTTCTGCAGACCCCAAAAATGTGGCTGCTTTAAAGAACCGGCAGATGAAGCACATTTCAGCCGAGCAGAAAAGGCGCTTCAACATCAAGATGGGCTTTGACACCCTCAACAGCTTGATCTCTAATAACACCAAGCTGACCAGCCACGCCATCACGCTGCAGAAGACCGTGGAGTATATCACCAAGTTGCAGCAGGAGCGCAGCCAGATGCAGGAGGAGGCCCGGCGGCTGCGAGAGGAAATCGAGGAGCTCAACACCACCATCATCTCCTGCCAGCAGCTGCTCCCTGCCACGGGCGTCCCCGTCACCCGGCGCCAGTTTGATCACATGCGAGACATGTTTGACGAATATGTGAAAAGCCGGACTCTGCAGAATTGGAAGTTCTGGATTTTCAGCGTCATCATCAAGCCGCTGTTTGAGTCCTTCAAGGGTGTGGTGTCCAGCAGCAGCCTGGAGGAGCTGCACCGGACGGCGCTGTGCTGGCTAGACGAGCACTGCTCCCTGCCGGTTCTCAGGCCGACCGTGCTGAACACCCTCCGGCACCTGAGCACCACCACGTCCATCCTGACGGACCCGTCCCAGCTGCCAGAGCAGGCGGCGGAGGCCGTCACCAGAATGGGCCAGAGATCTGGGGAGTCTTAG
>Pig_Mlxip (Sus scrofa)
ATGGCCGCCGAAGTCTTCCTGTGCTCCGGCCGCCGGCCTCACAGCCGGGGCCGTGCGGTGCTGCTCAAGCCCCAGGTGCCGGAGGACGACGACGACTCGGACACAGATGAGCCTGCCCCACCGCCCGCCTCCGGCGCGGCCACTCTGGCCCGGGGCCACGCGAGCGCCGGGCCACCGCAGCCCAGGGCCGGGTCGGGCCGCGAGGAGCCTCCGCGCCGGCAGCAAATCATCCACAGCGGCCACTTCATGGTGTCGTCGCCGCATCGAGAGCACCCGCCCAAGAAGGGCTATGATTTCGACACGGTCAACAAGCAGACGTGCCAGACCTACAGCTTCGGCAAGACCAGCTCCTGCCACCTGTCCATCGACGCCTCACTCACCAAGCTCTTTGAGTGCATGACCCTGGCCTACAGTGGCAAGTTGGTGTCTCCAAAGTGGAAGAATTTCAAGGGCCTGAAGCTCCAGTGGAGAGACAAGATCCGGCTCAACAACGCCATCTGGCGGGCATGGTACATGCAGTATTTGGAAAAGCGCAAGAATCCCGTGTGTCACTTTGTCACTCCGCTGGATGGCTCTGTGGAAGTGGATGAGCACCGCCGGCCAGAGGCTATCACCACCGAGGGGAAGTACTGGAAGAGCCGCATTGAGATCGTGATCCGAGAGTATCACAAGTGGAGAACCTACTTCAAGAAAAGGCTCCAGCAGCACAAGGATGAGGACCTCTCCAGCCTGGCCCAAGACGATGACATGCTGTATTGGCATAAGCATGGGGATGGCTGGAAGACCCCTGTCCCCATGGAGGAGGACACACTGCTGGACACGGACATGCTCATGTCGGAATTCAGCGACACCCTCTTCTCCACGCTTTCCTCCCACCCGCCTGTGGCTTGGCCCAACCCACGTGAAATAGCACATCTGGGAAATGCAGACATGATTCAGCCGGGGCTGATGCCCTTGCAACCCAACCTGGACTTCATGGACACTTTTGAGCCTTTCCAGGACCTCTTCTCTTCCAGCCGCTCCATTTTTGGCTCCATGCTGCCTGCACCCGCCTCAGCAGCTGCGCCAGACCCCAACAGCCCGCCTGCTCAGGAGAGCATCCTGCCAACCACTGCTCTCCCCACCTCCAGCCTCCCCGACAGCTTCATCGCACCCCCTGTGGTCACTGCCCTGGACCCCACAAATGGGCAGGGCTGTGAACACACCTCCCAGCCTGGGGACCCTTTTGTCCAGCCTGCAGAATTGGGTCCCTCTGCACCACCACTGACTGTCCCCCAGTCTTTCCTCCCCGTGTTTACCATGCCGTTGCTCTCGCCCAGCCCTGCCCCGGCACCCGTGTCTCCTGCCTTGCACTTAGGTCCTCCTCCTGCCACTGCCCTGAGTCCCCCAACTCCACCCGCCTTCCTGCAGCCACAGAAGTTTGCCGAAGTCAGCAAATCACCCTCTGTCATCACCCATACGGCCTCCGCCACCCTCACCCATGATGCCTCTGCCACCACCTTCAGCCAGAGCCAGGGACTCATTATCACAACCCGCTATCCCACCCCCTCCATGTCCGCCTGTGGCCTGGCGCTGTCTCCAGTCACCCGGCCCATGACTGTCGGGCCTCCCCAACCTCGTTTAACTTTTGTGCACCCCAAGCCTGTATCCTTGCCTGGGGTGAGGCACAAGCAGCCCCCCAAAATAGTGCCTGCTCCCAAACCAGAGCCTGTGTCCTTGGTATTGAAGAATGCTCGCATCGCCCCAGCTGCCTTTTCAGGACCGCCACAAGCAGTGATCATGACATCAGGCCCTCTGAAGAGAGAAGGGATGCTGGCTTCCACCGTGTCTCAGTCCAACATGGTCATCACGCCTGCTGCCATTACCAGGGCTCCTGGAGTCACAGAGTTCCATAGCAGCATCCTGGTGACAGACCTTGGTCACAGCACGGGCAGCCAGCCTGCCCCCGTCTCACGGCTCTTCTCTCCAAGCACAGTGCCAGACTCCCTGGTGAAGGGCGAGCAGGCTCCGCTGCACGGGGGTGCGCCCTCGGTCCCTGCCACGGGCCCAAGTCGAGACTGCCCGAACTCAGGGCAGGCCTCTCCGTGTGCTTCAGAACAGAGCCCCAGCCCTCAGTCTCCCCAGAACAACTGCTCAGGGAAATCTACTGCAGACCTCAAAAATGTGGCTGCTTTAAAGAACCGGCAGATGAAGCACATTTCAGCTGAGCAGAAGAGACGCTTCAACATCAAGATGGGCTTTGACACCCTGAACAGTTTGATCTCTAATAACACCAAGCTGACCAGCCACGCCATCACGCTGCAGAAGACCGTGGAGTACATCACCAAGCTGCAGCAGGAGCGCAGCCAGATGCAGGAGGAGGCCCGGCGACTTCGAGAGGAAATCGAGGAGCTCAACGCCACCATCCTCTCCTGTCAGCAGCTGCTCCCTGCCACAGGCGTCCCCGTCACCCGACGCCAGTTTGATCACATGAGAGACATGTTTGATGAATATGTGAAAAGCCGGACCCTGCAGAATTGGAAGTTCTGGATTTTCAGCGTCATCATCAAGCCACTCTTTGAGTCCTTCAAGGGTGTGGTGTCCACCAGCAGCCTGGAGGAGCTGCACCGGACGGCACTGTCCTGGCTGGACGAGCACTGCTCCCTGCCCGTCCTCAGGCCGACTGTGCTGAACACCCTCCGGCACCTGAGCACCACCACATCCATCCTGACCAACCCGTCCCAGCTGCCTGAGCAGGCCGCAGAGGCCGTCACCAGAATTGGCAAGAGACCTGGGGAGTCTTAG
>Panda_Mlxip (Ailuropoda melanoleuca)
NNNNNNNNNNNNNNNNNNNNNNNNNNNNNNNNNNNNNNNNNNNNNNNNNNNNNNNNNNNNNNNNNNNNNNNNNNNNNNNNNNNNNNNNNNNNNNNNNNNNNNNNNNNNNNNNNNNNNNNNNNNNNNNNNNNNNNNNNNNNNNNNNNNNNNNNNNNNNNNNNNNNNNNNNNNNNNNNNNNNNNNNNNNNNNNNNNNNNNNNNNNNNNNNNNNNNNNNNNNCAGCAGATCATCCACAGCGGCCACTTCATGGTGTCGTCGCCACACCGCGAGCACCCGCCCAAGAAGGGCTACGATTTCGACACGGTCAACAAGCAGACGTGCCAGACCTACTGCTTCGGCAAGACCAGCTCCTGCCACCTGTCCATCGACGCCTCGCTCACCAAACTCTTCGAGTGCATGACTCTGGCCTACAGTGGGAAGTTGGTGTCCCCCAAGTGGAAGAATTTCAAGGGCCTGAAGCTCCAGTGGAGAGACAAGATCCGGCTCAATAATGCCATCTGGCGGGCGTGGTACATGCAGTATTTGGAGAAGCGCAAGAATCCCGTGTGCCACTTTGTCACTCCACTAGATGGCTCTGTTGAAGTAGACGAGCATCGCAGGCCAGAGGCCATCACGACAGAAGGAAAGTACTGGAAAAGCCGCATTGAGATCGTGATCCGGGAGTATCACAAGTGGAGAACCTATTTCAAGAAAAGGCTACAGCAGCACAAGGATGAGGACCTTTCCAGCCTGGCCCAGGATGATGACATGCTTTATTGGCACAAACATGGGGATGGATGGAAGACCCCAGTCCCCATGGAGGAGGACCCACTGCTGGACACAGACATGCTTATGTCGGAATTCAGCGACACCCTCTTCTCAACACTCTCCTCGCACCAGCCGGTGGCCTGGCCTAACCCCCGGGAAATAGCACATCTGGGAAATGCAGACATGATCCAGCCAGGGCTGATTCCTCTGCAGCCCAACCTGGACTTCATGGACACTTTCGAACCCTTCCAGGACCTCTTCTCTTCCAGCCGCTCCATTTTTGGTTCCATGCTGCCTGCTCCTGTCTCAGCACCTGCACCAGATCCCAACAGTCCACCTGCTCAGGAGACCATCCTGTCAACCACCGCTCTCCCCACTGTGAGCCTACCTGATGGCCTCATAGCACCTCCTGCAGCCACCGCCCTGGACCCCACGGATAGGCAGGGCTGTGAACGAGCTCCCCGGCCTGGAGACCCCTTTATCCAGCCCACAGACTTCGGTCCCCCTGCACCACCGCTGAATGTCCCGCAGCCTTTCCTCCCCGTGTTCACCATGCCCTTGCTGTCTCCCAGCCCTGCCCCAGCACCTGCTTCTCCTGCCCTGCCTTTAGCCCCACCCCCTGCCCCTGCCTTGAGCCCCTCAGCTCCGCCTACCTTCCTGCAGCAGAAGTTTGCTGGAGCCAGCAAGTCGCCCTCCGTCATCACACACACGGCCTCTGCAACCCTCACCCACGATGCATCTGCCACCACCTTCAGCCAGAGCCAGGGTCTTGTCATAACAACCCACCATCCCACGCCCTCGGTGTCCCCCTGTGGCCTGGCACTGCCTCCGGTCACCCGGCCACCAACTGCTGGGCCTCCCCAACCCTGTTTAACTTTTGTGCACCCCAAACCTGTCTCTTTGACTGCGGGGAGGCCCAAGCAGCCCCCCAAAATAGTGCCTGCGCCCAAACCAGAGTCTGTGTCCGTGGTATTGAAGAATGCTTGCATCGCCCCAGCTGCCTTTTCAGGACAACCACAAGCAGTGATTATGACATCAGGCCCTCTGAAGAGAGAAGGGATGTTGGCTTCTACTGTGTCCCAGTCCAATGTGGTCCTCACGCCTGCTGCCATTGCCCGGGCTCCTGGAGTCACAGAGTTCCACAGTGGCATCCTGGTGACAGACCTTGGCCACACCACGAGCAGCCAGCCAGCCCCTGTCTCTCGGCTCTTCTCTCCAGGCACTGTGCAAGACTCCCTGGTGAAGGGCGAGCAGGCCCCTGCCACGGGTTCCAGTCGAGATTGCCCAAACTCAGGGCAGGCCTCTCCATGTGCTTCAGAGCAGAGCCCCAGTCCCCAGTCTCCCCAGAACAACTGCTCAGGGAAATCTGCAGACCCCAAAAATATGGCTGCTCTAAAGCAGAACCGGCAGATGAAGCATATTTCAGCTGAGCAGAAAAGGCGCTTCAACATTAAGATGGGCTTTGACACCCTCAACAGTTTGATCTCTAATAATTCCAAGCTGACCAGCCACGCCATCACGCTGCAGAAGACCGTGGAGTACATCACCAAGCTGCAGCAGGAGCGGAGCCAGATGCAGGAGGAAGCCCGGCGGCTGCGGGAGGAGATCGAGGAGCTCAACGCCACCATCATCTCCTGCCAGCAGCTGCTCCCTGCCACGGGAGTCCCCGTCACCCGGCACCAATTCGATCACATGAGAGACATGTTTGATGAGTATGTGAAGAGCCGGACCCTACAGAATTGGAAGTTCTGGATTTTCAGTATCATCATCAAGCCGCTGTTTGAGTCCTTCAAGGGGATGGTGTCCACCAGCAGCCTGGAAGAGCTGCACCGGACGGCGCTATCCTGGCTGGACCAGCACTGCTCCCTGCCCGTCCTCAGGCCAACGGTGCTGAACACTCTCCGGCACCTGAGCACCACCACCTCCGTGCTCACAGACCCGTCCCAGCTGCCAGAGCAGGCGGCAGAGGCTGTCACCAGAATTGGCAAGAGATCGGGGGAGTCTTAG
>Ferret_Mlxip (Mustela putorius)
NNNNNNNNNNNNNNNNNNNNNNNNNNNNNNNNNNNNNNNNNNNNNNNNNNNNNNNNNNNNNNNNNNNNNNNNNNNNNNNNNNNNNNNNNNNNNNNNNNNNNNNNNNNNNNNNNNNNNNNNNNNNNNNNNNNNNNNNNNNNNNNNNNNNNNNNNNNNNNNNNNNNNNNNNNNNNNNNNNNNNNNNNNNNNNNNNNNNNNNNNNNNNNNNNNCCGCGCCGCCAGCAGATCATCCACAGCGGCCACTTCATGGTGTCGTCGCCACACCGCGAGCACCCGCCCAAGAAGGGCTACGATTTCGACACGGTCAACAAGCAGACGTGCCAGACCTACAGCTTCGGCAAGACCAGCTCCTGCCACCTGTCCATCGACGCTTCGCTCACCAAACTCTTCGAGTGCATGACCCTGGCCTACAGTGGGAAGCTGGTATCCCCCAAATGGAAGAATTTCAAGGGCCTGAAGCTCCAGTGGAGAGACAAGATCCGCCTCAATAATGCCATCTGGCGGGCATGGTATATGCAATATTTGGAGAAGCGCAAGAATCCCGTGTGCCACTTTGTCACTCCACTAGATGGCTCTGTTGAAGTAGATGAGCATCGCAGGCCAGAGGCCATCACCACAGAAGGGAAGTACTGGAAAAGCCGCATTGAGATAGTGATCCGGGAATATCACAAGTGGAGAACCTACTTCAAGAAAAGGCTACAGCAGCACAAGGATGAGGACCTTTCCAGCCTGGCCCAGGATGATGACATGCTTTATTGGCACAAACGTGGGGATGGATGGAAGACCCCAGTCCCCATGGAGGAGGACCCACTGCTGGACACAGACATGCTCATGTTGGAATTCAGTGACACCCTCTTCTCAACACTTTCCTCACACCAACCGGTGGCGTGGCCCAACCCCCGGGAAATAGCACATCTGGGAAATGCAGACATGATCCAGCCGGGGCTGATTCCCCTGCAGCCCAACCTGGATTTCATGGACACTTTCGAACCCTTCCAGGACCTCTTCTCTTCCAGCCGCTCTATTTTTGGTTCCATGCTGCCTGCTCCTGTCTCAGCACCTGCACCAGATCCCAACAGTCCACCTGCTCAGGAGAGCGTCCTGTCAACCACAGCTCTCCCCGCCGTGAGCCTCCCTGATGGCCTCATAGCACCTCCTACAGCCACCGCCCTGGATGCCGCGGATGGGGAGGGCTGTGAACGAGCTCCCCGGCCTGGAGACCCCTTTATCCAGCCCACAGACTTCGGTCCCCCTGCACCGCCACTGAATGTCCCTCAGCCTTTCCTGCCCGTGTTCACCATGCCCTTGCTATCTCCCGGCCCTGCCCCAGCGCCTGCTTCTCCTGCCCTGCCTTTAGCTCCGCCCCCTGCCCCTGCCTTGAGCCGCTCGGCTCCACCTACCTTCCTGCAGCCGAAGTTTGCGGGCGCCAGCAAGTCGCCCTCCGTCATCACACACACGGCCTCTGCCACCCTCACGCATGATGCATCTGCCACCACCTTCAGCCAGAGTCAGGGCCTTGTCCTCACAACCCACCAACCCACGCCCTCGGTGTCCCCCTGTGGCCTGGCGCTTCCTCCGGTCACCCGGCGTCCAACCACTGGGCCTCCCCAACCCTGTTTAACATTTGTGCACCCCAAACCTGTCTCTCTGACTGGGGGAAGGCCCAAGCAGCCCCCCAAAATAGTGCCTGCTCCCAAACCAGAGTCTGTGTCCGTGGTACTGAAGAATGCTTGCATCGCCCCAGCTGCCTTTTCAGGACAACCACAAGCGGTGATTATGACATCAGGCCCTCTGAAGAGAGAAGGGATGTTGGCTTCTACCGTGTCCCAGTCCAATGTGGTCCTCACGCCTGCTGCTATTGCCCGGGCTCCTGGAGTCACGGAGTTCCACAGTGGCATCCTGGTGACAGACCTTGGCCACACCACGAGCAGCCAGCCGGCACCTGTCTCTCGGCTCTTCTCTCCAAGCACAGTACAGGACGCCCTGGTGAAGGGAGAGCAGGTCCCGGCCACGGGTTCCAGTCGAGATGGCCCAAACTCAGGGCAGGCCTCTCCATGTGCTTCAGAGCAGAGCCCCAGTCCCCAGTCTCCCCAGAACAACTGCTCAGGGAAATCTGCAGACCCCAAAAATGTGGCTGTTTTAAAGAACCGGCAGATGAAGCATATTTCAGCTGAGCAAAAAAGACGCTTCAACATCAAGATGGGCTTTGACACCCTCAACAGTTTGATCTCTAATAATTCCAAGCTGACCAGCCACGCCATCACGCTGCAGAAGACCGTGGAGTACATCACCAAGCTACAGCAGGAGCGGAGCCAGATGCAGGAGGAAGCCCGGCGGCTGCGGGAGGAGATCGAGGAGCTCAATGCCACCATCATCTCCTGCCAGCAGCTGCTCCCTGCCACAGGAGTCCCCGTCACCCGGCACCAGTTCGATCACATGAAAGACATGTTTGATGAGTATGTGAAGAGCCGGACCCTGCAGAATTGGAAGTTCTGGATTTTCAGTATCATCATCAAGCCGCTGTTTGAGTCCTTCAAGGGGATGGTGTCCACCAGCAGCCTGGAGGAGCTGCACCGGACGGCGCTGTCCTGGCTGGACCAGCACTGCTCCCTGCCCGTCCTCAGGCCGACGGTGCTGGGCACCCTCCGGCACCTGAGCACCACCACCTCCGTCCTGACGGACCCATCCCAGCTGCCGGAGCAGGCGGCACAGGCTGTCACCAGAATCGGCAAGACACCGGGGGAGTCTTAG
>Dog_Mlxip (Canis familiaris)
ATGGCCGCCGACGTCTTCATGTGCTCCCCGCGCCGGCCCCGCAGTCGGGGCCGCCCGATGCTGCTCAAACCTCAGGTGCCTGAGGACGACGACGACTCGGACACCGATGAACCGTCCCCGCCGCCCGCCTGCGCTTCGGCCGCGCCGGCCCGGGCCCACGCGAGCGCCGCGCCGCCGCCGCCTAGGGCCGGGCCGGGCCGCGAGGAGCCTCCGCGCCGCCAGCAGATCATCCACAGCGGCCACTTCATGGTGTCGTCGCCGCACCGCGAGCACCCGCCCAAGAAGGGCTACGATTTCGACACGGTCAACAAGCAGACGTGCCAGACCTACAGCTTCGGCAAGACCAGCTCTTGCCACCTGTCCATCGACGCCTCGCTCACCAAACTCTTCGAGTGCATGACCCTGGCCTACAGTGGGAAGTTGGTGTCTCCAAAGTGGAAGAATTTCAAGGGCCTGAAGCTCCAGTGGAGAGACAAGATCCGGCTTAATAATGCCATCTGGCGGGCGTGGTATATGCAGTATTTGGAGAAGCGCAAGAATCCTGTGTGCCACTTCGTCACTCCACTAGATGGCTCTGTGGAAGTAGATGAGCATCGCAGGCCAGAGGCCATCACCACTGAAGGGAAGTACTGGAAAAGCCGCATTGAGATTGTGATCCGGGAATATCACAAGTGGAGAACCTACTTCAAGAAAAGGCTACAGCAACACAAGGATGAGGACCTTTCCAGCCTGGCTCAGGATGATGACATGCTTTATTGGCACAAACGTGGGGATGGATGGAAGACCCCGGTCCCCATGGAGGAGGACCCACTGCTGGACACAGACATGCTCATGTCAGAATTCAGTGACACCCTCTTCTCAACGCTTTCCTCACACCAGCCGGTGGCCTGGCCCAACCCCCGGGAAATAGCACATCTGGGAAACGCAGACATGATCCAGCCGGGGCTGATTCCTCTGCAGCCCAATCTGGACTTCATGGACACTTTCGAACCCTTCCAGGACCTCTTCTCTTCCAGCCGCTCCATTTTTGGTTCCATGCTGCCTGCTCCTGTCTCAGCACCTGCACCAGATCCCAACAGCCCTCCTGCTCAGGAGACCATCCTGCCAACCAGCGCGCTCCCCACTGTGAGCCTCCCCGATAGCCTCATAGCACCTCCTGCAGCCACCGCCTTGGACCCCACGGATCGGCAGGGCTGTGAACGAGCCCCGCGGCCCGGAGACCCCTTTATCCAGCCTACGGACTTCGGTCCCCCTGCACCACCCCTGAATGTCCCTCAGCCTTTCCTTCCTGTGTTCACCATGCCCTTGCTGTCTCCCAGCCCTGCCCCAGCACCTACTTCTCCTGCCCTGCCTTTAGCCCCGCCCCCTGCCACTGCCTTGAGCCCCTCGGCTCCACCTACCTTCCTGCATCCAAAGTTTGCTGGCGCCAGCAAGTCACCCTCCGTCATCACACACACGGCCTCTGCCACTCTCACCCATGATGCGTCTGCCACCACCTTCAGCCAGAGCCAGGGCCTTGTCATCACAACCCACCACCCCACACCCTCGGTGTCCCCCTGTGGCCTGGCACTGCCTCCAGCTACCCGGCCGCCAACTGCTGGGCCTCCCCAACCCTGTTTAACTTTTGTGCACCCCAAGCCTGTCTCTTTGACTGGGGGAAGGCCCAAGCAGCCCCCCAAAATAGTGCCTGCTCCCAAACCAGAGTCTGTGTCCGTGGTATTGAAGAATGCTTGCATTGCCCCAGCTGCCTTTTCAGGACAACCACAAGCAGTGATTATGACATCAGGCCCTCTGAAGAGAGAAGGGATGTTGGCTTCTACTGTGTCCCAGTCCAATATGGTCCTCACACCTACTGCCATTGCCCGGGGTCCTGGAGTCACGGAGTTCCACAGTGGCATCCTGGTGACAGACCTTGGCCACACCACGAGCAGCCAACCTGCCCCTGTCTCTCGGCTCTTCTCTCCAAGCACGGTGCAAGACTCCCTGGTGAAGGGCGAGCAGGTCCCTGCCACGGGTTCTAGTCGAGATTGCCCAAACTCAGGGCAGGCCTCTCCATGTGCTTCTGAGCAGAGCCCCAGTCCCCAGTCGCCCCAGAATAACTGCTCAGGGAAATCTGCAGACCCCAAAAATGTAGCTGCTTTAAAGAACCGGCAGATGAAGCATATTTCAGCTGAGCAGAAAAGGCGCTTCAACATCAAGATGGGCTTTGACACCCTCAACAGTTTGATTTCTAATAATTCCAAGCTGACCAGCCATGCCATCACACTGCAGAAGACCGTGGAATACATCACCAAGCTGCAGCAGGAACGGAGCCAGATGCAGGAGGAAGCCCGGCGGCTGCGGGAGGAGATTGAGGAGCTCAACGCCACTATCATCTCCTGCCAGCAGTTGCTCCCTGCCACGGGAGTCCCTGTCACCCGGCACCAGTTTGATCACATGAGAGACATGTTTGATGAGTATGTGAAGAGCCGGACCCTACAGAATTGGAAGTTCTGGATCTTCAGTATCATCATCAAGCCGCTGTTTGAGTCCTTCAAGGGGATGGTGTCCACCAGCAGCCTGGGAGAACTGCACCGGACGGCGCTGTCCTGGCTGGACCAGCACTGCTCCCTGCCTGTCCTCAGGCCAACGGTGCTGAACACCCTCCGGCACCTGAGCACGACCACCTCCGTTCTGACAGACCCATCCCAGCTGCCAGAGCAGGCGGCAGAGGCTGTCACCAGAATTGGCAAGAGATCTGGGGAGTCCTAG
>Cat_Mlxip (Felis catus)
NNNNNNNNNNNNNNNNNNNNNNNNNNNNNNNNNNNNNNNNNNNNNNNNNNNNNNNNNNNNNNNNNNNNNNNNNNNNNNNNNNNNNNNNNNNNNNNNNNNNNNNNNNNNNNNNNNNNNNNNNNNNNNNNNNNNNNNNNNNNNNNNNNNNNNNNNNNNNNNNNNNNNNNNNNNNNNNNNNNNNNNNNNNNNNNNNNNNNNNNNNNNNNNNNNNNNNNNNNNNNNNNNNNNNNNNNNNNNNNNNNNNNNNNNNNNNNNNNNNNNNNNNNNNNNNNNNNNNNNNNNNNNNNNNNNNNNNNNNNNNNNNNNNNNNNNNNNNNNNNNNNNNNNNNNNNNNNNNNNNNNNNNNNTGGGAAGTTGGTGTCTCCAAAGTGGAAGAATTTCAAGGGCCTGAAGCTCCAGTGGAGAGACAAGATACGGCTCAATAATGCCATCTGGCGGGCGTGGTACATGCAGTATTTGGAGAAGCGCAAGAATCCCGTGTGCCACTTCGTCACTCCACTAGATGGCTCTGTTGAAGTGGATGAGCATCGCAGGCCAGAGGCCATCACCACAGAAGGGAAGTACTGGAAGAGCCGCATTGAGATCGTGATCCGGGAATATCACAAGTGGAGAACCTACTTCAAGAAAAGGCTGCAGCAGCACAAGGATGAGGACCTCTCCAGCCTGGCCCGGGATGATGACATGCTTTATTGGCACAAACGTGGGGACGGATGGAAGACCCCGGTGCCCATGGAGGAGGACCCACTGCTGGACACAGACATGCTCATGTCAGAATTCAGCGACACCCTCTTCTCCACACTTTCCTCTCACCAGCCGGTGGCCTGGCCCAACCCCCGGGAAATAGCACATCTGGGGAATGCCGACATGATCCAGCCGGGGCTCATCCCCCTGCAGCCCAACCTGGACTTCATGGACACGTTTGAACCTTTCCAGGACCTCTTCTCTTCCAGCCGCTCCATTTTTGGTTCCGTGCTGCCTGCTCCTGTCTCAGCACCTGCACCAGATCCCAACAGCCCACCTGCTCAGGAGAGCATCCTGCCAGCCCCTGCTCTCCCCACCGTGAACCTCCCTGATGGCCTCATTTCGCCTCCTGCAGCCACCACCCTAGACCCTACGGATAGGCCGGGCTGCGATCGCGCTCCCCGACCTGGAGACCCCTTTATCCAGCCTACAGACTTCGGTCCCTCTGCACAGCCTCTGAGTGTCCCCCAGCCTTTCCTCCCGGTGTTCACCATGCCCTTGCTGTCTCCCAGCCCTGCCCCGGCGCCTGCTTCCCCTGCTCTGCCGTTAGCCCCGCCCCCGGCCACTGCCTTGAGCCCCCTGGCTCCACCCGCCTTCCTACAGCCGAAGTTTGCTGGAGCCAGCAAGTCGCCCTCCGTCATCACGCACACGGCCTCCGCCACCCTCACCCACGATGCATCTGCCACCACCTTCAGCCAGAGCCAGGGCCTTGTCATCACCACCCACCATCCCACCCCCTCGGTGTCACCCTGTGGCCTGGCACTGCCTCCAGTCACCCGGCCTCCAACCGCTGGGCCTTCTCAACCCTGTTTAACTTTTGTGCAACCCAAACCGGTCTCCTTGACTGGGGGGAGGCCCAAGCAGCCCCCCAAAATAGTGCCTGCTCCCAAACCTGAGCCCGTGTCCTTGGTATTGAAGAATGCTTGCATCGCCTCAGCTGCCTTTTCAGGACAACCTCAAGCAGTGATTATGACATCAGGCCCTCTGAAGAGAGAAGGGATGTTGGCTTCTACTGTGTCCCAGTCCAATGTGGTCCTCACGCCTGCCTCCATTGCCCGGGCTCCTGGAGTCACGGAGTTCCACAGTGGCATCCTGGTGACAGACCTTGGCCATCCCACGAGCAGCCAGCCAGCCCCTGTCTCCCGGCTCTTCTCTCCAGGCACAGTGCAAGAGTCCCTGGTGAAGGGCGAGCAGGCCTCTGCCACGGGTTCCAGTCGAGATTGCCCAAACTCAGGGCAGGCCTCTCCGTGTGCTTCAGAGCAGAGCCCCAGTCCCCAGTCTCCCCAGAACAACTGCTCAGGGAAATCTGCAGACCCCAAAAATGTGGCTGCTCTAAAGAACCGACAGATGAAGCATATTTCAGCTGAGCAGAAAAGGCGCTTCAACATCAAGATGGGCTTTGACACCCTTAACAGTTTGATCTCTAATAATTCCAAGCTGACCAGCCACGCCATCACGCTGCAAAAGACCGTGGAGTACATCACCAAGCTGCAGCAGGAGCGGAGCCAGATGCAGGAGGAAGCCCGGCGGCTGCGGGAGGAAATCGAGGAGCTCAACACCACCATCATCTCCTGCCAGCAGCTGCTCCCCGCCACAGGAGTCCCTGTCACCCGGCGCCAGTTCGATCACATGAGAGACATGTTTGACGAGTATGTGAAAAGCCGGACCCTACAGAATTGGAAGTTCTGGATTTTCAGTATCATCATCAAGCCGCTGTTTGAGTCCTTCAAGGGGATGGTGTCCACCAGCAGCCTGGAAGAACTGCACCGGACGGCACTGTCCTGGCTGGACCAGCACTGCTCCCTGCCCGTCCTCAGGCCAACGGTGCTGAACACCCTCCGGCACCTGAGCACCACCACCTCCATTCTGACAGACCCGTCCCAGCTGCCGGAGCAGGCGGCAGAGGCTGTCACCAGAATTGGCAAGAGATCGGGGGAGTCTTAG
>Horse_Mlxip (Equus caballus)
NNNNNNNNNNNNNNNNNNNNNNNNNNNNNNNNNNNNNNNNNNNNNNNNNNNNNNNNNNNNNNNNNNNNNNNNNNNNNNNNNNNNNNNNNNNNNNNNNNNNNNNNNNNNNNNNNNNNNNNNNNNNNNNNNNNNNNNNNNNNNNNNNNNNNNNNNNNNNNNNNNNNNNNNNNNNNNNNNNNNNNNNNNNNNNNNNNNNNNNNNNNNNNNNNNNNNNNNNNNNNNNNNNNNNNNNNNNNNNNNNNNNNNNNNNNNNNNNNNNNNNNNNNNNNNNNNNNNNNNNNNNNNNNNNNNNNNNNNNNNNNNNNNNNNNNNNNNNNNNNNNNNNNNNNNNNNNNNNNNNNNNNNNNNNNNNNNNNNNNNNNNNNNNNNNNNNNNNNNNNNNNNNNNNNNNNNNNNNNNNNNNNNNNNNNNNNTGGAAAGTTGGTGTCTCCAAAGTGGAAGAATTTCAAGGGCCTGAAGCTCCAGTGGAGAGATAAGATCCGGCTCAATAACGCCATCTGGCGGGCATGGTACATGCAGTATTTGGAGAAGCGCAAGAATCCCGTGTGCCACTTTGTCACTCCCCTGGACGGCTCTGTTGAAGTAGATGAGCATCGCCGGCCAGAGGCCATCACCACAGAGGGGAAGTACTGGAAAAGCCGCATTGAGTTTGTAATTCGGGAATATCACAAGTGGAGAACCTACTTCAAGAAAAGGCTACAGCAGCACAAGGATGAGGACCTCTCCAGCCTGGCCCAGGATGATGACATGCTTTATTGGCACAAACATGGGGATGAATGGAAGACCCCCGTCCCCATGGAGGAGGACCCACTGCTGGACACAGACATGCTCATGTCAGAATTCAGCGACACTCTCTTCTCCACACTTTCCTCACATCAGCCGGTGGCCTGGCCCAACCCTCGGGAAATAGCACATCTGGGCAATGCAGACATGATTCAGCCGGGGCTGATTCCCTTGCAGCCCAACTTGGACTTCATGGACACCTTTGAGCCTTTCCAGGACCTCTTCTCTTCCAGCCGCTCCATTTTTGGCTCCATGCTGCCTGCACCCACCTCAACACCTGCACCAGATCCCAACATCCCAACTGCTCAGGAGAGCATCCTACCAACCACCACTCTCCCCACTGTGAGCCTCCCTGACAGCCTCATCGTGCCCCCCACAGCCACTGCCCTGGACCCCACGGATGAGCAGGGCTGTGAACATGCTCCCCGGCCTGGGGACCCCTTTATCCAGCCTGCAGACTTTGGTCCCTCTGCGCCGCCACTGAGTGTCCCACAGCCTTTCCTCCCCCTGTTCACCGTGCCGCTGCTCTCTCCCAGTCCTGCCCCAGTGCCTGTGTCCCCTCCCTTGCCTTTGGTCCCTCCTCCTGCCACTGCCCTGACCCCTCCAACTCCACCTGCTTTCCTGCAACCGCAGAAGTTTGCCGGAGTCAGCAAGTCGCCTTCCGTCATCACCCACACGGCCTCTGCCACCCTTACCCACGATGCCTCTGCCACCACCTTCAGCCAGAGCCAGGGCCTTGTGATCACAACCCACCACCCCAACCCCTCAGTGTCCTCCTGTGGCCTGACACTGTCTCCGGTCACCCGGCCACCGACTGTTGGGCCTCCCCAACCTCGCTTAACTTTTGTGCACCCCAAATCTGTATCTATGTCTGGCGGGAGGCCTAAGCAGCCCCCCAAAATAGTGCCTGCTCCCAAACCAGAGCATATGCCCTTGGTGTTGAAGAATGCTTGCATCGCCCCAGCTGCCTTTTCAGGACAACCACAAGCAGTGATTATGACATCAGGCCCTCTGAAGAGAGAAGGGATGTTGGCTTCTACCGTGTCGCAGTCCAACGTGGTCATCAAGCCTGCTGCCATTGCCAGGGCTCCTGGAGTTACGGAGTTCCACAGTGGCATCCTAGTGACAGACCTCGGCCGCCCCTCGAGCAGCCAGCCCGCCCCCGTCTCCCGGCTCTTTTCGCCAAGCACAGTGCAAGATTCCCTGGTGAAGGGCGAGCAGATCCCGCTGCACGGGGGCAGTCCCCAGGTCCCTGCCACGGGTTCCAGTCGAGACTGCCCGAACTCAGGGCAGGCCTCTCCGTGTGCTTCGGAACAGAGCCCCAGTCCTCAGTCTCCCCAGAACCACTGCTCAGGGAAACCTGCAGACCCCAAAAACATGGCTGCTTTAAAGAACCGGCAGATGAAGCACATTTCAGCTGAGCAGAAAAGGCGCTTCAACATCAAGATGGGCTTTGACACCCTGAACAGTTTGATCTCTAATAATTCCAAGCCAAGTAGCCATGCCATCACGCTGCAGAAGACCGTGGAGTACATCACCAAGCTGCAGCAGGAGCGGGGCCAGATGCAGGAGGAAGCCCGGCGGCTGCGGGAGGAGATCGAGGAGCTCAACGCCACCATCCTCTCCTGCCAGCAGCTACTCCCTGCCACGGGAGTCCCTGTTACCCGGCGCCAGTTTGATCACATGAGAGACATGTTTGACGAGTATGTAAAAAGCCGGACCCTGCAGAATTGGAAGTTCTGGATTTTCAGTATCATCATCAAGCCGCTGTTTGAGTCCTTCAAAGGGATGGTGTCCACCAGCAGCCTGGAAGAACTGCACCGGACGGCGCTGTCCTGGCTGGACCAGCACTGCTCCCTGCCCGTCCTCAGGCCAATGGTGCTGAACACCCTCCGGCATCTGAGCACCACCACCTCCATTCTCACAGACCCGTCCCAGCTGCCGGAGCAGGCGGCAGAGGCTGTCACCAGAGTTGGCAAGAGATCGGGGGAGTCTTAG
>Megabat_Mlxip (Vampire bat, Pteropus vampyrus)
ATGGCCGCTGACGTCTTCATGTGCTCCCCGCGCCGGCCCAGCAGCCGGGGCCGCCCGGTGCTGCTCAAGCCCCCGGTGCCTGAGGACGACGACGACTCCGACACCGATGAGCCGTCCACCCCGGCCCGGGCCCACGCGAGCGCCGCGCCGCCGCCGCCCCGGGCCGGACCGGGCCGCGACGAGCCTCCGCGCCGCCAGCAGATCATCCACAGCGGCCACTTCATGGTGTCGTCGCCGCACCGAGAGCACCCGCCCAAGAAAGGCTACGATTTCGACACGGTCAACAAGCAGACGTGCCAGACCTACAGCTTCGGCAAGACCAGCTCCTGCCACCTGTCCATCGACGCCTCGCTCACCAAGCTCTTCGAGTGCATGAGCCTGGCCTACAGTGGGAAGTTGGTGTCTCCGAAGTGGAAGAATTTCAAGGGCCTGAAGCTCCAGTGGAGGGACAAGATCCGGCTCAACAACGCCATCTGGCGGGCGTGGTACATGCAGTATTTGGAGAAGCGCAAGAATCCTGTGTGCCACTTTGTCACTCCGCTGGATGGCTCTGTTGAAGTCGATGAGCATCGCCGGCCGGAGGCCATCACCACCGAAGGCAAGTACTGGAAAAGCCGCATCGAGTTCGTGATCCGGGAGTATCACAAGTGGAGAACCTACTTCAAGAAAAGGTTACAGCAGCATAAGGATGAGGACCTCTCCATCCTGGCCCAGGACGATGACATGCTCTACTGGCACAGACATGGGGATGGATGGAAGACCCCAGTCCCCATGGAGGAGGACCCGCTGCTGGGCACAGACATGCTCATGTCCGAGTTCAGCGACACTCTCTTCTCCACACTCTCCTCACACCAGCCGGTGGCCTGGCCCAACCCTCGGGAAATAGCACACTTGGGGAACGCAGACATGATTCAGCCGGGACTGATTCCCTTGCAGCCCAACCTGGACTTCATGGACACGTTTGAGCCTTTCCAGGACCTGTTCTCTTCCAGCCGGTCCATTTTTGGCTCCATGCTGTCTGCGCCTCCCTCAGTGCCCACACCAGATCCCAACAGCCCACCTGCTCAGGAGAGCGACCTGCCAACCACCTCTCTCCCCACCGTGAGCCTCCCTGACAGCCTCATTGCGCCCCCCGCAGCCCCCGCCCTGGACCCCACAGATAGGCCAGCCTGTGAACGTGCTTCCCGGCCTGGAGACCCCTTTATGCAGCCTGCAGACTTCAGCCCCTCTGCAGCGCCCCTGAGCGTCCCGCAGCCCTTTCTCCCCGTGTTCAGCGTGCCCATGCTCTCTCCCAGTCCCGCCCCGGCGCCCGCTTCCCCTGCTGTGCCGTTAGCCCCTCCTCCCGCCACTGCCCTGAGCCCCCCAACTCCACCCGCCTTCGTGCAGCCACAGAAGTTTGCTGGAGTCAGCAAGGCCCCCGTCGTCATCACGCACACAGCCTCCGCCACCCTCACGCACGATGCCTCTGCCACCACCTTCAGCCAGAGCCAGGGCCTCGTCATCACCACCCACCGTCCCACCCCCTCAGCATCCCCCTGTGGACTGGCACTGTCTCCCGTCACCCGGCCACCAGCCGTCGGGCCTCCCCAGCTCCGTTTAACTTTTGTGCACCCCAAACCTGTATCCTTTACTGGAGGGAGGCCCAAGCAGCCCCCCAAAATAGTGCCTGCTCCCAAACCAGAGCCCGTGTCCTTGGTACTGAAGAATGCTTGCATCACCCCAGCTGCCTTTTCCGGACAACCACAAGCAGTGATCATGACAGGCCCTCTGAAGAGAGAAGGGATGTTGGCTTCCACCGTGTCCCAGTCCAGTATGGTCATCACGCCCGCCGCCATCACCGGGGCTCCTGGAGTCTCGGAGTTCCACAGCGGCATCCTGATGACAGACCTCGGCCATGCCGCAAGCAGCCAGCCCGCCCCCGTGTCCCGGCTCTTCTCTCCAAGTGCAGGGCAAGACTCCCTGGTGAAGGGCGAGCAGGTCCCGATGCACGGGAGCGGTCCCCAGGTCCCTGCTGCGGGCGCCAGTCGAGACGGCCCGAACTCAGGACAGGCCTCGCCGTGCACTTCAGAGCAGAGCCCCAGCCCTCAGTCTCCCCAGAACAGCAGCTCAGGGAAATACACTGCAGACCCCAAACACGTGGCTTCTCTAAAGAACCGGCAGATGAAGCACATTTCAGCCGAGCAGAGACGCTTCAACATCAAGATGAGCTTTGACACGCTGAACAGTTTGATCTCTAATAACTCCAAGCTGNNNNNNNNNNNNNNNNNNNNNNNNNNNNNNNNNNNNNNNNNNNNNNNNNNNNNNNNNNNNNNNNNNNNNNNNNNNNNNNNNNNNNNNNNNNNNNNNNNNNNNNNNNNNNNNNNNNNNNNNNNNNNNNNNNNNNNNNNNNNNNNNNNNNNNNNNNNNNNNNNNNNNNNNNNNNNNNNNNNNNNNNNNNNNNNNNNNNNNNNNNNNNNNNNNNNNNNNNNNNNNNNNNNNNNNNNNNNNNNNNNNNNNNNNNNNTTCAGCGTCATCATCAAGCCGCTGTTCGAGTCCTTCAAGGGGATGGTGTCCACCAGCAGCCTGGAGGAGCTGCACCGGACCGTGCTGTCCTGGCTGGACCAGCACTGCTCCCTGCCCATCCTCAGGCCAACGGTGCTGAACACCCTCCGGCATCTGAGCACCACCACCTCCATCCTGACGGACCCGTCCCAGCTGCCAGAGCAGGCCACAAAGGCTGTCACCAGAATCGGCAAGAGATCGGGGGAGTCTTAG
>Microbat_Mlxip (Little brown bat, Myotis lucifugus)
NNNNNNNNNNNNNNNNNNNNNNNNNNNNNNNNNNNNNNNNNNNNNNNNNNNNNNNNNNNNNNNNNNNNNNNNNNNNNNNNNNNNNNNNNNNNNNNNNNNNNNNNNNNNNNNNNNNNNNNNNNNNNNNNNNNNNNNNNNNNNNNNNNNNNNNNNNNNNNNNNNNNNNNNNNNNNNNNNNNNNNNNNNNNNNNNNNNNNNNNNNNNNNNNNNNNNNNNNNNNNNNNNNNNNNNNNNNNNNNNNNNNNNNNNNNNNNNNNNNNNNNNNNNNNNNNNNNNNNNNNNNNNNNNNNNNNNNNNNNNNNNNNNNNNNNNNNNNNNNNNNNNNNNNNNNNNNNNNNNNNNNNNNNNNNNNNNNNNNNNNNNNNNNNNNNNNNNNNNNNNNNNNNNNNNNNNNNNNNNNNNNNNNNNNNNNNTGGGAAGTTGGTGTCTCCAAAGTGGAAGAATTTCAAGGGCCTGAAGCTCCAGTGGAGAGACAAGATCCGGCTCAATAACGCCATCTGGCGGGCGTGGTACATGCAGTATTTGGAGAAGCGCAAAAATCCCGTATGCCACTTCGTCACGCCACTAGACGGCTCTGTGGAAGTGGATGAGCATCGCCGGCCAGAGGCCATCACCACAGAAGGGAAGTACTGGAAAAGCCGCATTGAGATCGTGATCCGGGAATATCACAAGTGGAGAACCTACTTCAAGAAAAGGTTACAGCAGCACAAGGATGAGGACCTCTCCAGCCTGGCCCAGGAAGATGACATGCTTTATTGGCACAAACATCGGGATGGATGGAAGACCCCAGTCCCAATGGAGGAGGACCCACTGCTGGACACAGACATGCTCATGTCAGAATTCAGCGACACACTTTTCTCCACACTCTCCTCACACCCACCGGTGGCCTGGCCCAACCCACGGGAAATAGCACATCTGGGAAATGCAGACATGATTCAGCCGGGGCTGATTCCTTTGCAGCCCAATCTGGACTTCATGGACACTTTTGAACCTTTCCAAGAAATCTTCTCTTCCAGCCGCTCCATTTTTGGCTCCATGCTGTCTGCACCTGCCTCAACATCTGCACCAGATCCCAACAGCCCACCTGCTCAGGAGAGCATCCTGCCCACCACCTCTCTCCCCACCGTGAGCCTCCCTGACAGTCTCATCGCATCTCCCGCAGCCACTGCCCTGGACTCCACAGATAGGCCGGGCTGTGAACGCACTTCCCAGCCCGAGGATCCCTTTATCCAGCCCGCAGACTTTGGTCCCTCAGCGCCCCCACTGAGTGTCCCACAGCCTTTCCTCCCCGTGTTCACCATGCCTGTGCTCTCGCCCAGCCCCACCCCAGTGCCGGCTCCCCCTGCTGTGCCACTAGTCCCTCCTGCCACCCCCCTGAACCCCCCAACCCCACCCACCTTCCTGCAGCCACAGAAGTTTTCTGGAGCCAACAAGTCCCCCGCTGTCATTACCCACACGGCTTCCACCACTCTCACACATGATGCCTCTGCCACCACCTTCAGCCAGAGCCAGGGCCTTATCATCACCACTCGCCACCCCACCCCCTCAGCATCCACCTGTGGCCTGGCACTGTCTCCAGCCACCCAGCAGCCAGCTGTTGGGCCTGCACCCCGTTTATCTTTTGTGCATCCCAAACCTGTATTGGCTGGAGGGAGGCCCAAGCAGCCCCCCAAAATAGTGCCTGCTCCACCAGAGCGCGTGTCCTTGGTATTGAAGAATGCTTGCATTGCTCAAGCTGCCTTCTCAGGACGGCCACAAGCAGTGATCATGACAGGCCCTCTGAAGAGAGAAGGGATGTTGGCTTCAACCGTGTCCCAGTCCAATGTGGTCATCACGCCTGCTCCCATCACCAGGGCTCCTGGAGTCACAGAGTTCCACAGCAGCATCCTGGTGACAGACCTGGGCCATGTCACAAGCAGCCAGCCCGGCCCCATCTCCCGGCTCTTCTCTGCAAGCTCAGTGCAAGACTCCCTAGTGAAGGGCGAGCAGGCCCCACTGCACGGGGGCAGTCCCCAGGGTGCTGTCGTGGGTTCTGGTCGGGATGGCCCAAACTCCGGGCAGGCCTCTCCGTGTGCTTCAGAACACAGCCCCAGTCCTCAGTCTCCCCAGAACAACTGCTCAGGGAAATACTCTGCAGATTCCAAAAATGTGGTTGTGTTAAAGAACCGGCAGATGAAGCACATTTCAGCCGAGCAAAAGAGGCGCTTCAACATCAAGATGGGCTTTGACACCCTGAACAGTTTGATCTCTAACAACTCCAAGCTGACCAGCCATGCCATCACGCTGCAGAAGACAGTGGAGTACATCACCAAGCTGCAGCAGGAGCGCAGCCAGATGCAGGAGGAGGCGCGGCGACTGCGGGACGAGATCGAGGAGCTCAACGCCACCATCATCTCCTGCCAGCAGCTGCTCCCTGCCACAGGAGTCCCCGTCACCCGGCGCCAGTTTGATCACATGACAGACATGTTTGATGAGTATGTGAAGAGCCGGACCCTGCAGAATTGGAAGTTCTGGATTTTCAGTATTATCATCAAGCCGCTGTTCGAGTCCTTCAAGGGGATGGTGTCCACCAGCAGCCTGGAAGAACTGCACCGGACGGCACTGTCCTGGCTGGACCAGCGCTGCTCCTTGCCCATCCTCAGGCCAATGGTGCTGAGCACCCTCCGGCATCTGAGCACCACCACCTCCATTCTGACAGACCCGTCCCAGCTGCCAGAGCAGGCCGCGGAGGCTGTCACCAGACGTGGCAAGAGGTCGGGGGAGTCTTAG
>Shrew_Mlxip (Sorex araneus)
NNNNNNNNNNNNNNNNNNNNNNNNNNNNNNNNNNNNNNNNNNNNNNNNNNNNNNNNNNNNNNNNNNNNNNNNNNNNNNNNNNNNNNNNNNNNNNNNNNNNNNNNNNNNNNNNNNNNNNNNNNNNNNNNNNNNNNNNNNNNNNNNNNNNNNNNNNNNNNNNNNNNNNNNNNNNNNNNNNNNNNNNNNNNNNNNNNNNNNNNNNNNNNNNNNNNNNNNNNNNNNNNNNNNNNNNNNNNNNNNNNNNNNNNNNNNNNNNNNNNNNNNNNNNNNNNNNNNNNNNNNNNNNNNNNNNNNNNNNNNNNNNNNNNNNNNNNNNNNNNNNNNNNNNNNNNNNNNNNNNNNNNNNNNNNNNNNNNNNNNNNNNNNNNNNNNNNNNNNNNNNNNNNNNNNNNNNNNNNNNNNNNNNNNNNNNNNNNNNNNNNNNNNNNNNNNNNNNNNNNNNNNNNNNNNNNNNNNNNNNNNNNNNNNNNNNNNNNNNNNNNNNNNNNNNNNNNNNNNNNNNNNNNNNNNNNNNNNNNNNNNNNNNNNNNNNNNNNNNNNNNNNNNNNNNNNNNNNNNNNNNNNNNNNNNNNNNNNNNNNNNNNNNNNNNNNNNNNNNNNNNNNNNNNNNNNNNNNNNNNNNNNNNNNNNNNNNNNNNNNNNNNNNNNNNNNNNNNNNNNNNNNNNNNNNNNNNNNNNNNNNNNNNNNNNNNNNNNNNNNNNNNNNNNNNNNNNNNNNNNNNNNNNNNNNNNNNNNNNNNNNNNNNNNNNNNNNNNNNNNNNNNNNNNNNNNNNNNNNNNNNNNNNNNNNNNNNNNNNNNNNNNNNNNNNNNNNNNNNNNNNNNNNNNNNNNNNNNNNNNNNNNNNNNNNNNNNNNNNNNNNNNNNNNNNNNNNNNNNNNNNNNNNNNNNNNNNNNNNNNNNNNNNNNNNNNNNNNNNNNNNNNNNNNNNNNNNNNNNNNNNNNNNNNNNNNNNNNNNNNNNNNNNNNNNNNNNNNNNNNNNNNNNNNNNNNNNNNNNNNNNNNNNNNNNNNNNNNNNNNNNNNNNNNNNNNNNNNNNNNNNNNNNNNNNNNNNNNNNNNNNNNNNNNNNNNNNNNNNNNNNNNNNNNNNNNNNNNNNNNNNNNNNNNNNNNNNNNNNNNNNNNNNNNNNNNNNNNNNNNNNNNNNNNNNNNNNNNNNNNNNNNNNNNNNNNNNNNNNNNNNNNNNNNNNNNNNNNNNNNNNNNNNNNNNNNNNNNNNNNNNNNNNNNNNNNNNNNNNNNNNNNNNNNNNNNNNNNNNNNNNNNNNNNNNNNNNNNNNNNNNNNNNNNNNNNNNNNNNNNNNNNNNNNNNNNNNNNNNNNNNNNNNNNNNNNNNNNNNNNNNNNNNNNNNNNNNNNNNNNNNNNNNNNNNNNNNNNNNNNNNNNNNNNNNNNNNNNNNNNNNNNNNNNNNNNNNNNNNNNNNNNNNNNNNNNNNNNNNNNNNNNNNNNNNNNNNNNNNNNNNNNNNNNNNNNNNNNNNNNNNNNNNNNNNNNNNNNNNNNNNNNNNNNNNNNNNNNNNNNNNNNNNNNNNNNNNNNNNNNNNNNNNNNNNNNNNNNNNNNNNNNNNNNNNNNNNNNNNNNNNNNNNNNNNNNNNNNNNNNNNNNNNNNNNNNNNNNNNNNNNNNNNNNNNNNNNNNNNNNNNNNNNNNNNNNNNNNNNNNNNNNNNNNNNNNNNNNNNNNNNNNNNNNNNNNNNNNNNNNNNNNNNNNNNNNNNNNNNNNNNNNNNNNNNNNNNNNNNNNNNNNNNNNNNNNNNNNNNNNNNNNNNNNNNNNNNNNNNNNNNNNNNNNNNNNNNNNNNNNNNNNNNNNNNNNNNNNNNNNNNNNNNNNNNNNNNNNNNNNNNNNNNNNNNNNNNNNNNNNNNNNNNNNNNNNNNNNNNNNNNNNNNNNNNNNNNNNNNNNNNNNNNNNNNNNNNNNNNNNNNNNNNNNNNNNNNNNNNNNNNNNNNNNNNNNNNNNNNNNNNNNNNNNNNNNNNNNNNNNNNNNNNNNNNNNNNNNNNNNNNNNNNNNNNNNNNNNNNNNNNNNNNNNNNNNNNNNNNNNNNNNNNNNNNNNNNNNNNNNNNNNNNNNNNNNNNNNNNNNNNNNNNNNNNNNNNNNNNNNNNNNNNNNNNNNNNNNNNNNNNNNNNNNNNNNNNNNNNNNNNNNNNNNNNNNNNNNNNNNNNNNNNNNNNNNNNNNNNNNNNNNNNNNNNNNNNNNNNNNNNNNNNNNNNNNNNNNNNNNNNNNNNNNNNNNNNNNNNNNNNNNNNNNNNNNNNNNGTGAGCAAGGCCACCACGCTGCAGAAGACGGCCGAGTACATCGCCATGCTGCAGCAGGAGCGCGCCGCGCTGCAGGAGGAGGCCCAGCGGCTGCGAGACCAGATCGAGGAGCTCAACGCGGCCATTAANNNNNNNNNNNNNNNNNNNNNNNNNNNNNNNNNNNNNNNNNNNNNNNNNNNNNNNNNNNNNNNNNNNNNNNNNNNNNNNNNNNNNNNNNNNNNNNNNNNNNNNNNNNNNNNNNNNNNNNNNNNNNNNNNNNNNNNNNNNNNNNNNNNNNNNNNNNNNNNNNNNNNNNNNNNNNNNNNNNNNNNNNNNNNNNNNNNNNNNNNNNNNNNNNNNNNNNNNNNNNNNNNNNNNNNNNNNNNNNNNNNNNNNNNNNNNNNNNNNNNNNNNNNNNNNNNNNNNNNNNNNNNNNNNNNNNNNNNNNNNNNNNNNNNN
>Hedgehog_Mlxip (Erinaceus europaeus)
ATGGCCGCCGACGTCTTCATGTGCTCCCCGCGCCGACCTCGCAGTCGGGGCCGCTCGGTGTTGCTGAAGCCCCGGGTGCCGGAGGACGACGACGACGACTCGGACACGGATGAGCCGTCCCCGCCATCCGCCTCCGGAGCGGCCGCCCTGGCCCGGGCCCACGGGAGCGCCGCGCCGCCGCCGTCCCGGGCCGGGCCGGGCCGCGAGGAGCCGCCACACCGCCAGCAGATCATTCACAGCGGCCACTTCATGGTGTCCTCGCCGCACCGCGAGCACCCGCCCAAGAAGGGCTACGATTTCGACACGGTCAACAAGCAGACGTGCCAGACCTACAGTTTCGGCAAGACCAGCTCCTGCCACCTGTCCATCGACGCGTCGCTCACCAAGCTCTTCGAGTGCATGACCCTGGCCTACAGTGGGAAGTTGGTGTCTCCAAAGTGGAAGAATTTCAAGGGCCTGAAGCTCCAGTGGAGAGACAAGATCCGGCTCAATAACGCCATCTGGCGGGCGTGGTACATGCAGTATTTGGAGAAGCGCAAGAACCCCGTGTGCCACTTTGTCACCCCACTAGATGGCTCTGTGGACGTGGATGAGCACCGCCGGCCAGAGGCCATCACCACAGAAGGGAAATACTGGAAGAGTCGCATCGAGATTGTTATCAGGGAGTATCACAAGTGGAGGACCTACTTCAAGAAAAGGCTGCAGCAGCACAAGGATGAGGACCTCTCTAGCCTGGCCCAGGATGATGACATGCTATATTGGCACAAACATGGGGATGGATGGAAGACCCCTGTCCCCATGGAAGAGGACCCACTGCTGGACACAGATATGCTCATGTCAGAATTCAGTGACACCCTCTTCTCCACGCTTTCTTCACACCAGCCAGTGGCCTGGCCCAACCCACGGGAAATAGCACATCTGGGAAATGCAGACATGATTCAGCCAGGGCTAATTCCTTTGCAACCCAACCTGGACTTCATGGACACTTTTGAACCTTTCCAGGACCTCTTCTCATCCAGCCGCTCCATTTTTGGTTCTGTTCTGCCCACACCTGCCTCAGCACCCACACCAGAGCCTAACAGCCCACCTGCTCAGGAGGGCATCCTATCAACCACCACCCTTCCCACCGTGAGCCTCCCTGTCAACCTCGTTGCACTCACTGCAGATACTGCTCTGGATCCTCCGGATCGGCAGGGAGCCTCCCAGCCTGGGGACCCCTTTATCCAGCCCACAGACTTTGGTCCTTCTGCACCACCACTGAGTGTGCCCCAGCCTTTCCTCCCCATCTTCACAATACCTGTGCTCTCTCCTAGTCCTGCCCCGGCACCGGCTGCCCCAGCCTTGCCATTAGTTGCCTCTCCAAGCTCTGCCCTGAACCCCCCAGCTCCATCTACCTTCCTGCAGCCCCAGAAGTTTGCAGGAGTCAGCAAATCACCTTCTGTCATCACCCACACAGCTTCTGCCACTGTCACCCATGACGCCTTCGCCACCACTTTCAGCCAGAGCCAGGGCCTACTCATCACAACTCATTGCCCCACCCCTTCAGCTTCCCCCTGTAGTCTGGCATTGTCTCCTGCTACCCAGTCCACCACAGTCGGAGCCCCCCAATCTTGTTTAACTTTTGTGCCACCTAAACCCGTATCCCAAACTGGAGGGAGGTCCAAGCACCCTCCAAAAATAGTGCCTGCTTCCAAATCAGAGCCCATGTCCTTGGTACTGAAGAATGCCTGCATTGCCCCAGCTGCCTTTTCAGGACAACCTCAGGCAGTGATTATGACGTCAGGCCCTCTGAAGAGAGAAGGGATGCTTGCGTCATCCATGGCCCAGTCCAACGTGGTCTTCACGTCTGCAACCATTGCCAGGGCTCCTGGCATCACAGAGTTTCACAGCGGCATCCTGGTGACAGACCTCAGCCACACTGCAGGCAGCCAGCCAGGCCCTGTCTCCCGGCTCTTCTCCCCCAGCACTGTGCAGGACCCTTTGGTGAAGAGAGAACAAGCCCCACAGGGGGCCAATCCCCAGGTCCCTGCTTTGGGTCCCAGTCGAGACTGCCCAAACTCAGGGCAGGCCTCCCCATGTGCTTCAGAACACAGTCCCAGTCCTCAGTCTCCCCAGAACAGCTGCTCTGGGAAGTCTGCAGAACCCAAGAACGTGGCTGCTTTAAAGAACCGGCAGATGAAGCACATTTCAGCCGAGCAGAAAAGGCGCTTCAACATCAAGATGGGCTTTGACACCCTGAACAGTTTGATCTCTAATAACTCCAAGCTGACTAGCCATGCCATCACGCTGCAGAAGACAGTGGAGTACATCAACAAGCTGCAGCAGGAGCGCCTGCAGGCACAGGAGGAGGCCCGGCGGCTGCGGGAACAGATCGAGGAGCTCAACACCACCATCATCTCCTGCCAGCAGTTGCTCCCTGCCACAGGCGTCCCTGTCCCCTGGCGCCAGTTTGATCACATGAGAGACATGTTTGATGAGTATGTGAAAAGCCGGACCCTGCAGAATTGGAAGTTCTGGATTTTCAGCATCATCATCAAGCCACTATTCGAGTCCTTCAAGGGGATGGTGTCTACCAGCAGCATGGAAGAGCTGCACCGCACGGCACTGTCCTGGCTGGAGCAGCACTGCGCCCTGCCCGTCCTCAGGCCAATGGTGCTGAGCACCCTTAGGCAACTGAGCACCACCACCTCCATCTTGACGGACCCCTCTCAACTGCCGGAGCAGGCTGCACAGGCTGTCACCAGAGTCGGCAAGAAACCCGGGGAGTCTTAG
>Elephant_Mlxip (Loxodonta africana)
NNNNNNNNNNNNNNNNNNNNNNNNNNNNNNNNNNNNNNNNNNNNNNNNNNNNNNNNNNNNNNNNNNNNNNNNNNNNNNNNNNNNNNNNNNNNNNNNNNNNNNNNNNNNNNNNNNNNNNNNNNNNNNNNNNNNNNNNNNNNNNNNNNNNNNNNNNNNNNNNNNNNNNNNNNNNNNNNNNNNNNNNNNNNNNNNNNNNNNNNNNNNNNNNNNNNNNNNNNNNNNNNNNNNNNNNNNNNNNNNNNNNNNNNNNNNNNNNNNNNNNNNNNNNNNNNNNNNNNNNNNNNNNNNNNNNNNNNNNNNNNNNNNNNNNNNNNNNNNNNNNNNNNNNNNNNNNNNNNNNNNNNNNNNNNNNNNNNNNNNNNNNNNNNNNNNNNNNNNNNNNNNNNNNNNNNNNNNNNNNNNNNNNNNNNNNNTGGGAAGCTGGTGTCTCCAAAGTGGAAGAATTTCAAAGGCCTGAAGCTCCAGTGGAGGGACAAGATCCGGCTCAATAACGCCATCTGGCGGGCGTGGTACATGCAGTATTTGGAGAAGCGCAAGAATCCCGTATGCCACTTTGTTACTCCCCTTGACGGCTCTGTGGACGTGGACGAGCATCGCCGGCCAGAGGCCATCACCACGGAAGGGAAGTACTGGAAGAGCCGCATTGAGATTGTCATCAGGGAGTATCACAAGTGGAGAACCTACTTCAAGAAAAGGCTACAGCAGCACAAGGATGAAGACCTGTCCAGCCTGGCGCAGGATGATGACTTGCTCTATTGGCACAAACATGGGGATGGATGGAAGACCCCAGTCCCCATGGAGGAGGACCCGCTGCTGGACACTGACATGCTCATGTCTGAGTTCAGCGACACCCTCTTCTCCACACTGTCTTCACACCAGCCTGTGGCCTGGCCTAACCCACGGGAAATAGCACATCTGGGAAACGCAGACATGATCCAGCCGGGGCTGATTCCTCTGCAGCCCAACCTGGACTTCATGGACACGTTTGAGCCTTTTCAGGACCTCTTCTCCTCCAGCCGCTCCATCTTTGGCTCCATGCTGCCTGCCTCCACCCCTGCCCCTGCACCCGATCCCAGCAGCCCCCCTGCTCAGGAGAGCATCCTGCCAGCCACCGCTCTCCCCACCGTGAGCCTCACAGACAACTTCATTGCCCCCGCTGCGACTGCCTCCCTGGACCCCTCAGAGCAGCAGAGCTGTGACCATGGCCCCCGTACCGGGGACCCCTTCGTCCAGCCCACAGACTTTGGCCCCACTGAGCCCGCACTGAGTGTGCCCCAGCCCTTTCTGCCCGTCTTTACCATGCCCTTACTCTCTCCCAGCCCTGCCCCTACACCTGCTTCACCCACGTTACCACTGGTTCCGGTTCCCGCCACTGCCCTGAGCCCTCCAGCCTCCTCTGCCTTCCTGCAGGCACAGAAGTTTGGAGTCAGTAAACCCCCCTCTGTCATCACCCACACAGCCTCTGCCACCCTCACTCATGACGCTTTTGCCACCACCTTCAGCCACAGCCAGGGCCTGGTGATCACCGCCTGTCCCCCCACCCCCTCGGTCTCCTCCTGTGGCCTGGCCCTGTCTCCTGTCATCCAGCCACCAATGGTTGGACCCCCCCAACCCCGTTTAACTTTTGTGCCCCCCAAACCTGTATCCTTGACTGGGGGGAGGCCCAAGCAGCCTCCCAAAATAGTGCCTGCTCCCAAACCAGAGCCTGTGTCGTTGGTGTTGAAGAATGCTTGCATCACCCCAGCTGCCTTTCCAGGACAACCACAAGCAGTGATTATGACATCAGGCCCTCTGAAGAGAGAAGGGATGTTGGCTTCCACCATGTCCCAGTCAAACGTGGTCATCGCACCCGCTGCCATTGCCAGGGCTCCTGGAGTCACGGAGTTCCACAGCAGCATCTTAGTGGCAGACCTCGGCCATAGCCCAGGCAGCCAGCCTCCTGTCTCCCGCCTCTTCTCCCCGGGCACCGTGCCAGACACCCTGGTGAAGGGCGAGCAGGGCCTGGTGCATGGGGGCGGCCCCCAGCTCCCCACTGCAGGTCCCAGTCGTGACTGCCCCAGTTCTGGGCAGGCCTCTCCATGTGCGTCTGAGCAGAGCCCCAGTCCTCAGTCTCCCCAGAACAACTGCTCAGGGAAATCTCCTGCAGACCCCAAGAATGTGGCTGTGTTAAAGAACCGGCAGATGAAGCACATTTCAGCCGAGCAGAAGAGGCGCTTCAACATCAAGATCGGCTTTGACACCCTGAATAGTCTGATTTCTAATAATTCCAAACTGACCAGCCACGCCATCACCCTGCAGAAGACGGTGGAGTACATCACCAAGCTACAGCAGGAAAGGAGCCAGCTGCAGGAGGAGGCCCGGCGGCTGCGGGAGGAGATTGAGGCCCTGAATGCTACCATCATCTCCTGCCAGCAGCTGCTCCCTGCCACCGGTGTCCCTGTCACCCGGCGCCAGTTTGATCACATGAAAGACATGTTTGACGAATATGTGAAGAGCCGAACCCTGCAGAATTGGAAGTTCTGGATTGTATCTTTGGTTTTCTCCCCAGCCAGTGCAGCGAAAGAGCAGACATTGAGCCTCTCTTCTCTTGAAAGAGAGAGCAGGCCTGGTCTGTCCTGGCTCGACCAGCGCTGCTCCTTGCCCATCCTCAGGCCAATGGTGCTGAACACTCTCCGCCACCTGAGTACCACAACCTCCGTTCTGACAGACCCAGCCCAGCTGCCCAAGCAGGCCTCTGAGGCTGTCACCAGAATTGGCAAGAGAACAGGCGAGTCTTAG
>Hyrax_Mlxip (Procavia capensis)
NNNNNNNNNNNNNNNNNNNNNNNNNNNNNNNNNNNNNNNNNNNNNNNNNNNNNNNNNNNNNNNNNNNNNNNNNNNNNNNNNNNNNNNNNNNNNNNNNNNNNNNNNNNNNNNNNNNNNNNNNNNNNNNNNNNNNNNNNNNNNNNNNNNNNNNNNNNNNNNNNNNNNNNNNNNNNNNNNNNNNNNNNNNNNNNNNNNNNNNNNNNNNNNNNNNNNNNNNNNNNNNNNNNNNNNNNNNNNNNNNNNNNNNNNNNNNNNNNNNNNNNNNNNNNNNNNNNNNNNNNNNNNNNNNNNNNNNNNNNNNNNNNNNNNNNNNNNNNNNNNNNNNNNNNNNNNNNNNNNNNNNNNNNNNNNNNNNNNNNNNNNNNNNNNNNNNNNNNNNNNNNNNNNNNNNNNNNNNNNNNNNTGAAGCTGCAGTGGAGGGACAAGATCCGGCTCAACAACGCCATCTGGCGGGCCTGGTACATGCAGTATTTGGAGAAGCGCAAGAATCCCGTGTGCCACTTTGTCACTCCACTTGACGGCTCTGTGGACGTGGACGAACATCGCCGGCCGGAGGCCATCACCACAGAAGGGAAGTACTGGAAAAGCCGCATTGAGATTGTCATCAGGGAATACCACAAGTGGAGAACCTACTTCAAGAAAAGGCTCCAGCAGCACAAGGATGAGGACCTCTCCAGCCTGGCCCAGGATGATGACATGCTCTACTGGCACAAACACAGGGATGGATGGAAGACGCCGGTTCCTATGGAGGAGGACCCGCTGCTGGACACAGACATGCTCATGTCTGAGTTCAGTGACACCCTCTTCTCCACGCTGTCATCACACCATCCTGTGGCCTGGCCCAACCCACGGGAAATAGCACACCTGGGAAACGCCGACATGATCCAGCCGGGGCTGATCCCTCTGCAGCCCAACCTGGACTTCATGGACACGTTTGAGCCCTTTCAGGACCTCTTCTCGTCTAGCCGCTCCATCTTTGGCTCTGTGCTGCCTGCCCCCACCCCTGCCCCTGCGCCTGACCCCAGCAGCACCCCTGCTCAGGAGAACNTGCCGACCACGGCGCTCCCCACGGCGAGCGTGCCGGGCAGCTTCATTGCCCCTGCTGCTGCTGCCGCCTCTCTGGAGCCCTCAGAAGAGCAGAGCTGTGACCACGGCCCCCACCCTGGGGACCCCTTTGTCCAGCCCACAGACTTTGGCCGCTCAGAGCCCCCCCTGAGCGGCCCCCAGCCCTTCCTCCCCGTCTTCCCCATGCCCCTGCTCTCCCCCAGCCCGGCCCCGGCTCCGGCTCCTGCCTCGGCCGCGCTGCCGCTGGTTCCCACACCCGCCACTGCCCTGAGCCCCCCGACTGCCCCTGCCTTCCTGCAGGCACAAAAGTTTGCCGTCAGCAAGCCCCCCTCGGTCATCACCCACATGGCCTCTGCCACCCTCACTCATGATGCTTTTGCCACCACCTTCAGCCACAGCCAGGGCCTGGTGATCACCACCCGTCCACCCACCCCCTTGGCCTCCTGTGGCCTGGCGCTGTCTCCAGTCATCCAGCCACCGATGGTTGGACCCCCCCAGCCCCGTTTGACTTTTGTGCCTCCCAAACCTGTACCCTTGCCTGGGGGGAGGCCCAAACAGCACCCCAAGATAGTGCCAGCTCCCAAACCAGAGTCTGTGTCCTTGGTGTTGAAGAACGCTTGCATCACCCCTGCTGCCTTTCCAGGACAGCCCCAAGCAGTGATCATGACTTCAGGTCCTCTGAAGAGAGAAGGGATGTTGGCTCCCACCGTGTCCCAGTCAAACGTGGTCATTGCACCCGCTGCCATTGCCAGGGCTCCTGGAGTCGCGGAGTTCCACAGCAGCATCCTGGTGGCAGACATCGGCCACACTGCAGGCAGCCAGCCTCCTGTCTCCCGTCTCTTCTCCCCCGGTGCTGTGCCGGATACCTTGGTGAAGGGAGAGCAAGGCCCGATGCACGGGAGCAGTCCCCAGCTTCCTGCTGCAGGTCCCGGCCGGGACTGCCCCAGCTCTGGGCAGGCCTCTCCATGCGCATCTGATAAGAGCCCCAGCCCCCAGTCTCCCCAGAACAACTGCTCAGGGAAATCTGCGGACCCCAAGAGTGTGGCTGCATTAAAGAACCGGCAGATGAAGCACATTTCAGCCGAGCAGAAGAGGCGCTTCAACATCAAGATTGGCTTCGACACCCTCAACAGTCTAATTGCGAATAATTCCAAGCTGACCAGCCACGCCATCACCCTGCAGAGGACGGTGGAGTACATCACCAAGCTGCAGCAGGAGCGCGGCCAGCTGCAGGAGGAGGCCCGGCGGCTGCGGGAGGAGATCGAGGCGCTCAATGCCACCATCATCTCCTGCCAGCAGCTGCTGCCTGCCACCGGCGTGCCTGTAGCTCGGCGCCAGTTTGATCACATGAAAGACATGTTTGACGAATACGTGAAGACCCGAACCCTGCAGAATTGGAAGTTCTGGATTNNNNNNNNNNNNNNNNNNNNNNNNNNNNNNNNNNNNNNNNNNNNNNNNNNNNNNNNNNNNNNNNNNNNNNNNNNNNNNNNNNNNNNNNNNNNNNNNNNNNNNNNNNNNNNNNNNNNNNNNNNNNNNNNNNTGGTGCTGAACACCCTCCGCCACCTGAGTACCACCACCTCCATCCTGACTGACCCGGCCCGGCTGCCAGAGCAGGCGTCTGAGGCCGTCACCAGGCTTGGCAAGAGAACGGGCGAGTCTTAA
>Armadillo_Mlxip (Dasypus novemcinctus)
ATGGCCGCCGACGTCTTCAGGTGCTCCCCGCGCCGGCCCCAGAGCCGGGGCCGCCCGGCGCTGCTCAAGCCCCAGGTGCCGGAGGACGACGACGACTCGGACACGGACGAGCCGTCCCCGCCGCCCGCCCCCGGCGCGGCCGCCCCGGCCCGGGCTCACGCGAGCGCCGCGCCGCCGCCCCGGGCCGGACCGGGCCGCGAGGAGCCTCCGCGCCGCCAGCAGATCATCCACAGCGGCCACTTCATGGTGTCGTCGCCGCACCGCGAGCACCCGCCCAAGAAGGGCTACGATTTCGACACGGTCAACAAGCAGACGTGCCAGACCTACAGCTTCGGGAAGACCAGCTCCTGCCACCTGTCCATCGACGCCTCGCTCACCAAGCTCTTCGAGTGCATGACGCTGGCCTACAGTGGAAAGTTGGTGTCTCCAAAGTGGAAGAATTTCAAGGGCCTGAAGCTCCAGTGGAGAGACAAGATCCGGCTCAATAACGCCATCTGGCGGGCATGGTACATGCAGTATTTGGAGAAGCGCAAGAATCCTGTGTGCCATTTTGTCACTCCATTAGACGGCTCTGTGGATGTAGATGAGCATCGCCGGCCAGAGGCCATTACCACAGAAGGGAAGTACTGGAAAAGCCGGATTGAGATTGTGATCAGGGAATATCACAAATGGAGAACCTACTTCAAGAAAAGGTTACAGCAGCATAAAGATGAGGACCTCTCCAGTCTGGCCCAGGATGACGATATGCTATACTGGCACAAGCATGGGGATGGATGGAAGACCCCTGTCCCCATGGAGGAGGACCCGCTGTTGGACACGGACATGCTCATGTCAGAGTTCAGCGACACGCTCTTCTCCACACTCTCTTCACACCAGCCAGTGGCCTGGCCCAACCCACGAGAAATAGCACATCTGGGAAATGCAGACATGATTCAGCCGGGACTGATTCCTTTGCAGCCCAACCTGGACTTCATGGACACATTTGAACCTTTTCAGGACCTCTTCTCTTCCAGCCGCTCCATTTTTGGCTCCATGCTGCCTGCACCCACCTCTACAGCTGCACCAGATCCCAACAATCCACCTACTCAGGAGAGCATGTTGCCAACCCCTGCTCTCCCCACGGTGAGCCTCCCTGACAGCCTCATAGCACCTCCTGCAGCCACGTCTTTGGACCCCACGGACACACAGAGCTGTGACCACAACTCCCAGACTGATGGTCCTTTTATCCAGCCCTCAGAATTTGGCCCCTCTGAGCCACCACCGAGTGTCCCCCAGACTTTCCTCCCTGTCTTCACAGTGCTCTTACTACCTCCCAGCTCTGCCCCCACACCTGCCTCACCTGCATTACCAGTAGCCCCTGCTCCTGAGGCTGCCCTTGGCGCCCCGTCCCCACCTGCCTTCTTGCAGCCACAGAAGTTTGGAGCCAGCAAACCGCCGTCCGTCATCACCCACACAGCCTCAGCCACCCTCACGCACAATGCCTCTGCCACCACCTTCAGCCAGAGCCAGGGCCTTGTGATCACAACTCGCCACCCCACCCCGTCAGTGTCCCCTTGTGGCCTGGCGCTGTCCCCTCTCATCCGCCCACCAACTCTTGAAGTCCCCCAGCCCCGTTTAACTTTTGTCCACCCCAAACCTATAACCTTGACTGGAGGGAGGCCCGAGCAGCCCCCCAAAATAGTGCCTGCTCCCAAACCAGAGCCTGTGTCCTTGGTGTTAAAGAATGCTTGCATCACCCCAGCTGCCTTTCCAGGACAGCCTCAAGCAGTTATTATGGCATCAGACCCTCTGAAGAGAGAAGGGATGCTGGCTTCTACCGTGTCCCAGCCCAGTGTGGTCATTGCACCTGCCACCGGTGCCAGGGCTCCTGGAGTTACAGAGTTCCACAGCGGCATCCTGGTTGCAGACCTCAGCCACACTGCGAGCAGCCAGCCTGCCCCTGTCTCCCGGCTCTTCTCAACAAATACTGTGCAAGACTCTCTGGTGAAGGGTGAGCAGGGCCCGCTGCATGGAGGCAGCCCCCAGGCCCCTGCTGCCAATTCTAGCCGTGACTGCCAGAACTCAGGGCAGGCCTCTCCATGTGCTTCCGAACAGAGTCCCAGTCCTCAGTCTCCTCAGAACAACTCAGGGAAATCTTCAGCGGACTCCAAAAATGTGGCAGCATTAAAGAGCCGGCAGATGAAGCACATTTCAGCTGAACAGAAGAGGCGCTTCAACATCAAGATCGGCTTTGATACCCTGAACAGTTTGATTTCAAATAGCTGCAAGCTGACCAGCCACGCCGTCACGTTGCAGAAAACGGTGGAGTACATCACCAAGCTCCAGCAGGAGAGGAGCCAGATGCAGGAGGAAGCCCGGAGGCTGCGGGAGGAGATCGAGGAGCTCAACGCTACCATCCTCTCCTGCCAGCAGCTGCTCCCTGCCACAGGTGTCCCTGTCACCCGACACCAGTTTGACCACATGAGAGACATGTTTGATGAATATGTGAAAAGCCGGACCCTGCAGAATTGGAAGTTCTGGATTTTTAGTATCATCATCAAGCCCCTGTTTGAGTCGTTCAAGGGGATGGTGTCCACCAGCAGCCTGGAAGACCTGCACCGGACGGCACTGTCCTGGCTGGACCAGCACTGCTCCCTGCCCATCCTCAGGCCGATGGTGCTGAACACCCTCCGGCATCTGAGTACCACCACCTCCATCCTGACGGACCCATCCCAGTTGCCAGAGCAGGCCTCCGAGGCTGTCACCCAAATTGGCAAGAGAACAGGGGAGTCTTAG
>Sloth_Mlxip (Choloepus hoffmanni)
NNNNNNNNNNNNNNNNNNNNNNNNNNNNNNNNNNNNNNNNNNNNNNNNNNNNNNNNNNNNNNNNNNNNNNNNNNNNNNNNNNNNNNNNNNNNNNNNNNNNNNNNNNNNNNNNNNNNNNNNNNNNNNNNNNNNNNNNNNNNNNNNNNNNNNNNNNNNNNNNNNNNNNNNNNNNNNNNNNNNNNNNNNNNNNNNNNNNNNNNNNNNNNNNNNNNNNNNNNNNNNNNNNNNNNNNNNNNNNNNNNNNNNNNNNNNNNNNNNNNNNNNNNNNNNNNNNNNNNNNNNNNNNNNNNNNNNNNNNNNNNNNNNNNNNNNNNNNNNNNNNNNNNNNNNNNNNNNNNNNNNNNNNNNNNNNNNNNNNNNNNNNNNNNNNNNNNNNNNNNNNNNNNNNNNNNNNNNNNNNNNNNNNNNNNNNNTGGAAAGTTGGTGTCTCCAAAGTGGAAGAATTTCAAGGGCCTGAAGCTCCAGTGGAGAGACAAGATCCGGCTCAATAACGCCATCTGGCGGGCGTGGTACATGCAATATTTGGAGAAGCGCAAGAACCCTGTGTGCCACTTTGTCACTCCATTGGATGGCTCTGTGGATGTAGATGAGCATCGCCGGCCAGAGNNNNNNNNNNNNNNNNNNNNNNNNNNNNNNNNNNNNNNNNNNNNNNNNNNNNNNNNNNNNNNNNNNNNNNNNNNNNNNNNNNNNNNNNNNNNNNNNNNNNNNNNNNNNNNNNNNNNNNNNNNNNNNNNNNNNNNNNNNNNNNNNNNNNNNNNNNNNNNNNNNNNNNNNNNNNNNNNNNNNNNNNNNNNNNNNNNNNNNNNNNNNNNNNNNNNNNNNNNNNNNNNNNNNNNNNNNNNNNNNNNNNNNNNNNNNNNNNNNNNNNNNNNNNNNNNNNNNNNNNNNNNNNNNNNNNNNNNNNNNNNNNCGCATCTGGGCAATGCGGACATGATTCAGCCAGGACTGATCCCTTTGCAGCCCAACCTGGACTTCATGGACACATTCGAGCCTTTCCAGGACCTCTTCTCTTCCAGCCGCTCCATTTTTGGCTCCATGCTGCCTGCACCTGTCTCTGTAGCTGCACCAGATCCCAACAGTCCACCTGCTCAGNNNNNNNNNNNNNNNNNNNNNNNNNNNNNNNNNNNNNNNNNNNNNNNNNNNNNNNNNNNNNNNNNNNNNNNNNNNNNNNNNNNNNNNNNNNNNNNNNNNNNNNNNNNNNNNNNNNNNNGGAATTCGGGTCCTTTTCTCCACTCTTCAGAGTTTGGCCCCTCTGAGCCACCACTGAGTGTTCCACAGACTTTCCTCCCTGTCTTCACTGTGCCCTTACTGCCTCCCAGTCCTGGCCCCACGTCCACTTCACCTGCATTACCAGTAGTTCCCCCACCTGCTGCTGCCCTGAGTGCCCCAGCCCCACCCGCCTTCCTGCAGCCACAGAAGTTTGGAGTCAGCAAAGCGCCCTCTGTTATCACCCACACAGCTTCAGCCACCCTCACTCACGATGCCTCTGCCACCACCTTCAGCCAGAGCCAGGGCCTTGTGATCACAGCCCACCACCCCACCCCAGCGCTGTCCCCCTGCGGTCTGGCGCTGTCCCCTCTCCGCCCACCAACTCTTGCAGCCCCCCAGCCCCATTTAACTTTTGTCCACCCCAAACCTTTATCCTTGACTGGGGGGAGGCCCAAGCAGCCCCCCAAAATAGTGCCTGCTCCCAAACCAGAGCCTGTGTCCTTGGTGTTAAAGAATGCTTGCATCACCCCAGCTGCCTTTTCAGGACAACCACAAACAGTGATTATGACTTCGGGCCCTCTGAAGAGAGAAGGGATGTTAGCTTCCACCGTGAACCAGTCCAGTGTGGTCATTGCCCCTGCCGCCATTGCCGGGGCTCCTGGAGTCACGGAGTTCCACAGTGGCATCCTGGTTGCAGACCTCAGCCAAACGAGCAGCCAGCCTGCCCCCAGCTCCCGGCTCTTCTCACCAAGTACCGTGCAAGACTCTCTGGTGAAGGGCGAGCAGGGCCCGCTGCCAGGGGGCAGCCCCCAGATCCCTGCTGCGAGTTCTANNNNNNNNNNNNNNNNNNNNNNNNNNNNNNNNNNNNNNNNNNNNNNNNNNNNNNNNNNNNNNNNNNNNNNNNNNNNNNNNNNNNNNNNNNNNNNNNNNNNNNNNNNNNNNNNNNNNNNNNNNNNNNNNNNNNNNNNNNNNNNNNNNNNNNNNNNNNNNNNNNNNNNNNNNNNNNNNNNNNNNNNNNNNNNNNNNNNNNNNNNNNNNNNNNNNNNNNNNNNNNNNNNNNNNNNNNNNNNNNNNNNNNNNNNNNNNNNNNNNNNNNNNNNNNNNNNNNNNNNNNNNNNNNNNNNNNNNNNNNNNNNNNNNNNNNNNNNNNNNNNNNNNNNNNNNNNNNNNNNNNNNNNNNNNNNCTCGTGCCAGAAGCTGCTCCCTGCCACAGGCGTCCCTGTCACCCGACGCCAGTTTGACCACATGAGAGACATGTTTGATGAGTATGTGAAAAGCCGGACCCTGCAGAATTGGAAGTTCTGGATTTTTAGTATCATTATCAAGCCCCTGTTCGAGTCGTTCAAGGGGATAGTGTCCACCAGCAGCCTGGAAGACCTCCACCGCACAGCGCTGTCTTGGCTGGACCAGCACTGCTCCCTGCCCGTCCTCAGGCCGNNNNNNNNNNNNNNNNNNNNNNNNNNNNNNNNNNNNNNNNNNNNNNNNNNNNNNNNNNNNNNNNNNNNNNNNNNNNNNNNNNNNNNNNNNNNNNNNNNNNNNNNNNNNNNNNNNNNNNNNNNN
>Tenrec_Mlxip (Echinops telfairi)
ATGGCTGCCGACGTCTTCACGTGCTCCCCGCGCCGGCTGCGCGGCCGGGGCCGTCCGGTGCTGCTTAAACCTCAGGTGCCTGAAGACGACGACGATTCGGACACGGACGAGCCGTCCCCGCCGCCCGCCTGCGGCGCGGCGGCTGCTGCCCGGGCCCCCGCGAGCGCCGCCCTGCCCCCGCCCCGGGCCGGCCCGGGCCGCGAGGAGCTCCCGCGCCGCCAGCAGATCATCCATAGCGGCCACTTCATGGTGTCGTCGCCGCACCGCGAGCACCCACCCAAGAAGGGCTACGACTTCGACACGGTCAACAAGCAGACATGCCAGACCTACAGCTTCGGCAAGACCAGCTCCTGCCACTTGTCCATCGACGCCTCGCTCACCAAGCTCTTCGAGTGCATGTCCCTGGCCTACAGTGGGAAGCTGGTGTCTCCGAAGTGGAAGAATTTCAAAGGCCTGAAGCTCCAGTGGCGGGACAAGATCCGGCTCAATAACGCCATCTGGCGGGCGTGGTACATGCAGTATTTGGAGAAACGCAAGAACCCCGTGTGCCACTTTGTCACTCCCCTTGACGGCTCGGTGGATGTCGATGAGCATCGCCGACCAGAGGCCATCAGCACTGAAGGGAAGTACTGCAAAAGCCGCATTGAGATCGTCATCAGAGAATATCACAAGTGGACCTACTTCAAGAAGAGGNNNNNNNNNNNNNNNNNNNNNNNNNNNNNNNNNNNNNNNNNNTATGAGGACATGCTCTATTGGCACAAGCACGGCGATGGCTGGAAGAGCCCGGTCCCCATGGAGGAGGAGCCCCTGCTGGACACAGACATGCTCATGTCCGAGTTCAGCGACACCCTCTTCTCCACGCTCTCTTCACACCAGCCGGCTGCCTGGCCCAATCCCCGGGAGATAGCGCACCTGGGGAACGCGGACATGATCCAGCCGGGGCTGATGCCGCTGCAGCCCAACCTGGACTTCATGGACACCTTCGAGCCCTTCCCAGACCTCTTTTCATCCAGCCGCTCCATCTTTGGCTCCTTGCTGCCCGCCCCTGGCCCACCCCCGGCCCCTGATCCCAGCAGCCCCCCAGCCCAGNNNNNNNNNNNNNNNNNNNNNNNNNNNNNNNNNNNNNNNNNNNNNNNNNNNNNNNNNNNNNNNNNNNNNNNNNNNNNNNNNNNNNNNNNNNNNNNNNNNNNNNNNNNNNNNNNNNNNNNNNNNNNNNNNNNNNNNNNNNNNNNNNNNNNNNNNNNNNNNNNNNNNNNNNNNNNNNNNNNNNNNNNNNNNNNNNNNNNNNNNNNNNNNNNNNNNNNNNNNNNNNNNNNNNNNNNNNNNNNNNNNNNNNNNNNNNNNNNNNNNNNNNNNNNNNNNNNNNNNNNNNNNNNNNNNNNNNNNNNNNNNNNNNNNNNNNNNNNNNNNNNNNNNNNNNNNNNNNNNNNNNNNNNNNNNNNNNNNNNNNNNNNNNNNNNNNNNNNNNNNNNNNNNNNNNNNNNNNNNNNNNNNNNNNNNNNNNNNNNNNNNNNNNNNNNNNNNNNNNNNNNNNNNNNNNNNNNNNNNNNNNNNNNNNNNNNNNNNNNNNNNNNNNNNNNNNNNNNNNNNNNNNNNNNNNNNNNNNNNNNNNNNNNNNNNNNNNNNNNNNNNNNNNNNNNNNNNNNNNNNNNNNNNNNNNNNNNNATAGTGCCTGCTCCCAAACCGGAGCCCGTGTCCTTGGTGTTGAAGAGCGCCTGCATCACCCCAGCGGCCTTTCCAGGTCAGCCACAAGCCATGATCATGACGTCGGGCCCCCTGAAGAGGGAAGGGATGCTGGCCTCCAGCGTGTCCCAGTCCAGTGTGGTCATCGCACCTGCTGCCATTGCCAGGGCTCTCGGAGTCAGGGAGTTCCCAAGTGGCATCTTGGTGGCAGATCTTGGCCACACCCCTGGCAGCCAGCCGTCTGGGCTCTTCTCCCCAAGCGCCATGCCAGACACCCTTTCGAAGGGCGAACAGGGCCTCCTACATGGGGGGGGCACCTCGCTCTCCACCGCAGGTCTCANNNNNNNNNNNNNNNNNNNNNNNNNNNNNNNNNNNNNNNNNNNNNNNNNNNNNNNNNNNNNNNNNNNNNNNNNNNNNNNNNNNNNNNNNNNNNNNNNNNNNNNNNNNNNNNNNNNNNNNNNNNNNNNNNNNNNNNNNNNNNNNNNNNNNNNNNNNNNNNNNNNNNNNNNNNNNNNNNNNNNNNNNNNNNNNNNNNNNNNNNNNNNNNNNNNNNNNNNNNNNNNNNNNNNNNNNNNNNNNNNNNNNNNNNNNNNNNNNNNNNNNNNNNNNNNNNNNNNNNNNNNNNNNNNNNNNNNNNNNNNNNNNNNNNNNNNNNNNNNNNNNNNNNNNNNNNNNNNNNNNNNNNNNNNNNNNNNNNNNNNNNNNNNNNNNNNNNNNNNNNNNNNNNNNNNNNNNNNNNNNNNNNNNNNNNNNNNNNNNNNNNNNNNNNNNNNNNNNNNNNNNNNNNNNNNNNNNNNNNNNNNNNNNNNNNNNNNNTTCAGCAGCATCCTGCAGCCACTCTTTGAGTCCTTCAAGGGCATGGTGTCCACCAGCAGCCCAGAGGAGCTGCACCGCACCGCGCTCTCCTGGCTCGACCAGCGCTGCTCGCTGCCCGTACTCCGGCCCNNNNNNNNNNNNNNNNNNNNNNNNNNNNNNNNNNNNNNNNNNNNNNNNNNNNNNNNNNNNNNNNNNNNNNNNNNNNNNNNNNNNNNNNNNNNNNNNNNNNNNNNNNNNNNNNNNNNNNNNNNN
>Opossum_Mlxip (Monodelphis domestica)
ATGGCCGCCGACGTCTTCATGTGCTCGCCCCGCCGGCCTGGCGGCGGGGCTCGTCCGGTGCTGCTCAAAGCGCCGGCTCCAGACGACGACGACGACGACTCGGACACCGATGAGCCCGCGGTCGCCGCCACCGCCGCCGCCGCGGCCCCCGCGGGCTCCGGCCCCTCAAGCGGCCCAGCCAGGCCCCGGCCCGGCCCTGCCGCCACAGCCGGCGGGCCCGACGACGACGAGGACGACGAGGCGGAGGACGAGGAGGGGGCGCCCGGGGAGCGGCGGCGGGGCCGGCAGCAGATTATCCACAGCGGTCACTTCATGATGTCGTCCCCGCACCGCGAGCACCCGCCTAAGAAGGGCTACGACTTCGACACGGTCAATAAGCAGACGTGCCAGACGTATAGCTTTGGCAAGACCAGCTCGTGCCATCTGTCCATCGACGCGTCCCTCACTAAACTCTTCGAGTGTATGACCCTGGCCTACAGTGGGAAATTGGTGTCTCCAAAGTGGAAGAACTTCAAAGGATTAAAGCTGCAGTGGAGAGACAAGATCCGACTCAATAATGCCATCTGGCGGGCGTGGTATATGCAGTACTTGGAGAAACGGAAGAATCCTGTGTGCCACTTTGTGACTCCATTGGATGGTTCTGTGGAAGTGGATGAGCATCGCCGGCCAGAGGCCATCACCACCGAAGGGAAGTACTGGAAACATCGAATTGAGATTGTGATCAGAGAATATCACAAGTGGAGAACATACTTCAAAAAAAGGCTACAGAAGCACAAGGACGAGGACCTGTCCAGCCTGGTCCGGGATGATGACCTGCTTTTCTGGCATAAGAGTGGGGATGGGTGGGACACCCCAGTCCCCATGGAAGAGGACCCACTCTTGGACACAGACATGCTCATGTCAGAATTCAGTGACACCCTCTTTTCCACTCTTTCATCGCATCAACCAATGGCTTGGCCCAACCCACGGGAAATAGCACATTTGGGAAATGCAGACATGATCCAGCCTGGGCTAATCCCTCTACAACCAAACTTTGACTTCATGGACACATTTGAACCTTTCCAGGACCTGTTTTCATCCAGCCGCTCCATCTTTGGCCCTACACTTGCTGGACCTACTGTTTCAACTGCAACAGACCCCAGTAGCCCACCAGCACAGGGGCCCATCCTGTCAGCTGGTGCTCTGCCTACTGTGAGCCTCCCTGACAGCCTCATTGTTACACCAGGGCCAGCCTCCCTAAGCCCCACAGAAAGGCGAAGCTGCGAGCGTGGGCCCCGACTTGGGGGCCCTTTCATCCAGCCCACAGACTTTGGTAGCCCTGAGCCACAACTCAGTGGTCCACAGACTTTCCTCTCAGTGTTTCCAGGTTCCCTGCTCTCTCCCAGTCCAGCACCAACACCATCTTCACCTGCAATGCCATTAGTGCCCTCTCCAGGGGCCACTCTGAGTGCCCAGGCTCCATCTACTTTTCTACAGTCACAGAAATTTGAAGTTGGCAAGTCCTCCTCAGTAATTACCCATACAGCCTCAGCTACACTCACCCATGATGCCTCTGCAACTACTTTCAGCCAGAGCCAGGGACTTGTGCTAACTGCACAACAGCCAGCCCCACCAGGACCTCCTTGTAGCTTGACAGTGCCTCCATCAGTTGGGCCAACCCAATCTCGCCTGACTTTTGTTCACCCTAAATCTGTGCCCCTGGCTAGTGGACGGGCCAAGCAACCCCCTAAAATAGTGCCTGCTCCCAAACCTCCTGAACCTGTGTCATTGGTGTTAAAGAATGCTTATATCACCCCAGCTGCCTTTTCAGGACAACCCCAAGCAGTGATTGTGACTCCTGGCCTTCTGAAGAGAGAAGGGGTATTGACCTCTACCATATCCCAGCCTAATGTAGTCATCGCCAGGGCTCCTGGTGTCACTGAATTCCACAGTGGCATCCTGGTTGCTGCAGACCTTGGCCATGCTACCAGCAGCCAACCATCCCCAGCCTCTCGGCTCTTCTCCCCCAGTGCTGTTCAAGATTCCTTGGTGAAGGGTGAGCAGATCTCACTGCATGGAAGCAGTTCCCAGATGGCCTCTCCATCTTCTAGCAGAGACTGCCCAAACTCTGGCCAGGCCTCTCCTTGTGCATCAGAACAAAGTCCCAGTCCTCAGTCTCCGCAGAACTGCTCAGGGAAATCTGCTACAGACCCTCCAAATGTGGCTGCATTCAAGAACCGAAGGATGAAGCACATCTCAGCTGAACAGAAGAGACGGTTCAACATTAAGATTGGCTTTGGCACCTTAAACAGTCTGATCTCCAACAACTGCAAACTGACTAGCCACGCAATCACACTGCAGAAAACGGTAGAATACATTGCCAAGCTTCAGCAGGAGAGAAGCCAGATGCAGGATGAAGCCCAGCGCCTTCGAGAGGAGATTGAGGAGCTCAACACCACCATCATCTCCTGCCAGCAGCAGCTCCCTGCCACAGGCGTCCCTGTTACCCGGCGCCAATATGATCACATGCGGGACATGTTTGATGAATATGTAAAAAGTCGAACTCTACAGAATTGGAAGTTCTGGATTTTCAGCATCATCATCAAACCATTGTTTGAGTCATTCAAGGGGATGGTGTCCACCACCAACCTACATGAACTCCACCAGAGTGCCCTCTCCTGGCTGGACCAGCATTGTTCCCTCCCTGTTCTCAGGCCAATGGTTTTGCTCACCCTCCGCCAGCTCAGCACTACAACCGCCATTCTCACAGACCCATCCCGGCTACCAGAGCAGGCATCGGAGGCTGTCACCAGAATCAGCAAGAGGACGGGGGACTCACAGCATCCTTGA
>Wallaby_Mlxip (Macropus eugenii)
NNNNNNNNNNNNNNNNNNNNNNNNNNNNNNNNNNNNNNNNNNNNNNNNNNNNNNNNNNNNNNNNNNNNNNNNNNNNNNNNNNNNNNNNNNNNNNNNNNNNNNNNNNNNNNNNNNNNNNNNNNNNNNNNNNNNNNNNNNNNNNNNNNNNNNNNNNNNNNNNNNNNNNNNNNNNNNNNNNNNNNNNNNNNNNNNNNNNNNNNNNNNNNNNNNNNNNNNNNNNNNNNNNNNNNNNNNNNNNNNNNNNNNNNNNNNNNNNNNNNNNNNNNNNNNNNNNNNNNNNNNNNNNNNNNNNNNNNNNNNNNNNNNNNNNNNNNNNNNNNNNNNNNNNNNNNNNNNNNNNNNNNNNNNNNNNNNNNNNNNNNNNNNNNNNNNNNNNNNNNNNNNNNNNNNNNNNNNNNNNNNNNNNNNNNNNNTGGGAAATTGGTATCTCCAAAGTGGAAGAACTTCAAAGGGCTAAAGCTGCAGTGGAGAGACAAGATCCGGCTCAATAACGCCATCTGGCGGGCATGGTATATGCAGTACTTGGAGAAACGGAAGAATCCCGTGTGCCATTTTGTGACTCCCTTGGATGGCTCTGTGGNNNNNNNNNNNNNNNNNNNNNNNNNNGCCATCACCACAGAAGGAAAGTACTGGAAACGGCGAATTGAGATTGTGATCAGGGAGTATCACAAGTGGAGAACATACTTCAAGAAAAGGCTACAGAAGCACAAGGACGAGGACCTCTCCAGCCTGGTCCGGGATGATGACCTGCTTTTCTGGCATAAGAGTGGGGATGGGTGGGACACCCCAGTCCCCATGGAAGAGGATCCACTCTTGGACACAGACATGCTCATGTCAGAATTCAGTGACACCCTCTTTTCCACTCTTTCATCGCATCAGCCAGTGGCCTGGCCCAACCCAAGGGAAATAGCACATTTGGGAAATGCAGACATGATCCAGCCAGGGCTCATCCCTCTACAACCAAACTTTGACTTCATGGACACATTTGAACCTTTCCAGGACCTGTTCTCATCCAGCCGCTCCATCTTTGGCCCTACCCTTGCTGGACCTACTTCTTCAACTGCAACAGACCCCAGTAGTCCACCAGCACAGGGCCCCATCCTGTCAGCTGGTACTCTGCCCACTGTGAGCCTCCCTGATAGCCTCATTGTCCCACCAGGGCCAGCCTCCCTAAGCCCTGCAGAAAGGCAGAGCTGCGAACGTGGGCCTCGACTTGGGGGCCCTTTCATCCAGCCCACAGACTTTGGGAGCCCCGAGCCACCACTGAGTGCTTCACAGACTTTCCTCCCAGTATTTCCAGGTTCCCTGCTCTCTCCCAGCCCAGCACCAACCCCATCTTCTCCTGCAATGCCATTAGTGCCCCCTCCAGGGGCCACTCTGAGTGCCCAGGCTCCATCTACTTTTCTGCAGTCACAGAAATTTGGAGTTGGCAAGTCATCCTCAGTCATCACCCACACAGCCTCGGCTACACTCACCCATGATGCTTCTGCAGCTACTTTCAGCCAGAGCCAGGGCCTTGTGCTAACTGCACAGCAGCCAGCCCCACCAGGACCGCCCTGCAGCCTGACCGTGCCTCCAGCAGTTGGGCCAAGCCAATCTCGCCTGACTTTTGTCCATCCGAAATCTGTGCCCTTGGCTAGTGGGCGGGCCAAGCAGCCCCCTAAAATAGTGCCTGCTCCAAAACCTGAGCCTGTGTCCTTGCTGTTAAAGAATGCTTATATCACCCCAGCTGCCTTTTCAGGACAACCCCAAGCAGTGATTGTGACCCCTGGCCCTCTGAAGAGAGAAGGGGTATTGACCTCTACGATGTCCCAGCCCAATGTGGTCATCGCGCAGACTCTTCTTGTCAGGGCTCCTGGCGTCACTGAGTTCCATAGTGGCATCTTGGTTGCTGCAGACCTTGGCCATACTACTAGTAGCCAGCCATCCCCAGCCTCTCGGCTCTTTTCCCCAAGTGCTGTGCAAGAGTCCTTGGTGAAGGGCGAGCAGATCTCACTGCATGGAAGCGGTTCCCAGATTGCCTCTCCATCTTCCAACCGAGACTGTTCGAACTCTGGTCAGGCCTCTCCTTGTGCATCAGAACAAAGTCCCAGTCCTCAATCTCCCCAGAACTGCTCAGGGAAATCCACTACAGACCCCCCAAATGTGGCTGCATTGAAGAGTCGGAGGATGAAGCACATTTCAGCTGAACAGAAGAGACGGTTCAACATTAAGATTGGCTTTGGGACCTTAAACAGTTTGATCTCCAACAGCTGCAAGCTGACCAGCCATGCCATCACCCTGCAGAAGACAGTGGAGTACATTGCCAAACTTCAGCAGGAGAGGAGCCAGATGCAGGAGGAAGCACGGCGCCTTCGAGAGGAGATTGAGGAGCTCAACGCCACCATCATCTCCTGTCAGCAGCAACTCCCTGCCACAGGAGTCCCTGTTACTCGCCGCCAGTATGATCACATGCGGGACATGTTTGATGATTATGTAAAAAGTCGGACTCTACAGAATTGGAAGTTCTGGATTTTCAGCATTATCATCAAACCATTGTTTGAGTCATTCAAGGGCATGGTGTCAACCACCAACTTGCATGAGCTCCATCAGAGTGCTCTCTCCTGGCTGGACCAGCACTGCTCCCTCCCTGTTCTCAGGCCAATGGTTTTGCTCACCCTCCGCCAGCTGAGCACAACAACCTCCATCCTCACGGACCCATCTCGGTTACCAGAGCAAGCATCTGAGGCCGTCACCAGAATCGACAAGAGGACAGGGGAGTCTCAGCAGCCTTGA
>Tasmanian_devil_Mlxip (Sarcophilus harrisii)
NNNNNNNNNNNNNNNNNNNNNNNNNNNNNNNNNNNNNNNNNNNNNNNNNNNNNNNNNNNNNNNNNNNNNNNNNNNNNNNNNNNNNNNNNNNNNNNNNNNNNNNNNNNNNNNNNNNNNNNNNNNNNNNNNNNNNNNNNNNNNNNNNNNNNNNNNNNNNNNNNNNNNNNNNNNNNNNNNNNNNNNNNNNNNCCAGCGAGGGAAGGAGGCCCCAGGAGGAGGCAGCAGATCATCCACAGCGGCCACTTCATGGTGTCGTCCCCGCACCGCGAGCACCCGCCCAAGAAGGGCTACGACTTCGACACGGTCAACAAGCAGACGTGCCAGACGTACAGCTTCGGCAAGACCAGTTCGTGCCACCTGTCCATCGATGCGTCCCTCACCAAGCTCTTCGAGTGCATGACCCTGGCCTACAGTGGGAAATTGGTATCTCCCAAGTGGAAGAACTTCAAAGGGCTAAAGCTGCAGTGGAGAGACAAGATCCGGCTGAACAACGCCATCTGGCGGGCGTGGTACATGCAGTACTTGGAGAAACGGAAGAACCCCGTGTGCCACTTTGTGACCCCCTTGGATGGCTCTGTGGAGGTGGATGAGCATCGCCGTCCAGAGGCCATCACCACAGAAGGGAAGTACTGGAAACGTCGAATTGAGATTGTGATCAGGGAATATCACAAGTGGAGAACGTACTTCAAAAAAAGGCTACAGAAGCACAAGGACGAGGATCTATCCAGCTTGGTTCGGGATGATGACCTGCTTTTCTGGCATAAGAGTGGGGATGGGTGGGACACCCCAGTCCCCATGGAAGAAGATCCACTCTTGGACACAGACATGCTCATGTCAGAATTCAGTGACACCCTCTTTTCCACTCTTTCATCACATCAGCCAGTGGCCTGGCCCAACCCACGGGAAATAGCACATTTGGGAAATGCTGACATGATCCAGCCAGGGCTAATTCCTCTACAACCAAACTTTGACTTCATGGACACATTTGAACCTTTCCAGGACCTTTTCTCATCCAGCCGCTCCATCTTCGGCCCTACACTTGCTGGATCTACTCCTTCAACTGCAGCAGACTCCAATAGTCCACCAGCACAGNNNNNNNNNNNNNNNNNNNNNNNNNNNNNNNNNNNNNNNNNNNNNNNNNNNNNNNNNNNNNNNNNNNNNNNNNNNNNNNNNNNNNNNNNNNNNNNNNNNNNNNNNNNNNNNNNNNNNNNNNNNNNNNNNNNNNNNNNNNNNNNNNNNNNNNNNNNNNNNNNNNNNNNNNNNNNNNNNNNNNNNNNNNNNNNNNNNNNNNNNNNNNNNNNNNNNNNNNNNNNNNNNNNNNNNNNNNNNNNNNNNNNNNNNNNNNNNNNNNNNNNNNNNNNNNNNNNNNNNNNNNNNNNNNNNNNNNNNNNNNNNNNNNNNNNNNNNNNNNNNNNNNNNNNNNNNNNNNNNNNNNNNNNNNNNNNNNNNNNNNNNNNNNNNNNNNNNNNNNNNNNNNNNNNNNNNNNNNNNNNNNNNNNNNNNNNNNNNNNNNNNNNNNNNNNNNNNNNNNNNNNNNNNNNNNNNNNNNNNNNNNNNNNNNNNNNNNNNNNNNNNNNNNNNNNNNNNNNNNNNNNNNNNNNNNNNNNNNNNNNNNNNNNNNNNNNNNNNNNNNNNNNNNNNNNNNNNNNNNNNNNNNNNNNNNNNNNNNNNNNNNNNNNNNNNNNNNNNNNNNNNNNNNNNNNNNNNNNNNNNNNNNNNNNNNNNNNNNNNNNNNNNNNNNNNNNNNNNNNNNNNNNNNNNNNNNNNNNNNNNNNNNNNNNNNNNNNNNNNNNNNNNNNNNNNNNNNNNNNNNNNNNNNNNNNNNNNNNNNNNNNNNNNNNNNNNNNNNNNNNNNNNNNNNNNNNNNNNNNNNNNNNNNNNNNNNNNNNNNNNNNNNNNNNNNNNNNNNNNNNNNNNNNNNNNNNNNNNNNNNNNNNNNNNNNNNNNNNNNNNNNNNNNNNNNNNNNNNNNNNNNNNNNNNNNNNNNNNNNNNNNNNNNNNNNNNNNNNNNNNNNNNNNNNNNNNNNNNNNNNNNNNNNNNNNNNNNNNNNNNNNNNNNNNNNNNNNNNNNNNNNNNNNNNNNNNNNNNNNNNNNNNNNNNNNNNNNNNNNNNNNNNNNNNNNNNNNNNNNNNNNNNNNNNNNNNNNNNNNNNNAGCCGGAGAATGAAGCACATTTCAGCTGAACAGAAGAGACGTTTCAACATTAAGATCGGCTTTGGAACCTTAAACAGTTTGATCTCCAACAACTGCAAGCTGACCAGCCATGCCATCACCCTGCAGAAAACAGTAGAGTACATTGCCAAACTTCAGCAGGAGAGAAGCCAGATGCAGGAGGAAGCGCGGCGCCTTCGGGAGGAAATTGAGGAGCTAAACGCCACCATCATCTCCTGTCAGCAGCAGCTCCCTGCCACAGGGGTCCCTGTGACTCGTCGCCAGTGTGATCATATGCGGGACATGTTTGATGATTATGTAAAAAGTCGGACTCTACAGAATTGGAAGTTCTGGATTTTCAGCATCATCATCAAACCATTGTTTGAGTCGTTCAAGGGCATGGTGTCCACCACCAACCTGCACGAGCTCCATCAGAGCGCGCTCTCCTGGCTGGACCAGCACTGTTCCCTCCCTGTTCTCAGGCCAATGGTTCTGCTCGCCCTCCGCCAGCTGAGCACCACCACCTCCATACTCACGGACCCATCGCAGTTACCGGAGCAAGCCTCGGAGGCCGTCAGCAAGAGGACAGGGGCCTCGCAGCAGCCTTGA
>Platypus_Mlxip (Ornithorhynchus anatinus)
NNNNNNNNNNNNNNNNNNNNNNNNNNNNNNNNNNNNNNNNNNNNNNNNNNNNNNNNNNNNNNNNNNNNNNNNNNNNNNNNNNNNNNNNNNNNNNNNNNNNNNNNNNNNNNNNNNNNNNNNNNNNNNNNNNNNTATGTGTCAAGCGCTTCCCATATGCCTGGCCCTGGTCCCAGTAGGGGGAAGGTTCCTCGAGGGCAGCAGATCATCCACAGCGGCCACTTCATGGTGTCCTCCCCGCACCGCGACCACCCGCCCAAGAAGGGCTACGACTTCGACACCGTCAACAAGCAGACCTGCCAGACCTACAGCTTCGGCAAGACCAGCTCCTGTCACCTGTCCATCGACGCCTCCCTCACCAAGCTCTTCGAGTGCATGAGCTTGGCCTACAGTGGAAAGTTGGTTTCACCAAAGTGGAAAAACTTTAAAGGCCTGAAGCTACAATGGAGAGATAAGATCCGGCTCAACAACGCCATCTGGCGGGCGTGGTATATGCAGTACCTGGAGAAGCGGAAGAATCCCGTGTGCCATTTTGTGACTCCCCTGGATGGCTCTGTGGAGGTGGATGAACATCGCCGACCAGAGGCCATCACAACTGAAGGGAAGTACTGGAAACGGCGCATTGAGATTGTGATAAGGGAATATCACAAGTGGAGGACTTACTTCAAGAAAAGGCTACAGAAACACAAGGATGAAGACTTGTCCAGCCTGGTCCGGGATGATGACCTTCTTCTCTGGCACAAAAGTGGGGATGGGCGGGACACTCCAGTGCCCATGGAAGAGGACCCTCTCCTGGACATGGATATGCTTATGTCAGAGTTTAGTGACACCCTGTTCTCCACGCTTTCTTCACACCAACCCATGGCCTGGCCCAACCCGAGGGAGATTGCGCATCTGGGGAACGCCGATATGATCCAGCCGGGATTGATCCCTCTGCAGCCAAACCTGGACTTCATGGACACGTTTGAACCTTTCCAGGATCTCTTTTCTTCCACCCGCTCCATTTTTGGCTCCATGCCAGCCGTACCTGCCTCTTCACCTCCACCGGATCCCGGCGGTCCTCCGACGCAGGTGTCCATCCTGCCAGCTGATAGCGGTGCTCTGCCCACTGTGAATCTCCCCGAAAGCCTCATTGTCTCACCAGGCCCGGCCACCCTGGACCTCACAGGCAGGCGGAGTAACGAGGCTTTTGTCCAGCCTTCGGACTTCAGCAGGCCCGAGCCACCCTTGAGTGGCCCGCAGACTTTCCTGCCAGTCTTTCCGGCTCCTCTTATCTCCCCAAGTATCTCCCCAAGTCCCAACCCTGTCCCCCCACCGCCCGTGATACCATTAGTGCCATCTCCTGGGGCCAGCCTGAGCCCCGCCACGCCACCGACCTTCCAGCTCCCACAGAAGTTTGGTGTTGGCAAGTCGTCCTCAGTCATCACCCACACAGCCTCAGCCGCGCTCACCCACGATGTCCCGGCCGCCCCCTTGAGCCAGAGCCAGGGCCTTGTGCTCACCGCCAGGCAGCTGCCCTCAGCAGGGGCACCCTGTAGCCTGGCACTGCCTTCTGCCATTGGGGCGACCACTTTGGGGCCATCCCAGCCCCGCTTGACTTTTGTGCACCCCAAAACTGTGCCCCTGGCCGGAGTGAGAACCAAGCAAACCCCCAAAAGAGTGCCTGCTCCCAAACCGGAGACTGTGTCCTTGGTGTTAAAGAACGCCTACATTGCCCCAGTACAACCCAGAGCAGTGATCGTGACCCCAGGCCCACTGAAGAGAGAAGGGATGCTGACCCCGACCATGTCCCAGCCAAACGTGGTCATCGCCTCAGGTGGCTTTGCCAGGGCTCCCTGTGTCCCTGAATTCCACAGCACCATCCTGGTTGACCAAGCCCCACATGCTGCCGGCAGCCAGACAGCTACAGTGCCCCAGCTCTTCTCTCCTGGCACCATGCAGGATCCCCTGATCAAGGGCGAGCAGATCCCAAAGCCCGGGGGCAGTCCCCAGGTGACCTCTCCAGCTTCCAGCCGAGACTGTCAAAGCTCTCGGCAGGGCTCTCCGTGTGCATCCGAGCAGAGTCCCAGCCCTCAGTCTCCCCAGAACAATTGCTCAGGAAAATCCACCACGGACCCACACGTGGCTGTGTTCAAGAATCGGAAGATGAAACACATTTCTGCAGAACAGAAGAGGCGGTTCAACATCAAGATTGCTTTCAGCACTTTGAACAGTTTGGTCTCTAGCAATTCCAAATCGACCAGCCACGTCATCACCAATGCCATCACGTTGCAGAAGACTGTTGAGTACATCGCCAAACTGCAGCAGGAGAGGAGTCAGATGCAAGAGGAAGCCCGGCGACTGCGAGAAGAGGTTGAGGAGCTCAACTCCACCATAATTGCCTGCCAGCAGCAGCTTCCTGCTACTGGGGTCCCTGTCGCTCGGCATCGGTTTGACCACATGCGGGATATGTTTGACGAATATGTGAAAAGCCGGACCCTGCAAAATTGGAAGTTCTGGATCTTCAGCATCATCATCAAGCCACTGTTTGAGTCATTCAACGGGATGGTGTCCACCACCAGCTTGGGTGAATTACATCAGACGGTCCTGTCTTGGGTGGACCAGCACTGTTCCCTCCCCATCCTCAGGCCAATGGTGCTGAACACTCTCCTCCAACTGAACACGATGACCTCTATCCTGACAGACCCATCTCGTTTGCCAGAGCAAGCGTCAGAGGCCGTCACCGGGATCAGCAAGAGGATGGGGGAGTCCTAG
>Chicken_Mlxip (Gallus gallus)
NNNNNNNNNNNNNNNNNNNNNNNNNNNNNNNNNNNNNNNNNNNNNNNNNNNNNNNNNNNNNNNNNNNNNNNNNNNNNNNNNNNNNNNNNNNNNNNNNNNNNNNNNNNNNNNNNNNNNNNNNNNNNNNNNNNNNNNNNNNNNNNNNNNNNNNNNNNNNNNNNNNNNNNNNNNNNNNNNNNNNNNNNNNNNNNNNNNNNNNNNNNNNNNNNNNNNNNNNNNNNNNNNNNNNNNNNNNNNNNNNNNNNNNNNNNNNNNNNNNNNNNNNNNNNNNNNNNNNNNNNNNNNNNNNNNNNNNNNNNNNNNNNNNNNNNNNNNNNNNNNNNNNNNNNNNNNNNNNNNNNNNNNNNNNNNNNNNNNNNNNNNNNNNNNNNNNNNNNNNNNNNNNNNNNNNNNNNNNNNNNNNNNNNNNNNNNTGGGAAGCTAGTGTCTCCAAAATGGAAAAATTTTAAAGGCTTGAAACTTCAGTGGAGAGATAAAATCCGTCTCAATAACGCCATCTGGAGGGCATGGTACATGCAGTACCTCGAGAAGCGGAAGAATCCAGTGTGCCATTTTGTGACTCCCCTGGATGGCTCTGTTGATGTAGATGAACATCGTCGGCCAGAGGCCATTGCAACAGAAGGAAAGTACTGGAAACGAAGGATTGAAATAGTCATCAGGGAATACCACAAGTGGAGAACATACTTCAAGAAAAGGTTACAGAAACATAAGGATGAAGATCTGTCAAGTTTGGTCAGGGATGATGATGTGGTTCTCTGGCAAAAAAGAAGATATGGCAGAGAAACCCCTGTCCCTATGGAGGAGGGCAGCCTCTTGGATGCAGATATGCTTATGTCTGAGTTCACCGACACCCTGTTCTCCACACTGTCTTCTCATCAGTTGGTTTCCTGGCCAAATCCCAGAGAGATAGCGCACTTAGGAAATGCTGACATGATTCAACCAGGGCTTATTCCTCTCCAGCCAAATTTTGATTTCATGGACACTTTCGAGCCTTTTCAGGATTTATTCACACCTAGTCGTTCCAGTGCTTATTTCCCTTCTGTGTCTGCTGTCAGTTCAGCTACAACAGACAGCAGCAGTCATTCTTCTCAGTCTCCTGTCCTGCCAACGGGTTCACTGCCCAACACACTTCCATCTGGGAACATCAGCGATGGACTGATTGCTTCCTCAGTACCTTCACCTGTCATTCCTGATGTTGGCACTGACCAGTGTTCCAGCATTAGAAGTGGGGGATCTTTCATCCAGCCAGCAGACTTTGCTCCTGACTCATCTCTGAGTGGGCCACAGACTTTTTTGCCAGTGTTTCAGACACCTTTGCCACTGCTTCAACCTGCAGCACAACAGCACCAGTCCCCGTTGCCAGCAGTGCCTCTGAATACTAGCCTAAGCTCTCCACCATCTGCTTTTGCAGCACCAGAAACCCAGAAGTTTGGCCTCTGTGAATCTACAGTTATCACTCACACAGCTTCTGCAACGCTGACGCACAATGCCCCTGCCACCACCTTCAGCCAGAGCCAGAACCTTGTCCTGGCAACACAGCAGCCAGGAGCAGGAGTGCCTTGTAACCTGGCTTTCCAGACTACTGTCCTGCAGGGACAGCCCCGGCCCCAGCTGCAGTCCCAGCTGACATTTGCACTCCCCAAAGCTGTTCCCCTGGCCAGTGCTGGGACAAGGCCCAAACAGTCACAAAAAATAGCATCTGCTCCAAAGCCTGAAACAGTGTCCTTATTGTTAAAGAATGCCTTCATCACCCCAGCTGCCTTTCAGGGACAGTCCAGAGCTGTGATTGTAACTCCCACACCTTTAAAAAGAGAGGGGATTTTGACGCCTGCCATGCCTCAGTCTAATGTTAAAATTGCACCAGCTGGAATTGCCAGAGCTCCTGGCGTGACAGAGTTCCGCAGTAACATTCTGGTTGGTCCAGCACAGCAGGCGCCAAGCAGCCAACAAAGCCAGTCCACGGTCTCACACCTCTTCTCCACTAATGTAGTCCAGGATGTGCTGGTGAAAGGAGAGCAAGTCCCTTCCCACAATAGCAGTTCACAAGTTCCCTCACCTACACCTAGCCGAGACTGTCAGAATTCTGGCCAGGCTTCTCCCTGCACCTCAGAGCAGAGCCCCAGTCCACAGTCTCCTCAGAACAGCTGCTCAGGAAAACTTGCCACTGATTCTCAAATGGCTGCACTTAAGACTCAAAGAATGAAGCGTACTTCATCAGAACAGAAACGAAGGTTTAATATCAGGATTGGCTGCAGTATCCTGAACAGCTTGGTTTCAGTGAACTCCAAGTTGATCAGCCATGCAATCACTCTCCAGAAAACAGTAGAATATATCGCTAAACTACAGCAGGAAAGAACACAGATGCAAGAGGAAACCAGGCGCCTTCGGGAAGAAATCGAGGAGCTAAACGCTGCCATCATTTCTTGCCAACAGCGGCTCCCTGCTACTGGTGTTCCAGTAACATGGCAGAGGTTTGACCACATAAGGAGTATGTTTGATGAGTACGTGAGAAATAATACCCTCCAGAACTGGAAGTTCTGGATTTTCAGCATTATTATTAAGCCATTGTTTGAATCCTTCAATGGAATGGTTTCGACAGCAAGCTTTAAAGATCTGAATCAAACTGCAATAGCCTGGTTGGATCAGCACTGTTCCCTCCCTGTTCTGAGGCCAATGGTGTTGAGCAGCCTTCGGCAGCTAAGTGTAAGCACCTCAGTTCTGTCAGATCCATCACGCCTGCCAGAGCAAGCCACTGAGGCAGTCAGCAGGACAAATGAAACAGCTGGTGAGACCTAA
>Turkey_Mlxip (Meleagris gallopavo)
NNNNNNNNNNNNNNNNNNNNNNNNNNNNNNNNNNNNNNNNNNNNNNNNNNNNNNNNNNNNNNNNNNNNNNNNNNNNNNNNNNNNNNNNNNNNNNNNNNNNNNNNNNNNNNNNNNNNNNNNNNNNNNNNNNNNNNNNNNNNNNNNNNNNNNNNNNNNNNNNNNNNNNNNNNNNNNNNNNNNNNNNNNNNNNNNNNNNNNNNNNNNNNNNNNNNNNNNNNNNNNNNNNNNNNNNNNNNNNNNNNNNNNNNNNNNNNNNNNNNNNNNNNNNNNNNNNNNNNNNNNNNNNNNNNNNNNNNNNNNNNNNNNNNNNNNNNNNNNNNNNNNNNNNNNNNNNNNNNNNNNNNNNNNNNNNNNNNNNNNNNNNNNNNNNNNNNNNNNNNNNNNNNNNNNNNNNNNNNNNNNNNNNNNNNNNNTGGGAAGCTAGTTTCTCCAAAATGGAAAAATTTTAAAGGCTTGAAACTTCAGTGGAGAGATAAAATCCGTCTCAATAACGCCATCTGGAGGGCATGGTACATGCAGTACCTCGAGAAGCGCAAGAATCCAGTGTGCCATTTTGTGACTCCCCTGGATGGCTCTGTTGATGTAGATGAACATCGTCGGCCAGAGGCCATTGCAACAGAAGGAAAGTACTGGAAACGGAGGATTGAAATTGTCATCAGGGAATACCACAAGTGGAGAACATACTTCAAGAAAAGGTTACAGAAACATAAAGATGAAGATCTGTCAAGTTTGGTCAGGGATGATGATGTGGTTCTCTGGCAAAAAAGAAGATATGGTAGAGAAACTCCTGTCCCTATGGAGGAGGGCAGCCTCTTGGATGCGGATATGCTTATGTCTGAGTTCACCGACACCCTGTTCTCCACACTGTCTTCACATCAGTTGGTCTCCTGGCCAAATCCCAGAGAGATAGCGCACTTAGGAAATGCTGACATGATTCAACCAGGGCTTATACCTCTCCAGCCAAATTTTGATTTCATGGACACTTTTGAGCCTTTTCAGGATTTATTCACACCTAGTCGTTCCAGTGCTTATTTCCCTTCTGTGTCTGCTGTCAGTTCAACTACAACAGACAGCAGCAGTCATTCTTCTCAGTCTCCTGTCCTGCCGTCGGGTTCACTGCCCAACACGCTTCCATCTGGGAACATCAGCGATGGACTGATTGCTTCCTCAGTAACTTCTCCTGTCATTCCTGATGTTGGCACTGACCAGTGTTCCAGCATTAGAAGTGGGGGATCTTTCATCCAGCCAGCAGACTTTGCTCCTGACTCGTCTCTGAGTGGCCCACAGACTTTTTTGCCAGTGTTTCAGACACCTTTGCCACTGCTTCAACCTGCAACACAACAGCACCAGTCCCCGTTGCCAGCAGTGCCTCTGAATACTAGCTTAAACTCTCCACCATCTGCTTTTGCAGCACCGGAAACCCAAAAGTTTGGCCTCTGTGAATCTACAGTTATCACCCACACAGCTTCTGCAACGCTGACACACAATGCCCCTGCCACCACCTTCAGCCAGAGCCAGAACCTTGTCCTGGCAACACAGCAGCCAGGAGCAGGAGTGCCTTGTAACCTGGCTTTCCAGACTACTGTCCTGCAGGGACAGCCCCGGCCTCAGCTGCAGTCCCAACTGACATTTGCACTCCCCAAAGCTGTTCCCCTGGCTAGTGCTGGGACAAGGCCCAAACAGTCACAAAAAATAGCGTCTGCTCCGAAGCCTGAAACAGTGTCCTTAGTATTAAAGAATGCCTTCATCACCCCAGCTGCCTTTCAGGGACAGTCCAGAGCTGTGATTGTAACTCCCACACCTTTAAAAAGAGAGGGGATTTTGACGCCTGCCATGTCTCAGTCTAATGTTGCAATTGCACCAGCTGGAATTGCCAGACCTCCTGGGGTGACAGAGTTCCGCAGTAACATTCTGGTTGGTCCAGCACAGCAAGCGTCAAGTAGCCAACAGAGCCAGTCCACGGTCTCACACCTCTTCTCTACTAATGTAGTCCAGGATGTGCTGGTGAAAGGAGAGCAAATCTCTTCCCACAGTAGCAGTTCACAAGTTCCCTCACCTACACCTAGCCGAGACTGTCAGAATTCTGGCCAGGCTTCTCCCTGCACCTCAGAGCAGAGCCCCAGTCCACAGTCTCCTCAGAACAGCTGCTCAGGAAAACTTGCCACTGATTCTCCATTGGCTGCACTTAAGAATCAAAGAATGAAGCGTATTTCATCAGAACAGAAACGAAGGTTTAATATCAGGATTGGCTGCAGTACCCTGAACAGCTTGGTTTCAGCCAACTCCAAGTCGATCAGCCATGCAATCACTCTCCAGAAAACAGTAGAATATATCGCTAAACTACAGCAGGAAAGAACACAGATGCAAGAGGAAACCAGGCGCCTTCGGGAAGAAATCGAGGAGCTAAACGCTGCCATCATTTCTTGCCAACAGCGACTCCCTGCTACTGGTGTCCCAGTAACACGGCAGAGGTTTGACCACATAAGGTGTATGTTTGAAGAGTACGTGAGAAATAATACGCTCCAGAACTGGAAGTTCTGGATTTTCAGCATTATTATTAAGCCATTGTTTGAGTCCTTCAATGGAATGGTTTCGACAACAAGCTTTAAAGATCTGAATCAAACTGCAATAGCCTGGTTGGATCAGCACTGTTCCCTCCCTGTTCTGAGGCCAATGGTGTTGAGCAGCCTTCGGCAGCTAAGTGTAAGCACCTCAGTTCTGTCAGATCCATCACGCCTGCCAGAGCAAGCCACTGAGGCGGTCAGCAGGACGAACGAAACAGCTGGTGAAACCTAA
>Duck_Mlxip (Anas platyrhynchos)
NNNNNNNNNNNNNNNNNNNNNNNNNNNNNNNNNNNNNNNNNNNNNNNNNNNNNNNNNNNNNNNNNNNNNNNNNNNNNNNNNNNNNNNNNNNNNNNNNNNNNNNNNNNNNNNNNNNNNNNNNNNNNNNNNNNNNNNNNNNNNNNNNNNNNNNNNNNNNNNNNNNNNNNNNNNNNNNNNNNNNNNNNNNNNNNNNNNNNNNNNNNNNNNNNNNNNNNNNNNNNNNNNNNNNNNNNNNNNNNNNNNNNNNNNNNNNNNNNNNNNNNNNNNNNNNNNNNNNNNNNNNNNNNNNNNNNNNNNNNNNNNNNNNNNNNNNNNNNNNNNNNTGGCCACTTCATGGTGTCGTCGCCTCACAGCGAGCACCCTCCCAAGAAGGGCTACGACTTCGACACGGTCAACGAGCAGACCTGCCAGACCTACCAGCTCAGCATCGACGCTTCCCTCACGAAGCTCTTCGAGTGCATGTCCCTGGCCTACAGTGGGAAGCTGGTGTCACCAAAATGGAAAAATTTTAAAGGCTTGAAACTTCAGTGGAGAGATAAAATCCGTCTCAATAACGCCATCTGGAGGGCATGGTACATGCAGTACCTGGAGAAGCGCAAGAATCCTGTGTGCCATTTCGTGACTCCACTGGATGGCTCTGTTGAGGTAGATGAACATCGTCGGCCAGAGGCCATTGCAACAGAAGGGAAGTACTGGAAACGAAGAATTGAAATAGTCATCAGGGAATACCACAAGTGGAGAACATACTTCAAGAAAAGGTTACAGAAGCATAAAGATGAAGATCTTTCAAGTTTGGTCAGGGACGATGATGTGGTTCTCTGGCAAAAAAGAAGATATGGCAGAGAAACCCCTGTACCTATGGAGGAGGGCAGCCTCTTGGATGTTGATATGCTTATGTCTGAGTTCACCGACACACTGTTTTCCACACTGTCTTCACATCACTTGGTTTCCTGGCCAAATCCCAGAGAGATAGCACACTTAGGAAATGCTGACATGATTCAACCAGGGCTTTTTCCTCTCCAGCCAAATATTGATTTCATGGATACTTTTGAGCCTTTTCAGGATTTATTCACGCCCAGTCGTTCCAGTAATTATTACCCCTCTGTGTCTGCTGCCAGCTCAGCTACAATGGACAGCAGCAGCCATTCTTCCCAGTCTCCTGTCCTGCCGTCGGGTTCCTTGCCCAACACACTTCCATCTGGGAACATCAGCGATGGACTAATTGCTTCCTCAGTACCTGCTCCTGTCATTCCTGATGTTGGCACTGACCAGTGTTCCAGCATTAGAAGTGGGGGATCTTTCATCCAGCCAGCAGACTTCGCTCCCGACTCTTCTCTCAGCGGGCCACAAACTTTTGTCCCGGTGTTTCAGACACCTTTGCCACTGCTTCAACCTGCGACACAACAGCACCAGTCCCCGTTGCCTGCAGTGCCTCTGAATACTAACTTAAGCTCTCCACCATCTGCTTTTGCTGCACCAGAAACCCAGAAGTTTGGCCTCTGCGAATCTACAGTTATCACCCACACGGCTTCAGCTACGTTGACGCACAACGCCCCTGCCACCACCTTCAGCCAGAGCCAGAACCTCGTCCTGGCAACACAGCAGCCAGGTGCAGGAGTGCCTTGTAACCTGGCTTTCCAGACTACTGTCCTGCAGGGGCAACCCCGGCCCCAGATGCAGTCCCAACTGACATTTGCACTCCCCAAAGCCGTTCCCCTGGCCAGCGCTGGGACAAGGCCCAAACAGTCACAAAAAACAGTGCCTGCTCCGAAGCCTGAAACAGTGTCCTTAGTGTTAAAGAATGCCTTCATCACCCCAGCTGCCTTTCAGGGACAGTCCAGAGCAGTGATTGTAACTCCAGCACCTTTAAAAAGAGAGGGGATTTTGACGCCAGCCATGTCTCAGTCTAATGTTGCAATTGCACCAGCTGGAATTGCCAGAGCTCCCGGGGTGACGGAGTTCCGTAGTAACATTCTGGTTGGTCCAGCACAGCAAGCGCCAAGTAGCCAACAAACCCAGTCCACAGTCTCGCATCTCTTCTCTCCTAGTGTAGTCCAGGATGGGTTGGTGAAAGGAGAGCAAATCCCTTCCCACAGTAGCAGTTCACAAGTTCCTTCACCTACACCTAGCCGAGACTGTCAGAATTCTGGCCAAGCTTCCCCGTGCACCTCTGAGCAGAGCCCCAGTCCGCAGTCTCCCCAGAACAGCAGCTCAGGAAAACCTGCCACTGACCCTCAGATGGCTGCATTTAAGATGCAAAGAATGAAGCGTATTTCATCAGAACAAAAGCGAAGGTTCAATATCAGGATTGGTTTCAGTACTCTGAACAGCTTGGTTTCGGCCAGCTCCAAGTCGATCAGCCATGCAATCACTCTCCAGAAAACAGTAGAATATATCGCTAAACTACAGCAGGAAAGAACACAGATGCAAGAGGAAACCAGGCGCCTTCGGGAAGAAATCGAGGAGCTAAACGCTGCCGTCATTTCTTGCCAACAGCAGCTCCCTGCTACTGGGGTGCCAATAGCACGGCAAAGGTTTGACCGCATGAGGAGGATGTTTGATGAATACGTGAGGAACAGGACCCTCCAGAACTGGAAGTTCTGGATTTTCAGCATTATTATTAAGCCATTGTTTGAGTCCTTCAATGGGATGGTTTCCACAAAAAGCTTTAAGGATCTGAATCAAACTGCAATAGCGTGGCTGGATCAGCACTGTTCTCTCCCTGTTCTGAGGCCAATGGTGCTGAGCAGCCTTCGGCATCTAAGTACAAGCACCTCAATTCTGTCAGATCCGTCGCGCCTGCCAGAGCAAGCCACAGAGGCAGTTAGCAAGATGAACAAAACAGCTGGTGAAACCTAA
>Zebra_finch_Mlxip (Taeniopygia guttata)
NNNNNNNNNNNNNNNNNNNNNNNNNNNNNNNNNNNNNNNNNNNNNNNNNNNNNNNNNNNNNNNNNNNNNNNNNNNNNNNNNNNNNNNNNNNNNNNNNNNNNNNNNNNNNNNNNNNNNNNNNNNNNNNNNNNNNNNNNNNNNNNNNNNNNNNNNNNNNNNNNNNNNNNNNNNNNNNNNNNNNNNNNNNNNNNNNNNNNNNNNNNNNNNNNNNNNNNNNNNNNNNNNNNNNNNNNNNNNNNNNNNNNNNNNNNNNNNNNNNNNNNNNNNNNNNNNNNNNNNNNNNNNNNNNNNNNNNNNNNNNNNNNNNNNNNNNNNNNNNNNNNNNNNNNNNNNNNNNNNNNNNNNNNNNNNNNNNNNNNNNNNNNNNNNNNNNNNNNNNNNNNNNNNNNNNNNNNNNNNNNNNNNNNNNNNNNCGGAAGGTTGGTTTCACCAAAATGGAAAAATTTTAAGGGATTGAAGCTTCAGTGGAGAGATAAAATCCGTCTCAATAACGCCATCTGGAGGGCCTGGTACATGCAGTACCTGGAGAAGCGCAAGAACCCCGTGTGCCACTTTGTGACCCCTCTGGACGGCTCCGTGGATGTCGATGAGCACCGGCGGCCAGAGGCCATTGCAACAGAAGGGAAATACTGGAAACGAAGAATTGAAATAGTCATTAGGGAATACCACAAGTGGAGAACATACTTCAAGAAAAGGTTACAGAAACACAAAGATGAAGATCTTTCAAGTTTGGTCAGGGATGATGATGTGGTTCTCTGGCAAAAAAGAAGGTATGGCAGAGAAACGCCTGTCCCCATGGAGGAAGACAGCCTCTTGGATGCGGACATGCTCATGTCCGAGTTCACCGACACCCTGTTCTCCACGCTCTCCTCACATCAGCTGGTTTCCTGGCCAAATTCCAGGGACATAGGACACTTAGGAAATGCTGACATGATTCAACCAGGGCTTATTCCTCTCCAGCCAAATTTTGATTTTATGGACACTTTTGAGCCTTTTCAGGAATTATTCACGCCCAGTCGCTCCAGTAATTATTTCCCTTCCGTGTCTGCTGTCAGCTCAGCTACCACAGACAGCAGCAGCCATTCTTCCCAGTCTCCTGGCCTGCCAGCGGGTTCGTTACCCAGCACGCTTCCAGCAGGGAACATCAGTGATGGACTGATTCCTTCCTCAGTACCTGCTCCTGTCATTCCTGACGTCGTTGCTGACCAGTGTTCCAGCATTAGAAGTGGGGGATCTTTCATCCAGCCGCCAGACTTCCCTCCTGACTCGTCTCTCAGCGGGCCACAAACTTTCATGTCCGTGTTCCAGTCGCCCCTGCCGCTGCTGCAGCCCACGGGTGCCCAGCAGCAGCCCGCGCTGCCCGCGGTGCCGCTCAGCTCCAGCCTGAGCCCCGCGCCCGCCGCCTTCGCTGCTCCAGAAACCCCCAAGTTCGGCCTCTGTGAATCCTCAGTCATCACTCACACGGCTTCTGCCACGCTGACCCACAACGCCCCTGCCACCACCTTCAGCCAGAGCCAGAGCCAGAGCCTGGTGCTGGCCACGCAGCAGCCAGGGGCAGGAGTGCCTTGTAACCTGGCCTTCCAGACTGCTGTTGTGCAGGGGCAGCCCCGGCCCCAGCTGCAGTCCCAGCTGACATTTGCACTCCCCAAACCTGTTCCTCTGGCCAGTGCTGGGACGAGGCCCAAACAGTCACAAAAAATAGTGCCTGCTCCGAAGCTTGAAACAGTGTCCTTAGTGGTAAAGAATGCCTTCATCACCCCAGCTGCCTTTCAGGGACAGTCCAGAGCTGTGATTGTAACTCCAGCACCTTTAAAAAGAGAGGGGATTTTGACGCCAGCCACGTCTCAGTCTAATGTTGCAATTGCACCAGCTGGAATTGTCAGAGCTCCCGGGGTGACGGAGTTCCGTAGTAACATTCTGGTTGGTCCAGCACAGCGAGCACCAAGTAGTCAACAAAGCCAGTCCACAGTCTCACATCTCTTTCCTCCTAGTGTAGTCCAAGATGTGTTGGTGAAAGGAGAGCACATCCCTTCCCACTGTAGCAGTTCACAAGTTCCCTCACCTACACCTAGCCGGGACTGTCAGAATTCAGGCCAGGCTTCCCCCTGCACCTCCGAGCAGAGCCCCAGTCCACAGTCTCCTCAGAACAGCTGCTCAGGAAAACCTGCCACTGACCCTACTGTGGCTGCACTTAAGAATCGAAGGATGAGGCATCTTTCAGAACAAAAACGAAGGTCTAATATCAAGATTGGTTTCAGTGCTCTGAACAGCTTGGTGTCACCCAACTCCAAGTCGATCAGCCATGCCATCACGCTGCAGAAGACAGTGGAATACATTGCCAAGCTGCAGCAGGAGAGGACCCAGATGCAGGAGGAAACCAGGCGCCTCCGGGAGGAAATCGAGGAGCTGAACGCCACCATCCTTTCTTGCCAGCAGCAGCTCCCTGCTACCGGGGTTCCCGTAACGCGGCAAAGGTTTGACCACATGAGGAAGATGTTTGATGAGTACGTGAGAAGCAGGACCCTGCAGAACTGGAAGTTTTGGATTTTCAGCATTATTATTAAGCCATTGTTTGAGTCCTTCAATGGGATGGTATCCACAACAAGCTTTAAGGATCTGAATGAAACTGCACTGGCCTGGTTGGATCAGCACTGTTCTCTTCCTGTTCTGAGGCCAATGGTGCTGAACACCCTGCGGCAGCTGAGCAGGACCACCTCGATCCTGTCGGACCCGTTGCGGCTGCCGGAGCAGGCGCGGGAGGCTGTGATGAAGGTGAACAAGAGAGCAGGGGAGACCTAA
>Flycatcher_Mlxip (Ficedula albicollis)
NNNNNNNNNNNNNNNNNNNNNNNNNNNNNNNNNNNNNNNNNNNNNNNNNNNNNNNNNNNNNNNNNNNNNNNNNNNNNNNNNNNNNNNNNNNNNNNNNNNNNNNNNNNNNNNNNNNNNNNNNNNNNNNNNNNNNNNNNNNNNNNNNNNNNNNNNNNNNNNNNNNNNNNNNNNNNNNNNNNNNNNNNNNNNNNNNNNNNNNNNNNNNNNNNNNNNNNNNNNNNNNNNNNNNNNNNNNNNNNNNNNNNNNNNNNNNNNNNNNNNNNNNNNNNNNNNNNNNNNNNNNNNNNNNNNNNNNNNNNNNNNNNNNNNNNNNNNNNNNNNNNNNNNNNNNNNNNNNNNNNNNNNNNNNNNNNNNNNNNNNNNNNNNNNNNNNNNNNNNNNNNNNNNNNNNNNNNNNNNNNNNNNNNNNNNNNCGGAAGGTTGGTTTCACCAAAATGGAAAAATTTTAAGGGATTGAAGCTTCAGTGGAGAGACAAAATCCGTCTCAATAACGCCATCTGGAGGGCCTGGTACATGCAGTACCTGGAGAAGCGCAAGAACCCCGTGTGCCACTTTGTCACCCCTCTGGACGGCTCCGTGGACGTGGACGAGCACCGGCGGCCAGAGGCCATTGCAACAGAAGGGAAATACTGGAAACGAAGAATTGAAATAGTCATTAGGGAGTACCACAAGTGGAGAACATACTTCAAGAAAAGGTTACAGAAGCACAAAGATGAAGATCTCTCAAGTTTGGTCAGGGATGATGATGTGGTTCTCTGGCAAAAAAGAAGGTATGGCAGAGAAACCCCAGTTCCCATGGAGGAAGGCAGTCTCTTGGATGCAGACATGCTCATGTCTGAGTTCACCGACACGCTGTTCTCCACACTCTCTTCACATCAGCTGGTTTCCTGGCCAAATTCCAGGGACATAGGACACTTAGGAAATGCTGACATGATTCAACCAGGGCTTATTCCTCTCCAGCCAAATTTTGATTTTATGGATACTTTTGAGCCTTTTCAGGAATTATTCACGCCCAGTCGCTCCAGTAATTATTTCCCTTCCGTGTCTGCTGTCAGCTCAGCTACCACAGACAGCAGCAGCCACTCTTCCCAGTCTCCTGTGCTGCCATCGGGTTCGTTGCCCAGCACGCTTCCAGCAGAGAGCATCAGCGATGAACTGATTCCTTCCTCAGTACCTGCTCCTGTCATTCCTGACGTCGTTGCTGACCAGTGTTCCAGCATTAGAAGCGGGGGATCTTTCATCCAGCCGGCAGACTTCCCTCCTGACTCGTCTCTGAGCGGGCCACAAACGTTCATGTCAGTGTTCCAGCCGCCGCTGCCGCTGCTGCAGCCCGCGGGTTCCCAGCCGCAGTCGCCGCTGCCCGCGGGGCCGCTGAGCTCCAGCCCGAGCCCCGCCCCCGCCGCCTTCGCTGCTCCGGAAACGCCCAAGTTCCTCTGTGAATCCTCGGTCATCACTCACACGGCTTCTGCCACGCTCACCCACAACGCCCCTGCCACCACTTTCAGCCAGAGCCAGAGCCAGAGCCTGGTCCTGGCCACGCAGCAGCCGGGGGCAGGAGTGCCTTGTAACCTGGCCTTCCAGAGCGCTGTACTGCAGGGGCAGCCCCGGCCCCAGCTGCAGTCCCAGCTGACATTTGCACTCCCCAAACCTGTTCCTCTGGCCAGTGCTGGGACAAGGCCCAAACAGTCACAAAAAATAGTGCCTGCTCCGAAGCTTGAAACAGTGTCCTTATTGGTAAAGAATGCCTTCATCACCCCAGCTGCCTTTCAGGGACAGTCCAGAGCTGTGATTGTAACTCCAGCACCTTTAAAAAGAGAGGGGATTTTGACGCCAGCCACGTCTCAGTCTAATGTTGCAATTGCACCAGCTGGAATTGTCAGAGCTCCCGGGGTGACGGAGTTCCGTAGTAACATTCTGGTTGGTCCAGCACAGCGAGCACCAAGTAGTCAACAAAGCCAGTCCACAGTCTCACATCTCTTCCCTCCTAGTGTAGTCCAGGATGTGTTGGTGAAAGGAGAGCACATCCCTTCCCACTGTTGCAGTTCACAAGTTCCCTCACCTACACCTAGCCGGGACTGCCAGAACTCAGGCCAGGCTTCCCCCTGCACCTCTGAGCAGAGCCCCAGTCCACAGTCTCCTCAGAGCAGCTGCTCAGGAAAACCTGCCACTGACCCTACTATGGCTGCATTTAAGAATCGAAGGATGAAGCATCTTTCAGAACAAAAAAGAAGGTTCAATATCAAGATTGGTTTCAGTGCTCTGAACAGTTTGGTGTCAGCCAACTCCAAGTTGATCAGCCACGCCATCACGCTGCAGAAGACAGTGGAGTACATCGCCAAGCTGCAGCAGGAGAGGACACAGATGCAGGAGGAAACCCGGCGCCTCCGGGAGGAGATCGAGGAGCTGAACGCCACCATCCTTTCTTGCCAGCAGCAGCTCCCTGCTACAGGGGTTCCTGTAACACGGCAGAGGTTTGACCACATGAAGAAGTTGTTTGATGAGTATGTGAGAAGCAGAACCCTGCAGAACTGGAAGTTTTGGATTTTCAGCATTATTATTAAGCCATTGTTTGAATCCTTCAATGGGATGGTTTCTACAACAAGCTTTAAGGATCTGAACGACACTGCACTGGCCTGGTTGGATCAGCACTGTTCTCTTCCTGTTCTGAGGCCAATGGTGCTGAACACCCTGTGGCACTTGAGCAGGAGCACCTCGATCCTGTCGGACCCGTCGCGGCTGCCGGAGCAGGCGCGGGAGGCCGTGGCCAAGGTGAACAAGAGAGCAGGGGAGACCTAA
>Anole_lizard_Mlxip (Anolis carolinensis)
NNNNNNNNNNNNNNNNNNNNNNNNNNNNNNNNNNNNNNNNNNNNNNNNNNNNNNNNNNNNNNNNNNNNNNNNNNNNNNNNNNNNNNNNNNNNNNNNNNNNNNNNNNNNNNNNNNNNNNNNNNNNNNNNNNNNNNNNNNNNNNNNNNNNNNNNNNNNNNNNNNNNNNNNNNNNNNNNNNNNNNNNNNNNNNNNNNNNNNNNNNNNNNNNNNNNNNNNNNNNNNNNNNNNNNNNNNNNNNNNNNNNNNNNNNNNNNNNNNNNNNNNNNNNNNNNNNNNNNNNNNNNNNNNNNNNNNNNNNNNNNNNNNNNNNNNNNNNNNNNNNNNNNNNNNNNNNNNNNNNNNNNNNNNNNNNNNNNNNNNNNNNNNNNNNNNNNNNNNNNNNNNNNNNNNNNNNNNNNNNNNNNNNNNNNNNNTGGCAAATTGGTCTCTCCGAAGTGGAAGAATTTCAAGGGCCTCAAGCTTCAATGCCGGGACAAAATCCGGCTCAACAACGCCATCTGGAGAGCCTGGTACATCCAATATCTGGAGAAGCGGAAGAACCCTGTGTGCCATTTTGTGACTCCCTTGGACGGCTCTGTGGAGGTAGATGAGCACCGTCGTCCTGAGGCTATTGCGACAGAAGGGAAATATTGGAAACGACGTATAGAAATTGTGATCCGAGAGTATCACAAGTGGAGAACGTACTTCAAGAAAAGGTTGCAGAAGCACAAAGATGAAGACCTTTCCAGCTTGGTCCGGGATGATGATATGCTGCTCTGGCAGAATGAGAGCTATGGCAGGGAGACCCCGGTCCCAATGGAACTGGACTCCCTTTTTAGCACCGACATGCTCATGTCGGAGTTGCCGGACACCCTCTTCTCCACGTTGTCTTCTCACCAGCCAGTCTGGCCAAGTCCCAGAGAGATAGCACACCTAGGCAATGCTGACATGATTCAGCCAGGACTGACTCCTCTCCAGCCCAACTGTATGGATACCTTTGAACTTTTTCAAGAACTTTTCATGTCAAATCGTACCATTAACTGCTTCAGTGCCATGACTCCTACTGCCAGTTCTGCCATGGCGGATGCCTGTACTCATTCTTCGCAGACTTCGGACCTCTCTCCGGGCTCTTTGTCCAGCCCTCTTCCCCCGGTCAACCTCAGCGAAGGGCTCATTGCCACCCCAGTGCCTGCTCCCATCATTCCTGGTGTGGTGGACATTGGTGTCGACCAGTGCCTCAACCTGAGGAGTGGGGACTCCTTCCTAGAGCCGCCCGGTTTCAGCTCCACCCCTTCGCTGAGCAACCAACCTCCGTTCCTGCCTCCTTTTCCGGATCTCGTGCCGCTCCTGCAGCCGGGTGTTCCTTCTCTGCCGTCCCAACTGCCTCTGAATGCTGGCTTGACCTCCCAGACGCCCATCTTTGCTCCTTCGGAGCCCCCCAAGTTTGGGCTCTGCAAGTCTTCTGTGATCACCCACACGGCCTCGGCCACCCTGACGCGGAATGTCCCGGCCACCACCTTCAGCCACAGCCAGGCCGGCCTCGTGGCAACGCAACAGCCGGGAGGAGTGCCTTGCAACCTGACCCTTCAGGCTGCGGTCCCGCAACAACAACCTCTTCTACAGCCGCACACAAACTTCGCCCTCCCCGTCGCGGGCTCCAGGATGAGGCCCAAGAAGCCGCAAAAGATAGTGCCTGCCCCAAAGCTAGAGACTGTCTCCTTGGTGTTGAAAAATGCCTTCATTGCCCCAGCAGCCTTTCAGGGACCATCCCGAGCGGTGATTGTATCTCCTGCAGCTATGAAAAGAGAAGGTGTTTTGGCCCCCGGAATGTCTCAGCCCGGTGTGGTCATGCCCAGAGTGCCTCGAGCCACAGAATTCCACAGCGGTATTCTGCTCAGCCCCGGCCAGGCGCCTCCGAGTCCCCAGGCGGTCTCCGCGGCCATTCCGCATCTTTTTTCTCCCAGTGCAATCCAGGAAGGCCTGGTGAAAGGCGAACAGCCCCCTCCCCACCAAACCTGCTGCCAGGTGCCCTCGCCTACCAAAGGTCGAGACTGTCAACCTTCGGGACAAGCCTCTCCGTGTACTTCGGAACAGAGCCCAAGCCCTCAGTCCCCACAGAACAACTGCTCAGGGAAAACCACAACTGATCCTCAGGTGGTGGTCTTTAAGGCACAGAATCGCAGGATGAAGCATATTTCAGCAGAACAGAAGAGAAGGTTCAACATCAAGATTGGCTTTAGCACCCTCAACAGCTTGGTGTCAACAAGCTCTAAATCGCAGATCAGCCATGTCCTCACGCTCCAGAAGACAGTGGAGTACATTGCAAAGCTGCAGCAGGAGAGGTCCCAGATGCAAGAGGAGGCCAAGCGTCTCCGAGAAGAAATCGAGGAGCTGAACGCCACCATCATCTCTTGTCAGCAGCAGCTGCCTGTCACAGGGGTCCCCATCACGCGGCAGAGATTTGATCAGATGCGGAATATGTTTGCAGAATACGTCCGAAACCGGACCTTGCAGAATTGGAAGTTTTGGATTTTCAGCATTATCATTAACCCCTTGTTTGAAACATTCAATGAAATGGTGTCCACGACCAGCTTAGAGGAGCTGAACCAGACGGCGTTGGCCTGGGTCGACCAGCACTGCTCCCTGCCTGTTCTGCGGCCCATGGTTCTGAGCACGCTCCGTCACTTAAGCATTACCACCTCCATTCTTTCCGAGCCCTCCCGCTTGCCGGAGCAAGCCACCGATGCCGTGATCAAGTCCAACAAAACCGCGGGGGAAACCTAA
>Chinese_softshell_turtle_Mlxip (Pelodiscus sinensis)
NNNNNNNNNNNNNNNNNNNNNNNNNNNNNNNNNNNNNNNNNNNNNNNNNNNNNNNNNNNNNNNNNNNNNNNNNNNNNNNNNNNNNNNNNNNNNNNNNNNNNNNNNNNNNNNNNNNNNNNNNNNNNNNNNNNNNNNNNNNNNNNNNNNNNNNNNNNNNNNNNNNNNNNNNNNNNNNNNNNNNNNNNNNNNNNNNNNNNNNNNNNNNNNNNNNNNNNNNNNNNNNNNNNNNNNNNNNNNNNNNNNNNNNNNNNNNNNNNNNNNNNNNNNNNNNNNNNNNNNNNNNNNNNNNNNNNNNNNNNNNNNNNNNNNNNNNNNNNNNNNNNNNNNNNNNNNNNNNNNNNNNNNNNNNNNNNNNNNNNNNNNNNNNNNNNNNNNNNNNNNNNNNNNNNNNNNNNNNNNNNNNNNNNNNNNNNTGGGAAGTTGGTTTCACCAAAATGGAAGAATTTTAAAGGCTTAAAACTTCAGTGGAGGGATAAAATTCGTCTCAACAACGCCATCTGGAGGGCCTGGTATATGCAGTACCTGGAGAAACGCAAGAATCCAGTGTGCCATTTTGTAACTCCACTAGATGGCTCTATTGATGTAGAGGAACATCGGCGGCCTGAAGCCATTGCAACAGAAGGGAAATATTGGAAACGAAGAATCGAAATAGTCATCAGGGAATATCATAAGTGGAGAACATACTTCAAGAAAAGGNNNNNNNNNNNNNNNNNNNNNNNNNNNNNNNNNNNNNNNNNNGACGATGACCTGGTTCTCTGGCATCAGAGTAGGTATGGCAGAGAAACCCCAGTCCCCATGGAGGAAGAGTCCTTTCTGGATGCAGATTTGCTTATGTCTGAGTTCACAGACACCCTCTTCTCTACACTTTCTTCACATCAGCTGGTTGCCTGGCCAAATCCCAGAGAGATAGCACACTTAGGAAATGCTGACATGATTCAGCCAGGACTTAGCCCTCTCCAGCCAAATCTAGATTTCATGGATACTTTTGAACCTTTTCAGGATATATTCTCATCCAGTCGCTCTGGCAACATGTTCACTTCTCTCCCTGCTGCCAGTTCTTCTATGACAGATAACAGCAGCCATTCTTCCCAGNNNNNNNNNNNNNNNNNNNNNNNNNNNNNNNNNNNNNNNNNNNNNNNNNNNNNNNNNNNNNNNNNNNNNNNNNNNNNNNNNNNNNNNNNNNNNNNNNNNNNNNNNNNNNNNNNNNNNNNNNNNNNNNNNNNNNNNNNNNNNNNNNNNNNNNNNNNNNNNNNNNNNNNNNNNNNNNNNNNNNNNNNNNNNNNNNNNNNNNNNNNNNNNNNNNNNNNNNNNNNNNNNNNNNNNNNNNNNNNNNNNNNNNNNNNNNNNNNNNNNNNNNNNNNNNNNNNNNNNNNNNNNNNNNNNNNNNNNNNNNNNNNNNNNNNNNNNNNNNNNNNNNNNNNNNNNNNNNNNNNNNNNNNNNNNNNNNNNNNNNNNNNNNNNNNNNNNNNNNNNNNNNNNNNNNNNNNNNNNNNNNNNNNNNNNNNNNNNNNNNNNNNNNNNNNNNNNNNNNNNNNNNNNNNNNNNNNNNNNNNNNNNNNNNNNNNNNNNNNNNNNNNNNNNNNNNNNNNNNNNNNNNNNNNNNNNNNNNNNNNNNNNNNNNNNNNNNNNNNNNNNNNNNNNNNNNNNNNNNNNNNNNNNNNNNNNNNNNNNNNNNNNNNNNNNNNNNNNNNNNNNNNNNNNNNNNNNNNNNNNNNNNNNNNNNNNNNNNNNNCTGCCTTTCAGGGACAGTCCAGAGCTGTGATTGTAACCCGTGCACCTTTAAAAAGAGAAGGGATTTTGACTCCAGCTATTTCTCCACCTAGTGTTGTAATTGCACCAGCTGGAATTGCCAGGGCTTCTGGTGTGGCAGAATTCCATAACAACATTCTGGTTGGTCGAGCACAGCAAGCTCCAAGTAACCAGCAAGTCCAATCCACAGTCCCACATCTCTTCTCTCCTAGTGCAGTCCAAGATGTGAAAGGAGAGCAAATCCCTTCCCACAGTACCTGTTCACAGGTTCCCTCACCTACTCCTAGCCGAGATTGTCAGAATTCAGGACAAGCCTCTCCCTGTCCATCTGAGCAAAGCCCCAGTCCTCAGTCTCCACAAAATAATTGCTCAGGAAAATCCACAACTGACCCTCAGATGGCTGCATTTAAGAATCGAAGGATAAAGCATATTTCGGCAGAACAAAAGAGAAGATTTAATATCAAGATTGGTTTTAGCACCCTGAACAGCTTGGTATCAGCTAACTCTAAGTCAATCAGCCATGCGATCACGCTCCAGAAGACTGTGGAATATATAGCTAAGCTACAGCAGGAGAGAATGCAGTCACAAGAGGAAACCAGGCGCCTCCGGGAAGAGATTGAGGAGCTAAATGCTACCATCATTTCTTGTCAACAGCAGCTTCCTGCTACTGGGGTTCCCATTACACGGCAGAGATTTGATCACATGCGGAGTATGTTTGATGAGTATGTGAGAAACAGGACCCTCCAGAATTGGAAGTTTTGGATTTTTAGTATTATTATTAAGCCATTGTTTGAGTCCTTCAATGAAATGGTGTCTACGACCAGCTTAGAGGACCNNGCTTGGCTGGATCAATATTGTTCGCTCCCTGTTCTGAGGCCAATGGTGCTGAACACCCTTCGGCATCTCAGTACAACCACCTCCATTCTGTCAGATCCATCACGTATGCCAGAGCAAGCCATGGAGGCAGTTTGTAAGATCAACAAAACAGCCAGGGAAACTTAA
>Xenopus_Mlxip (Xenopus tropicalis)
NNNNNNNNNNNNNNNNNNNNNNNNNNNNNNNNNNNNNNNNNNNNNNNNNNNNNNNNNNNNNNNNNNNNNNNNNNNNNNNNNNNNNNNNNNNNNNNNNNNNNNNNNNNNNNNNNNNNNNNNNNNNNNNNNNNNNNNNNNNNNNNNNNNNNNNNNNNNNNNNNNNNNNNNNNNNNNNNNNNNNNNNNNNNNNNNNNNNNNNNNNNNNNNNNNNNNNNNNNNNNNNNNNNNNNNNNNNNNNNNNNNNNNNNNNNNNNNNNNNNNNNNNNNNNNNNNNNNNNNNNNNNNNNNNNNNNNNNNNNNNNNNNNNNNNNNNNNNNNNNNNNNNNNNNNNNNNNNNNNNNNNNNNNNNNNNNNNNNNNNNNNNNNNNNNNNNNNNNNNNNNNNNNNNNNNNNNNNNNNNNNNNNNNNNNNNNNNNNNNNNNNNNNNNNNNNNNNNNNNNNNNNNNNNNNNNNNNNNNNNNNNNNNNNNNNNNNNNNNNNNNNNNNNNNNNNNNNNNNNNNNNNNNNNNNNNNNNNNNNNATATAGAAAAACGGAAGAATCCTGTGTGCAACTTTGTAACCCCTCTGGATGCATCAGTATATTTTGAAGAGCACAGACGGCCTGAGGCCATTGCCACCGATGGAAAGTATTGGAAAAGAAGAATTGAAATTGTGGTCAGAGAATATCATAAGTGGAGAACATATTTCAAGAAAAGGTTGCAGAAGCACAAAGATGAAGATCTTTCCAGCTTGGTTAAAGATGATGATATTGTTCCGTGGAAGAGCACCGTGGATGGCAGGGATACCCCGGTACCGATGGAGGAGGAGCCTCTTCTTGATATGGAAATGCTTATGGCTGAAATCAGTGACACTTTATTTTCTACTATTTATTCACATCAGCACAACCCAAAAGAGATAGCGCATGCTGGCAATGCGGATATGATCCAACCAGAGCTTTTTCCACTGCAACCCAACTTAGATTTGATGGATACATTTGAATCCTTTCAAGNNNNNNNNNNNNNNNNNNNNNNNNNNNNNNNNNNNNNNNNNNNNNNNNNNNNNNNNNNNNNNNNNNNNNNNNNNNNNNNNNNNNNNNNNNNNACTTCTGCCCTACCAAGCAGCACGCTTGCACCTGTAAACTTAGATGAGGAGTTAATCCCTTCCCCTGGTCCTCCATCCATCGTCCCAGTACGAGAAGTGAGAAGAGAGAGAGCAGCCAGTGTGGGTAGCCTTTCTACCTCTCAGGGGCCAGTCAAGTTTAACTCAGAGACATCTATAAGCAGCCAGCATGGATTTGTCCCAGTGTTTCCTCCTCCAGTGCCGCTCTTCCAGACCCCTGCTGCTTCGCCAAATGTGCCTCCAGCGCCCTCTCTGGATTCTTTACCTACATTCATTACCAAGGATGGAAATAAATTTCCACTCTGCAACACCTCGGTTATTACACATACTGCCTCGCCAACGCTTACCCATAATCCTTCTGCAACAACCTTTAGCCAGAGCCAGAACCTCATTCTTACCACGCAGCAACAAGTGCCTTGTAACATTTCAATACAGACTGCAGGGATTCCTCAACAAACTGCCGCCCAACCCCACACGTACATTGCTATCTCCAAACCTGGAGCCAAGCAGAAAGCGACGTCTCAAAAAATTGTGCCTGTTATTCAGTCAGAGACTGTATCTTTAGTTTTTGCTCCTGCTCCCTTCCCAGGACAAGCTCAAGCTGTGATAATGTCACCTGCACCCCTTAAGGCCGATACTGTGCTGGCTCCAAGGATTACTCAACCCAACGTCGTTATTGCTCCTGCTGCAATCGCTGCTACCCCAGCAGTTCCAGAGTTCCATGGCAGTATCCTTGTTGGTCCAGCTCAGCAAACTCAGGGCAGCCAAATATCCCAGCCTATGGTGCCTCGCATTTTCCCCAGTCCATCTTCGGAGTGTTTGGTTAAGAGAGAGAAAACACCATCACAGAGCTGCAGCACAGCCCCTTCTCCTTCATCCTGTAAAATTCAGCATTCAGCTAAATCCAAAAATCCAGAAACTATACCCCTTAACATAAAACAGCCCTATGGTAGCTACTCTGCTGACAACAATATAGTTATTATGAATCAAAGATTAAAGCATATTTCTGCAGAACAGAAGCGAAGGTTTAATATAAAGACTGCATTCAGCACACTGAACAATATTGTATCATCCAACACAAAACCGATCAGTCATGCAATCACACTACAGAAGACAGTAGACTATATTGCCAAACTGCAGCAAGAAAGGGCCCAGATTCTGGAGGAAACAAGGCGACTCAGGGAAGAGGTGGAAGAGCTGAATCTTGCTATCAGCTCTTGTCAGCAGCTGCTCCCAGCGACTGGGGTGCCAATAACACCGCAGAGTTCACTGCACATGAGAGATTTTTTCGACAAATATGTAAAGAGCAGAACCCTTCAGAATTGGAAGTTTTGGATTTTCAGCATAATCATTAAACCATTGTTTGAGTCCTTCAACGACATGGTGTCCACAGCGAGCTTAGAGGAGATGTGCAGCTCTACCAAGGAGTGGCTGGATATGCACTGTTCTCTCCGTGCTTTGAGGCCCATGGTGTTGCATACACTTCGTCAGCTGAGTACAACTACATCAATCCTGACAGATCCAATGAGGCTGCCTGAGCAAGCCAAGCAGGCTGTTAGCAAGGACAGTAAAGGTGGAGGAGAGACATAA
>Coelacanth_Mlxip (Latimeria chalumnae)
ATGGCCAAGGCGCGCTCCTCGCGAGTGCCGGTGATCATTAAGCAGGAGGCTGACGACGACTCGGACACTGACGAGCCCAACCTGCTGCTGAAGAAGTTGGACAGCCATGAGCCGCAGATCATCCACAGCGGCCACTTCATGGTGTCCTCCCCGCACAGCGAGCATCCTCCCAAGAAAGGCTACGACTTCGACACGGTCAACAAGCAGACCTGCCAGACTTACAGCTTCGGCAAGACCAGCACTTGCCACCTGTCTATCGACGCGTCTCTGACGAAGCTCTTCGAGTGCATGACCCTGGCTTACAGTGGAAAACTGGTTTCACCAAAATGGAAGAACTTCAAGGGTTTAAAGCTGCTATGGAGAGACAAAATTCGACTCAATAACGCCATCTGGAGGGCTTGGTACATGCAGTACTTAGAAAAACGGAAGAACCCAATATGCCATTTTGTAACTCCGCTGGAGGGAACAGTCGAGGTCGATGAACACCGCAGACCAGAGGCTATAACGACTGAGGGGAAGTACTGGAAGAGAAGGATTGAAGTAGTAATCAGGGAGTATCATAAGTGGAGAACTTATTTCAAAAAAAGGTTACAGAAACACAAAGATGAAGATCTGTCGAGCTTGGCTCAAGATCATGATCCAAGTATTTCCTGGTCAGATCAGGAAGGGAAAGAGAAGCCAATACCTATGGAGCAGGACCCTCTCTTTGATGTGGACATGCTTATGTCTGAGTTTAGTGATACGCTTTTCTCAACCCTTTCTTCGCACCAAGCTGTTGCCTGGCCTAACCCAAGAGAGATAGCACATGCAGGAAATGCTGATATGATTCAGCCAGGACTGATCCCCCTTCAACCAAATTTGGACTTCATGGATACCTTTGATGCTTTTCAAGACCTGTTTTCATCCAGTCGATCGCAGTTGTGTAGCAGCCTCTTCACTTCGGCTTTTGGTTCTGTTACTTCAATCCCCACTAGTAACCCTCCTTCCCAGGCTCCCAGTCAGTCATCCTGTCCAGTGTCCCCTGTAAACCTCGACGAGGAATTAATTCCATCCCCAGGTCCTACCCCATCCGTTACTTCAGTTCCTGTCCACAGCAGAGAGAACAATTCCAGCATCATTGTTTTTGATCAGACTCCAGAGTATAACTCTCAGACTCCATTGACTAGCCAGCAGACATTCTTACCACTCTTTCCAATATCTGTGCCACCTGTTGAGACAGCTGCAGCTCCGCAGCACCAAACGACTCATCCTACAGTGCCTCAAAACACAGCCCAGAGTAACCAAGCAATATTTGCCTCTCCCGAGGCTCCGAAGTTCGGGCTCAGCGGTTCTTCGCATTATTCTGTAATTACCCACACAGCCTCTGCCACGCTTACCCACAATGCTTCTGCCACCACCTTCAGCCAGAGCCAAAACCTTATCCTCACCACTCAGCATCAGGGAGTGCCTTGCAATGTTCCTATGCAGACGACTGCTGTACAGCAGCCACCACGAACTTCTCTGACTTTTGCTCTTCCGAAAGCTGTTCCTCCTGCGAGTTCAGGAACTAGGATAAAACAGCTGCAAAAAATTGTGCCTGCTCCCAAACCTGAAGCTGTTCCCATAATGATTAAAAACACCTTCATTGCACCAGACCTGTTTTCATCCAGTCGATCGCAGTTGTGTAGCAGCCTCTTCACTTCGGCTTTTGGTTCTGTTACTTCAATCCCCACTAGTAACCCTCCTTCCCAGGCTCCCAGTCAGTCATCCTGTCCAGTGTCCCCTGTAAACCTCGACGAGGAATTAATTCCATCCCCAGGTCCTACCCCATCCGTTACTTCAGTTCCTGTCCACAGCAGAGAGAACAATTCCAGCATCATTGTTTTTGATCAGACTCCAGAGTATAACTCTCAGACTCCATTGACTAGCCAGCAGACATTCTTACCACTCTTTCCAATATCTGTGCCACCTGTTGAGACAGCTGCAGCTCCGCAGCACCAAACGACTCATCCTACAGTGCCTCAAAACACAGCCCAGAGTAACCAAGCAATATTTGCCTCTCCCGAGGCTCCGAAGTTCGGGCTCAGCGGTTCTTCGCATTATTCTGTAATTACCCACACAGCCTCTGCCACGCTTACCCACAATGCTTCTGCCACCACCTTCAGCCAGAGCCAAAACCTTATCCTCACCACTCAGCATCAGGGAGTGCCTTGCAATGTTCCTATGCAGACGACTGCTGTACAGCAGCCACCACGAACTTCTCTGACTTTTGCTCTTCCGAAAGCTGTTCCTCCTGCGAGTTCAGGAACTAGGATAAAACAGCTGCAAAAAATTGTGCCTGCTCCCAAACCTGAAGCTGTTCCCATAATGATTAAAAACACCTTCATTGCACCAGTTCCTTTCCGGGGACAGCCTAGTGCTGTGATTGTAACCCCTGCATCTTTAAAAGGAGAAGGAGTGATGGCTGCAAAAATTTCCCAACCTAGCGTTGTGATTGCACCAGCTACTGTACAGAGGGCTGGAAGCTTAGCAGAATTCCAGAGCAGAATTCTAGTTGGACCAGTACAGCAAGCTCAGAATGCACTGCCGGCACAGCCTTCAGTATCCCATCGTTTTACTTCTAACACAGTCCCCACAATCATGCCTAAAGGAGAGCCAATTGTATCCCAGAGCTGCAGCAAGCGGGTTTCTTCTCCAACATCCAATCGAGAACGGCGAAGTTCAGGACAAGCCTCGCCATGTGGTTCAGAACAAAGCCCTAGTCCTCAGTCTCCTCAGAATAACTGCTCTGGAAAAACCAAAGCAGAACCCCAGTTGAAGNNNNNNNNNNNNNNNNNNNNNNNNNNNNNNNNNNNNNNNNNNNNNNNNNNNNNNNNNNNNNNNNNNNNNNNNNNNNNNNNNNNNNNNNNNNNNNNNNNNNNNATTAGTAATGCCGCCACGCTACAAAAGACTGTGGAATATATTGCCAAATTGCAACAGGATCGAACTCAGATGCAAGAGGAAGTCAAACGTCTCAGGGAAGAAGTGGAAGAGCTCAATGCTGCCATCAACTCTTGCCAACAGCAGCTCCCAGCTACAGGAGTCCCCATAACACGTCAGCGATTTGATCACATGCGGGAGATGTTTGATGACTATGCGAAAACCAGGACACTCCAGAACTGGAAGTTTTGGATTTTCAGTATAATCATCAAGCCCTTGTTTGAATCCTTTAACGGGATGGTCTCTACCACCAGTTTGGATGACCTGTGTCAGACCACTTTATCTTGGTTGGATCGGCACTGCTCCCTACTTGCCCTGAGACCAATGGTGTTGAACACGCTTCGACAGTTGAGTACGACAACCTCCATACTTTCGGATCCGTCGCTCATGCCAGAGCAGGCCATGCAGGCGGTTGGCAAGATCAATAAAAGCGTAGACCCTCCGCATTTATTGCTGCCGGAGTTTCCT
>Zebrafish_Mlxip (Danio rerio)
ATGGCTACTCGACAATACCGGAGGGCCACAATGATGATCAAGCAGGAGCAGGACGACGATTCCGACGCGGAGGAGTCCACGCTTTCTTTCAAGAAACCAGACGGTCGGGAACCTCAAATCATCCACAGCGGTCATTTTATGGTGTCTTCCCCTCATACCGATCACCCCCCGAAAAAAGGTTACGACTTCGACACTGTAAACAAACAAACCTGCCAGACGTATCACTTCGGGAAGACTAGCACGTCGCATCTGTCTATTGATGCTTCTCTGACGAAACTCTTTGAATGTATGACGCTTGCATACAGTGGAAGGTTAGTGTCACCGAAATGGAAGAACTTCAAGGGCCTCAAGCTGCTGTGGAGAGACAAGATTCGCCTCAACAATGCCATTTGGAGAGCCTGGTATATGCAATATGTAGAAAAGAGACAGAACCCAGTTTGCCATTTTGTTACACCTTTGGATGGCAATATGGACTCAGGAGTGCATCGGCCAACAGAGGCAATAGCAACAGAAGGAAAGTACTGGAAAAGGAGAATTGAAATTGTTATCAGAGAATATCATAAATGGAGAACATATTTCAAGAAAAGATTACAGAAGCACAAGGATGAAGACCTGTCCAGCCTTCTCAAGGGTGCGGAGGAACAGTTTTCACTGTTTGGGGAAGTGTGTCCAGACACCTGCCGTGTCCTCTTCTACCAGGACGAGGACATCAGCGCTGGAGGGCGTCGCAGGTCCCGCAGGAGCCGGGATTCACCTGTCCCAATGGAGATGGACTCGCTCTTTGACATGGACGTGCTCATGTCTGAATTCTCAGACACGCTCTTCTCCACACTGGCCTCTCATCAGCCTGTAGCGTGGCCCAATCCCAGGGAGATCGCTCATGCAGGTAATGCGGATATGATCCAGCCAGGCCTCATTCCACTGCAGCCCAATCTGGACTTCATGGACACTTTTGAGCCTCTGCAAGATTTGTTTCACACCCTGCGTCCGCCAGTCTTTCCCTCCACTTCCCCCACTGCCCCATCAGTCACTCCCTTAACCAGCAGCAGCTCCCAAACACAGGCTTCCCTGCTTTCATCCCTGCCGCTCTCCACGGAGCTTCCTTCTCTGCCTCTGGACTACCGCCTCATGCCCTCTGCTCCTCTGCCTGGCCATCTCTCGGTGGCCAACCAGGACAATGGTAACTCCGTCGGTCCGTCCTACCAACAGCCCTACATGCCTCTTTTCACAGAGCAAGTGAGCTCCTCCGTCCCGTCTATCCTGCCTCCCCCAGCTCCACCTCTCCCCTCAGCCCCACAGCCTCTCAGCACAGTCACTACAGTCCCCCAGCCCAGCCAGAGCGTCCCGCCTTCATCAGTAATAACGCACACCGCCTCCTCCACAGTGACTCCCACTGACGCAGCCACTACCGTCAGCCACAGGTCCAGTTTTGAGCTGCCCCCTGCGCCATCTCCACAGCCTGTAGTCTCCAGCTCTGCCTCGCTCGGCTCACAGCCAGTCAACTTCGCCTTGCCCAAATCCATCCAGCCTCCCATCTCTAGCAAAAAGTCCAGACACTCACAGAGACCGATTGTCCCGGCGAATCCACTGCCGTCTCCTCAGCTCATACTGACAGGTCCCACCAGTGCTGTCATTGTCACTCCGTCTCCTCTCTCCACTGATGTTGTCTCCACCACCGGTATGGTCATTGCCTCCTCCGGTATTCCTTGTGGTTCTGCTGGATTTCATATTCTCCCTCAGACGCAGAAATCTCCTCAGCTCATCGTACCCAAAGAGGAAACTGCAACAACTGTGTCCAACAAGAAGACATCAGTGCAGTCAGCAAGTAAAACACGTGATGGCCGAATCTCAGGTCAAGGGTCACCACTGGGAGTAGAACAGGTGCCAAGCCCTCAGTCACCCCTCAGCACCAGTACAGGCATGAGCAAAAATGAAAACAGTCAGAGTCGCAGAGTGAACCACATATCTGCCGAGCAGAAGAGGCGATTCAACATCAACATCTGCTTCAAGACATTGTGCAGTCTTGTGCCGACTCTCAAGTCTCAATCAAATATCAGTAATGCTTCGACACTTCAGAAGACTGTTGATTACATTGGCAAACTGCAACTAGAGAGACAACAGATGCTGGAAGAGACCAAGAGACTGCGAGAGGAGATCGAGGAGCTCAACACGTCCATAAGCTTGTGTCAGGAGCAGCTTCCGGAAACAGGGGTTCCCATCACACGCCATCGCTTTGACCACATGAGGGAGAAGTTCGATGACTATGTGAAGAACCGAACTCTTCAGAACTGGAAATTCTGGATCTTTAGCGTCATCATTCAGCCTCTGTTTGAGTCCTTCAATGGGACAGTGTCTACAACCAACAACACAGAGCTGTGTGAAACCACCATGCAGTGGCTGGACCGTTACTGTTCCCTCCCAGCCCTCCGGCCCATGGTGCTCAGGACGTTACGGCAGCTCTGCACCAGCACCTCCATCCTGACCGACCCCTCACTTTTACCTGAGGAAGCCAAAAAGGCCGCTCTCAACCCCAAAAAACATTCCTCAGGGTCTTAG
>Cod_Mlxip (Gadus morhus)
ATGGCTGCTGAACGGTACAGATACCGGCACACTGCGGCGGGGAGCCTGCAGGATGCCGACTCGGACCCTGAGGAGCCTCAGTTAGTTTACATAAAGTCGGACGGACGGGAAGCCCAGATCATCCACAGCGGACACTTCATGGTGTCTGCGCCTCACATCGAGCACCCGCCGAAGAAAGGATACGACTTCGACACCGTCAACAGACAGACGTGCCAGACGTATCACTTCGGGAAGACCAGCACCTCGCACATCTCTATTGATGCTTCGCTGACCAAACTGTTCGAGTGCATGACCGTGGCATACAGNNNNNNNNNNNNNNNNNNNNNNNNNNNNNNNNNNNNNNNNNNNNNNNNNNNNNNNNNNNNNNNNNNNNNNNNNNNNNNNNNNNNNNNNNNNNNNNNNNNNNNNNNNNATGTGGAGAAAAGGGAAAATCCAGTGTGTCATTTCGTCACTCCGCTGGATGGGAACGTGGAATCTGAGGTCCATCGTCCATCAATGGCAATTGCCACAGAGGGAAATTACTGGAAAAGAAGAATAGAAATCGTGATAAGGGAGTATCACAAGTGGAGAACATACTTTAAGAAGAGGTTACAGAAGCACAAGGATGATGATCTATCCAGCCTGCTACAGGACGAGGAGAGTGCTACGCGGCGCGTAGCCCGCAAGGTCCACGACTCCCCCATCCCCATGGAGATGGACCAGCTGTTCGACATGGACGTCCTGATGTCTGAGTTCTCAGACACCCTGTTCTCCACACTGGCCTCCCACCAGCCCGTAGCCTGTCCCAACGAGCGGGATATCGCTCATGCGGTGAACGCAGACATGATTCAGCCTGGACTCATAACCTTGCAGCCAAACCTGGACTTCATGGATTCTTTTGAGCCACTGCAAGACTTGTTCCACAGCCTGCGTCAGCCCTTCCTCCCCACTGTCTCCCCTACTGCACCGTCTCTTTCCCCTCTACCCAGCAGCAGCTCACAGGTAAAGNNNNNNNNNNNNNNNNNNNNNNNNNNNNNNNNNNNNNNNNNNNNNNNNNNNNNNNNNNNNNNNNNNNNNNNNNNNNNNNNNNNNNNNNNNNNNNNNNNNNNNNNNNNNNNNNNNNNNNNNNNNNNNNNNNNNNNNNNNNNNNNNNNNNNNNNNNNNNNNNNNNNNNNNNNNNNNNNNNNNNNNNNNNNNNNNNNNNNNNNNNNNNNNNNNNNNNNNNNNNNNNNNNNNNNNNNNNNNNNNNNNNNNNNNNNNNNNNNNNNNNNNNNNNNNNNNNNNNNNNNNNNNNNNNNNNNNNNNNNNNNNNNNNNNNNNNNNNNNNNNNNNNNNNNNNNNNNNNNNNNNNNNNNNNNNNNNNNNNNNNNNNNNNNNNNNNNNNNNNNNNNNNNNNNNNNNNNNNNNNNNNNNNNNNNNNNNNNNNNNNNNNNNNNNNNNNNNNNNNNNNNNNNNNNNNNNNNNNNNNNNNNNNNNNNNNNNNNNNNNNNNNNNNNNNNNNNNNNNNNNNNNNNNNNNNNNNNNNNNNNNNNNNNNNNNNNNNNNNNNNNNNNNNNNNNNNNNNNNNNNNNNNNNNNNNNNNNNNNNNNNNNNNNNNNNNNNNNNNNNNNNNNNNNNNNNNNNNNNNNNNNNNNNNNNNNNNNNNNNNNNNNNNNNNNNNNNNNNNNNNNNNNNNNNNNNNNNNNNNNNNNNNNNNNNNNNNNNNNNNNNNNNNNNNNNNNNNNNNNNNNNNNNNNNNNNNNNNNNNNNNNNNNNNNNNNNNNNNNNNNNNNNNNNNNNNNNNNNNNNNNNNNNNNNNNNNNNNNNNNNNNNNNNNNNNNNNNNNNNNNNNNNNNNNNNNNNNNNNNNNNNNNNNNNNNNNNNNNNNNNNNNNNNNNNNNNNNNNNNNNNNNNNNNNNNNNNNNNNNNNNNNNNNNNNNNNNNNNNNNNNNNNNNNNNNNNNNNNNNNNNNNNNNNNNNNNNNNNNNNNNNNNNNNNNNNNNNNNNNNNNNNNNNNNNNNNNNNNNNNNNNNNNNNNNNNNNNNNNNNNNNNNNNNNNNNAGCCGGAGAGTGCCCCACATCTCTGCCGAGCAGAAGAGACGCTTCAACATCAACATCGGCTTTAAAACCCTCTGCAACCTGGTGCCCACCCTCAAGGCTCAGTCCAACATCACCAATGCCACCACGCTGCAGAAGACGGTGGAGCACCTGGGCAAGCTGCAGCAGGACAGGCAGCAGCTGCAGGAGGAGGCGCGCCGGCTGAGGGAGGAAGTGGAGGAGCTCAACGGCTCCATAAGGTCGTTTCAGGAGCAACTTCCTGGTACGGGGGTCTCCATGACAAGGAGTCGATTCAACCACGTGCATGAGTTTGAAGCCTACGTGAAGAGCCGCACACTGCAGAACTGGAAGTTCTGGATCTTCAGCATCATCATCAAGCCTCTGTTCGAGTCCTTCAACAACACTGTGTCCACGGCATGCGAGGCAGAGCTATGTCAGACCACCTTAGAGTGGCTGGACCACCATTGCTCCCTCCCTGTGCTCAGAGCTATGGTTTGCAGCACCCTTCGACAACTAGGGACAAAGACTTCCATCCTCACTGAGCCGTCGCTGCTGCACAAAGAAGTCTTCCAGGCCATCGGAAGTGCCCAGAGGCCTTGCGGGGACTCATAG
>Takifugu_Mlxip (Takifugu rubripes)
ATGTTCTCACGGCAAGAGTACCGTCATCCGCCGGCGATCATAAAGCAGGAGAATGAAGACGACTCGGACATCGACGAGACAAACCTGGTCCTGAGGAGGTCAGATGGCATGGAGTGTCAGATCATCCACAGCGGACACTTCATGGTGTCTTCGCCCCACAGCGAGCACCCTCCTAAGAAAGGCTACGACTTCTACACTGTAAACAAACAGACCTGTCAGACCTACCATTTCGGAAAGGCCAGCATGTCGCACATCTCTATCGACGCCTCGCTGACAAAACTTTTTGAATGCATGACTTTAGCGTACAGCGGCAAGTTGGTGTCTCCAAAATGGAAGAACTTCAAAGGGCTGAAACTGCTGTGGAGAGACAAGATACGCCTGAACAACGCTATATGGAGAGCCTGGTACATACAGTATGTGGAAAAGAGAGATAACCCCGTGTGCCACTTTGTGACTCCGCTCGACGGTAACGTGGACGCAGACGTCCACCCACCCGCTGAAGCTACAGAGAGCCAATGTTGGAAGACCAGGATTAAAATAGTCATAAGAGAATACCACAAGTGGAGAACATACTTCAAGAAACGGNNNNNNNNNNNNNNNNNNNNNNNNNNNNNNNNNNNNNNNNNNGATGAAGAGACCACGGCGCGACGCGTGTCTCGCCGTAGCAACGATACGCCCACTCCGATGGAGATGGACCCCATCTTTGACATGGATTTGCTGATGTCTGAGTTTTCAGACACGCTTTTCTCCACTTTGGCCTCGCACCAGCCCATATCGTGGCCCAATCTCAAAGCTCACGCAGGGAATGCTGACATGATCCAGCCTGGACTCATCCCTTTACAACCCAACTTAGACTTTATGGACTCCTTCGATCCACTACAAGACTTATTTCACAGCCTCCGCCCGCCCATCTTCCCCTCTGTTTCCCCCACTGCATCGTCTGTCTCCCCTCTACCCAGCAGCAGCTCTCAGTCACAGGCCCAGTTAATGCCTCCCATGCCCCTCCCGAGCAACCACATGTCAGCTCCTTCCCCCGCCCCCCCCTCGATGACTGGCCAGACCAGTCGGACTGTTGGCAGCGATGGAGATGCTGCCTTTGTACAAACCTACATACCTCTGTTTTCTGCGCCCGTGGCGGCCACTGATCACGCGGTTCCTCAGCCGTTATCCCAGGTTCCTCTGGCACAGTGCCTTTCAGATCAGGATGCCGCTGCCTCGGCGCTGACCGACCCCTCCCAAGGAGGCGAGGCCGCCGCCCCGTCCGTGATAACGCACACCGCCACCTCAACCGTCACGCCCAGCGATGCGGCCACCACCTTCTGCCACGGCCCGAATTATGGCTCCTTGTCCACCCCAGTTCCACCTCCGCCTTCACCACTCCAACAGCTTGTTTCAATGCCGGGGGCCACAGTTCAGCAGGCGCACAGTTTCACTGTCCCTCACCCCATACGGCCGTGCAGCAAGAACCCCTCCGTCCAAAGGATCGCTCTTTCCAGCGCTGTCCCCTCACCCCACCTCATCCTCACAGGTCTGTCATTTTCCCTCTCAGCTGCACATATGAAGCTGTATCTAAACCCGTTTACTTCCCTAGCCCCTTTCTCTGGTCCCGCTAATGCCGTGATTGTCACACCACCATTGAAAGCGGACGCGGCCCCCAACACAGGATTGGTTATCGCTCCTCGTCTCGGTGGGGCCACCGGGTTCCGCGTTGTGTCTCGTACACAGAAGACTCCCCAGCCAATCGTCCCTAAGGAAAGCCGCAAAAGTCCAAAACATTCGTCAAGTGCCGTTCAGGGTCAGCCAGGATCGGATGAAGGCTCTCCGTGCGGGTTAGATCAAGTCCCAAGTCCAGGATCGCTGATCAGCAGCAGCTCGACACCTTTGGTGAAGAATGAACAAAAGCAGAGCCGCAGATCAACACACATATCTGCCGAGCAAAAGAGACGGTCCCACATCAACATTGGCTTTAAAACGCTCTGCAGCCTGGTTCCCACCCTGAAGACCCAATCGAATGTGAGTATCAGCAACGCGGTCACCTTACAGAAGACGGTGGAGCACATTGGGAAGCTCCAGCAGGAGAGGCAGCAGTTGCAGGAGGAGGTTAAGAAACTGCGAGAAGAAATCGAGGAGCTCAACTCCTCCATTAACTCGTGCCAAGAACAGCTGCCTGCTACAGGGGTTCCCGTCAGACAACAGTACTTCGACCACACGCAAGAGTTCAACGACTACATCAAGGCCCGCACGCTTCAGAACTGGAAGTTCTGGATCTTCAGCATCATTATCAAGCCCCTCTTTGACTCATTCAATCGAATGGTGTCAACCACCAGCAGGGAAGAGTTGTGTCAGACCACCATGCGGTGGCTCGATCGGTATTGCTCCCTCCCGGTACTCCGGCCCATGGTGCTGTCCAGTCTGCTACAGCTCAGCACAGCCACTTCCATCCTGAACAACCCGTCCATGCTGCCTGAAGAAGCCACCCAGGCCGTCACGCGGAGAGACTCCTGA
>Tetraodon_Mlxip (Tetraodon nigroviridis)
ATGTCGTCGCGGCAGGAGTACCGTCGTCCGCCGGCGATCATAAAACAGGAGAACGAAGACGACTCCGACGTTGAGGAGACCAACCTGGTTCTGAGGAGGGCAGATGGGGTCGAGTCCCAGATCATCCACAGCGGACACTTCATGGTGTCTTCGCCCCACAGCGAGCACCCACCCAAGAAGGGCTACGACTTCTACACTGTAAACAAACAGACGTGTCAGACGTATCATTTCGGAAAAGCCAGCATGTCCCAGATCTCCATAGACGCCTCGCTGACCAAACTGTTCGAATGCATGACTTTGGCCTACAGTGGCAAGTTGGTGTCTCCAAAATGGAAGAACTTCAAAGGGCTGAAGTTACTTTGGAGAGACAAGATCCGCCTGAACAACGCCATCTGGAGAGCCTGGTACATCCAGTATGTGGAAAAACGGGATAATCCAGTGTGCCACTTTGTGACTCCCCTTGACGGCACCGTGGACTCAGACATCCACCGACCTGCTGAAGCTACAGAGAGTCAGTGTTGGAAGACCAGGATTAAAATAGTCATTAGAGAATACCACAAGTGGAGAACATACTTCAAGAAACGGTTACAGAAACACAAGGATGACGACCTCTCGGTCCTGCTTGAGGATCCAGCGGAGCAGTTTTTGCTGTTTGGGGAAATCTCTCCAGACAAGCTCCGTGTCCCCTTTTACCAGGATGAAGAAGGCACAGCGCGACGCGTGTCTCGCCGGAACAATGAAACGCCCACTCCCATGGAGATGGACCCCATCTTTGACATGGACATGCTGATGTCTGAGTTTTCGGACACGCTCTTCTCTACCCTGGCCTCCCACCAGCCGCTGTCGTGGCCCAATCCAAAGGAGATTGCTCACGCGGCGAATGCGGACATGATCCAGCCTGGACTCATCCCTCTGCAACCCAACTTGGACTTTATGGACTCCTTCGATCCACTACAAGACTTATTTCACAGCCTCCGTCCGTCCATCTTCCCCTCTGTCTCCCCCACTGCATCATCTGTCTCCCCTCCACCCAGCAGCAGCTCCCAGTCACAGGCCCAGTTGCTGCCTTCCATGCCGCTACCAACCAACCACATGTCCCCGCCTTCCCCCGTCTCTTCTTCCATGACCAGTCAAACCCGTCCGGCTGTTGGCGGCGAGGGAGATGCTGCCTTTGTACCGACCTATATACCTCTGTTTTCCGGGCCCGAGGCGGCAGCGGCCGATCCCGCCGTTGCTCGGCCCCTGTCCCAGGATCCTCTGGCACGGTGCCTTTCGGCTCAGGACGGGTCTGCCTCGGCGCTGCAGGACCCCTCCCGAGCAGACGAGGCCATCGCGCCGTCGGTGATAACGCACACCGCCTCTTCCACCGTCACCCCCGGCAACGCAGCCACCACCTTCTGCACCGGCACAGATTTTAGCTCTCTGTCCACCCCAGCTCTACCTCCGCCTCCACAGCTCCAGCCCTCGGGTTCAATGCCCAGCGGAAGCGTTCCGCAGGCGCACAGCTTCACCGTCCCTCACCCCTTACGGCCCCCCAGCACGAACCCTTCGGTCCAAAGGGTTGCTCTCCCCAGCACCGTCTCCTCACCCCACCTCATCCTCACAGCTCCGTTCCCCGGTCCTGCTAATACTATGATTGTGACACCAACGCCTTTGAAAGCGGACGCAGGCCCCAGCACTGGTTTGGTTATCTCTCCTCGCCTGGGTGGGGCTCCCGGTTTCCGAGTGGTGTCCCGAGCGCGAAAGGTCCCCCAGCCGATCGTCCCCAAGGAAAGCAGCTCCAGCCGCAGGAGTCAGAAAGCCTCGTCTAGCGCTGGTCAGAGCAAACCAGGGTCGGACCGAGGCTCCCCGGGCAGGGCGGATCAGGTCCCGAGTCCGGCGTCGCTGATCAGCAGCAGCTGCACGCCTCTGGTGAAGAACGAACAAAAGCAGGGCTGCAGATCAATACACATATCATCCGAACAAAAGAGGCGGGGCCACATCAACATTGGCTTCAAAACGCTGTGCAGCCTGGTTCCCACCCTGAAGACCCAGTCCAACATCACCAACGCAGTCACGCTACAGAAGACGGTGGAGCACATCGGCAAGCTCCAGCAGGAGAGGCAGCAGCTGCAGGAGGAAACCAGGAGGCTGCGGGAAGAAATCGAGGAGCTCAACTCCTCCATTAACTCGTACCAGGAGCAGCTGCCTGCCACCGGGGCTCCCGTCAGACACCATCACTTCGACTACGTGCAGGAGTTCAACGACTACGTTAAGGCGCGCACGCTGCAGAACTGGAAGTTCTGGATCTTCAGCGTGATCATCAAGCCCCTCTTTGACTCCTTCAACCGGATGGTGTCGACGGGCAGCAGGGAGGAGCTGTGTCAGAGCACGCTGCGCTGGCTCGACCGCTACTGCTCCCTCCCGGTGCTCCGACCCATGGTGCTGAGCAGTCTGCTCCAGCTGAGCACGGCCACGTCCATCCTGAACAACCCGTCCATGCTGCCCCAAGAAGCCACCCAGGCCGTCACGCGGAGAGACGCCTGA
>Tilapia_Mlxip (Oreochromis niloticus)
ATGAGCGAGGTGTCCCTGCGGCACAAATACCGTTGTCCTTCCGCGAGCATAAAGCAGGAGCAGGATGACGACTCGGACACGGAGGAGACTCACCTGGGGCTGAGGAAGGCAGAAGGACTGGAGTCTCAGATCATCCACAGCGGACACTTCATGGTGTCCTCGCCCCACACCGAGCACCCGCCGAAGAAAGGCTACGACTTCGACACTGTCAACAAACAAACGTGTCAGACCTATCATTTTGGAAAAGCGAGCTCGTCGCACTTCTCCATAGACGCGTCACTGACGAAGCTCTTTGAGTGCATGACTCTGGCGTATAGTGGTAAGTTGGTGTCTCCAAAGTGGAAGAACTTCAAAGGGCTAAAACTGCTTTGGAGAGACAAGATTCGCCTGAACAACGCCATATGGCGAGCCTGGTACATCCAATGTTTTGCTTCAAGACCTTTGTGTAATTTTTTAAATCCGATAACAGGCACCACACCCGCAGTAGATGTGCACGGTGTGAGGTCTCGCGCCATTGCTGCAGAGGGGAAATCCTGGAAAAGAAGAATTGAAATTGTCATAAGAGAATACCACAAATGGAGAACATACTTTAAGAAAAGGTTACAGAAACACAAGGATGACGACCTCTCGAGCTTACTTAAGGATCCAGACACTGATGGTGGTGGTGAAGAGGGAAATGCATGGAAAACGCCTGCCCCCATGGAGATGGACAACCTTTTCGACATGGACGTTTTGATGTCTGAGTTTACGGACACATTGTTCTCTACGCTGGCCTCACACCAGCCCATACCCTTCCCTAATCCGAGGGAGATTGCTCATGCATGGAATGCTGACATGATCCAACCAGGACTCATCCCGTTACAGCCTAACTTGGACTTCATGGACTCATTTGATCCACTGCAAGACTTATTTCACAGCCTCCGTCAGTCCGCCTTCCCCTCTGTTTCCCCCACTGCATCATCTGTCACCCCTCTACCCAGCAGCAGCTCTCAGTCACAGGTAAACACAGATCCAAGGCTGACAACCAACCCCATCTCCCCTTCTAGCCCCATGTCTGTCCCCCCTCCCATGGCCAGTCAGTCAGGCGGTAGTAGCGATGTTGTCTATGCACACAACTACTTGTCCTTGTTCCCTGGGCAGGTAGCGCCCAGTGGTCAGGTTCCCTCTGTCGCTCAGCCGTTATCACATGATCCTCTGGTACAGTGCCTTCCAGGTCAGGACATGGCCTCAGCAGCACCCATGGTTACCTCACCCTTGAACAACACCTCAGTCTTGGATGAGACTGTAGCGCCATCTGTGATTACACACACAGCCTCCTCTACTGTCACGCCCAGCAACTCAGCCACCACCTTCAGCCACAGCTCGGAGTATAGCACCTTATCTGCACAAGCGCCAGGTCACCCATCCCATCTCCAAACCTTGGCTCCTCTGGCTGCCACTTCTGTACAGCAACCTCAGACTTTTGCTCTGCCTCGACCTTTACAGCCACCCAGTGCCAACAAAAGTCGGCCCATGCCGCGGATCGCTCCTGCTAACACCCTTCCCTCGTCTCAGATCATCCTCACAGTTACTGTAGCTTCACGCCCTTTCCCAGGTCATGCCAATGCTGTGATTGTTACACCCACACCCCTGAAAGCAGATTTGGTCCCTAACACAGGTGTGGTCATTGCTTCTCCTGCTCTTGGATCGGCTTCATTTCTGTTAGGATATTTGCTCCACTTTCATGTATCTCAGGCATCTGGATTTCACGTCGTGCCTCAGAAGTCTCCCCAGACGATTGTTCCCAAAGAAAAATCATTTTCCTCTAGCCGCAAAAATCAGAAGGGTTCCTGCAGTGTTGTTCCTAATCCGCCACAATCTGGACAAAGATCGCCCTGCGGGTTAGATCAGGTTCCTAGCCCACAGTCGTTACCCAGCCCACAGTCATTAATCAGCAGTACCAGTCCAGTTTTGGTGAAGAACGAGCAACCTCAGATCCGGAGGACCACACACATATCTGCTGAGCAAAAGAGGCGATCAAACATAAATATTGGCTTTAAGACACTCTGCAACCTGGTTCCTGCTCTTAAGTCCCAATCAAATATCAGTAATGCAGTGACGTTACAGAAGACAGTGGAGCACATTATGAAGCTCCAGCAGGAGAGGCAACAAATGCAGGATGAAGTTAAGAGACTACGAGAGGAGATTGAGGAGCTCAACACCTCCATTAGCTTGTGTCAGGAGCAGCTTCCTGTGACGGGCGTACCGATGAGACGACATCGCCTCGACCACATGCAAGAGAAGTTTAATGAATATGTGAAGAACCGCACACTTCAGAACTGGAAGTTCTGGATTTTCAGCATCATTATCAAGCCTCTTTTTGATTCTTTCAATGGGATGGTGTCGACGGCGAGCAGAGCAGAGCTTTGTCAGACCACGCTGCAATGGCTGGATCGTCATTGCTCGCTTCCAGCACTCAGACCCATGGTCCTAAGTACTCTTCGCCAGCTGTGCACTACTACGTCCATTCTCAGCGATCCATCTGTGCTCCCTGAAGAAGCCATCCAGGCCGTAACACAAACAAACTCTTAG
>Stickleback_Mlxip (Gasterosteus aculeatus)
ATGGCTGCTAGAGAGACGTATTCACGGCACGCATACCGCCGCCCGCCGTCGAGGACAAAGACGGAGCAGGACGACGACTCGGACTCGGAGACCCACCTGCTGGGCCTGAAGCGGTTGGACGAGCTGGGCTCTCAGATCATCCACATGGTGTCGTCGCCGCACATCGAGCACCCGCCGAAGAAAGGCTACGACTTCGACACTGTCAACGAGCGGACCTGTCGCACCTATCGGTTCGGCAACGCGAGGATGTCCCATCTCTCCATAGATGCTTCACTGACCAAGCTCTTTGAGTGCATGACTCTCGCCTACAGTGGTAATTTGGTGTCTCCCAAATGGAAGAACTTCCGAGGTCTGAAACTCCTTTGGAGAGACAAGATCCGCCTCAACAACGCTATTTGGAGGGCCTGGTATATGCAGTATGTGGAGAAAAGGGAGAATCCGGTTTGTCACTTTGCAACTCCCCTGGATGGAAGTATGGACGTACAGCGTTCTGCAGAGGGCACCGCCATGGACGGGGTATGCTGGAAGAGACGAATTGAAATTGTCATCAGAGAATACCACAAGTGGAGAACATACTTTAAAAAAAGGTTACAAAAGCACAAGGACGATGACCTCTCAAGCTTGCTTAAGGATGAAGAGACTGCCGTGCGCCGCCTCCCTCGTCGGCATAATGAAACCCCCGCCCCTATGGAGATGGACCCCCTCTTTGATATGGATGTTCTGATGTCCGAGTTTTCAGACACGTTGTTCTCCACGTTGGCCTCGCACCAGAACATAGCCTGGCCGAATCCACGGGAGATTGCACATGCAGGGAACGCAGACATGATCCAACCAGGACTCATCCCTCTACAACCCAACCTGGACTTCATGGACTCTTTTGATCCACTGCAAGACTTATTTCACAGCCTCCGTCAGCCCGCCTTCCCCTCTGTTTCACCCACTGCACCACCTGTCACCCTCCAACCCAGCAGCAGCTCACAGTCGCAGTGGACAAATATAACATGCAACAACATCGTCCCGCCTGGCCGCCTGCCCCTCCCCTCTCCCATGGCCAGTCCAGCAGACGGTGCTGCTGCTGCTGCGGCAGCATATGAACAAAACTACCTACCTCTGTTTCCAGGGCATGTAGCACCCAGAGATCAGGCAGCAATCCCCTCCGTCCCTCAGCCGTTATCCCATGATCCTCTGTCACAGTGTCATCCAGGTCAGGACTTGGTGTCAGCAGCCCCCATGGTTCCATCGCCCTTGGACAACACCTCAGCTCTGGATGAGGCTGTAGAACCAGCTGTGATTACCCACAAGACCCCTGCTGTCAAACCCAGCGACGCGGCATCCACCTTCAGCCATGCCTCAGACTACGGCTCCATATCCACACAGCCTCCACCTCCTCCTCCTCAACTCCAGCCCTTGGCTCCATTACCTGCCATGCCTGTCCAACACCCGCAGACCTTTGCCCTGCCGCGGCCCTTTTATCCATCCAGTGCCAACAAAAACCGCCCTGTGCAAAGGATTGCCCCCGCTAACACCCTCCCCTCCTCTATCCTCATCCGCACAGTTATCATCCCAGCGGCCCCTTTCCCAGGTCACGCCAATGCTGTAATCGTTACACCATCGCCTCTAAAATCAGATGTGGTCCATAATACTGGAGTGGTCATCGCTCCCTCTCAACTTGGAGGGGTAAGTTTACAGATATTACGTACCAGTGGGTCCTTACATTGTCCATTTTTCTTTTCATGTATCTCAGACTCCTGGATTTCACGTCTTACCTCGGACACAGAAGTCCCCTCAGCCGATTGTCCCCAAAGAGAAATCTTCCAGCCGCAGAAGTCAGAAAGCGTCCTCTGTTGTCGTTCAGGTCACAGTCAGGCGGCATCGGGTCAAGGATCACCACTTGGGTTAGATCAAGTTTCTAGTCCCCAGTCACTGAACAGCAGAACCGCTACACCTTTGGTAAAGAATGAACAAAATCAGAGCCGGAGGACAACATACATATCCGCTGAGCAAAAGAGGAGATCAAACATAAACATTGGCTTTAAAACACTCTGCAACCTGGTTCCCACCTTAAAGTCACAATCAAATATGAGTAATGCCGTCACATTGCAGAAGACTGTGGATCACATTTGGAAGCTCCAACAGGAGAGGCAGCAAATGCTGGAGGAGGTCAAGATGCTACGAGAGGAGATCGAGGAGATCAACACCGCCATCGGCTCGTTCCAGGAACAGTTGCCTGCAACAGGAGTCCCCGTGAGGCGGAATCGCTTCGACCACATGCAGGAGAAGTTCGATGAATATGTAAAGAATCGCACTCTTCAGAACTGGAAGTTCTGGATTTTCAGCATCATCATCAAGCCTCTCTTTGAGTCTTTCAATGGGATGGTGTCGACCACAAGCAGGGCAGAGCTCTGTCAGACCACGTTGCAGTGGCTCGATCGTCACTGTTCTCTTCCAGTGCTCAGACCCATGGTGCTGAGGACCCTCCGTCAGCTGAGCACAACCACGTCCATACTCAGTAATCCGTCCCTGCTGCCCGACGAAGCCACGCAGGCCGTCACACAAACCGATGGGTGGCCTTGCTCTCAGAGGTGA
>Medaka_Mlxip (Oryzias laptipes)
ATGTCTCTACGGCAGACTTACCGCCGCGCGACCGCTAGCATAAAGCAGGAGCAGGATGACGACTCGGATACGGAGGACTCTCACCTGGAGCTTCTCAAAGTGGAAGGGCTGGAATCTCAAATCATCCACAGCGGACACTTCATGGTGTCTTGGCCCCACAGCGAGCACCCTCCGAAGAAAGGCTACGACTTTGACACTGTCAACAAGCAGACCTGTCAGACGTATCACTTCGGCAAGACGAGCACGTCGCACCTCTCCATAGACGCGTCCCTCACTAAACTCTTCGAGTGCATGACCCTTGCTTATAGTGGCAAACTGGTGTCTCCTAAATGGAAGAACTTTAAAGGTCTAAAGCTGTTATGGAGAGACAAGATTCGCCTCAACAATGCCATATGGAGAGCCTGGTATATGCAGTATGTGGAAAAGAGAGAGAATCCGGTTTGTCACTTTGTAACGCCTCTGGATGGAAATATGCACTTAGATGTTCACCGAGCTGCAGAGACCATTGCCAGTGATGGAAGGTGCTGGAAAAGAAGAATAGAAATTGTCATTAGAGAATACCACAAGTGGAGAACATACTTTAAGAAAAGGNNNNNNNNNNNNNNNNNNNNNNNNNNNNNNNNNNNNNNNNNNGATGAAGAGAGTGCTGCACGTCGTCTGCCTCGAAAGCACATCGAAACACCCGCCCCGATGGAGATGGACCCCCTCTTTGACATGGACGTTTTAATGTCCGAGTTTTCGGACACCTTGTTTTCCACGCTGGCCTCTCACCAGCCTCTAGCCTGGCCAAATCCCAGAGAGATCGCTCATGCAGGGAACGCAGACATGATCCAGCCGGGACTCATCCCTTTACAACCCAACCTCGATTTCATGGACTCCTGTGATCCTCTGCAAGACTTATTTCACAGCCTTCGTCAGCCCGCCTTCCCCTCTGTTTTCCCCACTTCAACATCTGTCACCCCTCTACCCAGCAGCAGCGCTCAGTCACAGTATTTAGGGGTTGAGTTAAAAAATAATATGGGGGTTTCCAACCAGAGCCTGCTCACTGCTCTAAACACCAAGAAGAAAACAATGTTAATGCAAACAAGGTCTTGTCAGTGGCAGGGGTCTCCAACCCTTTTCCCGGCTTCATTATTGCCTTCCTTGAATCTCTCAGTCAACCACCCTTCTGGCTCCCTGCCCATGTCCTCTCCCATGACCACTCAGACGTCTGAAACCGGTGTGGCTGGCTATGAACAAAACTGCATGCCTTTGTTTGCTAGGCAAGTGGCGTCCAGCAATCAGTCCGTGGTTTCTTCCGAGTCCCTGTCCCGTGAACCTCTGGTGCAGTGCCTTCAGGGTCAGAACTTGGCGTCAGCTACAACTATAGTGCCTTCACCTCTGAACAACCCCTCCACTCTGGATGAGGACGTGACTTCATCTGTGACGACACACACAGCTCCTTCTACAGTAACTTCCAGCAATGTCACCACCACCACTACCATCAGCCACATGTCCGACTATAGCTCCATGTCCACACAGCCTCCACCTCTCCCATCCCAACTCCAACCTCTGGCTTCATTGACTGGCGGTCCCGTCCAGCCGCCTCAGTCTTTTGCCCTACCTCACCCTCTCCAGTCAAACAGTGCCATCAAAGTTAGACCTCGGCAGAAGATTGCGCCTTCTACATCTCACCTCATTTTCACAGTTACGTCTCCAGGTTTACAAAGTAAACTAATGATGCCTAAAGACAATCCATATTCACCAAGTCCTAAAAACCAGAAGCAGTCCCCTGGTACTGTTGGGTTGTTGGTGGTCTGCCATCCATGTATACTTAAAAAGAAAAAGAAAAAAAGCTTTCACAGTCAGCCAGGATCCAGTCAGGGGTCACCCTGTGGGTTAGATCAAGTACCCAGTCCCCCATCACTGATGATTGGCAGTAGTACATTTCTGACAAAGAGTGAACACAATCAGGTTTGTGTAAATGAACATCAGAGTCGGAGGACAACACACATATCTGCAGAACAGAAGAGACGATCCAACATAAACATTGGCTTTAAGACACTCTGCAATCTTGTTCCCACGCTGAGGACATTATCGAACGTCCCCAATGCAACCACACTACAGAAGACGGTGGAGCACATTAGTAAGCTTCAGCAGGAGAGGCAGCAGATGCAGGAAGAGATCAAGAAACTACGAGAAGAAATTGAAGAGCTCAACACTTCCATTAGCGCATGTCAGGAGCAGCTGCCTGCAACAGGAGTTCCAATGAGGCAGAATCGTCTGGACCACATGGAGGAGAGGTTCAACGATTATGTACAGAGGCACACTTTTCAGAACTGGAAGTTCTGGATCTTTAGCGTCATCATCAAGCCTCTGTTTGAGTCATTCAACAGCATGGTGACGACAACAAGCAAAGCCAGGCTGTGCCAGACCACACTGCAGTGGTTGGATTGTCACTGCTCTCTCCCAGTCCTCAGGCCAATGGTGCTGAGCAGACTCTGTCATCTGAGCACGACCACGTCCATTCTCAGCCATCCTCTACGCCTTCCAGACGAGGCGATCAAGGCCGTCACCAACACAGACGTGTAG
>Platyfish_Mlxip (Xiphorus maculatus)
ATGGCTACTAGAGAGACATGTCAGCGGCAAACTTACCGGCGGCCGGCTGCCAGCATAAAGCAAGAGCAAGATGACGACTCTGATGTGGAGGAGACTCACATGGGGTTACGGAGGGCGGACGGGTGGGAGTCCCAGATCATCCACAGTGGACACTTCATGGTGTCGTCGCCACACAGCGAGCACCCCCCGAAGAAGGGTTACGACTTCGACACTGTCAACAAACAGACCTGCCAGACCTATCATTTTGGCAAGACGAGTACGTCGCACCTCTCCATAGATGCCTCTTTGACTAAACTTTTTGAGTGCATGACCCTCGCTTATAGCGGGAAGTTGGTGTCTCCTAAATGGAAGAACTTTAAAGGTCTAAAACTGCTCTGGAGAGACAAGATCCGGCTGAACAATGCCATATGGAGAGCCTGGTACATGCAGTATGTGGAGAAAAGGGGGAATCCCGTTTGTCACTTTGTAACCCCGCTAGATGGAAATATGGATTTGGACGTCCATCGCCCTGCAGAGGCTATTGCTTCAGACGGGAAAAACTGGAAAAGAAGAATTGAAATTGTGATAAGAGAATATCACAAATGGAGAACATACTTCAAAAAAAGGCTACAGAAACACAAAGATGATGACCTTTCCAGCTTACTTAAGGATGAAGAGGCTGCTGTGCGTCGAATGAGTCGCAGGCATATTGAAACGCCTGCGCCCATGGAGATGGACACCCTCTTTGACATGGACATTCTGATGTCCGAGTTCTCAGACACGTTATTTTCCACACTGACCTCACACCAACCTTTGGGCTTGCCCAATCCAAGGGAAATTGCTCATGCAGGGAATGCAGACATGATCCAACCTGGACTTATCCCCTTACAGCCCAACCTGGACTTCATGGACTCCTTTGATCCACTGCAAGACTTATTTCACAGCCTCCGTCAGCCTGTCCTTCCCTCTGTTTCCCCCACTGCAACATCTGTCACCCCTCAACCCAGCAGCAGCTCCCAGTCTCAGNNNNNNNNNNNNNNNNNNNNNNNNNNNNNNNNNNNNNNNNNNNNNNNNNNNNNNNNNNNNNNNNNNNNNNNNNNNNNNNNNNNNNNNNNNNNNNNNNNNNNNNNNNNNNNNNNNNNNNNNNNNNNNNNNNNNNNNNNNNNNNNNNNNNNNNNNNNNNNNNNNNNNNNNNNNNNNNNNNNNNNNNNNNNNNNNNNNNNNNNNNNNNNNNNNNNNNNNNNNNNNNNNNNNNNNNNNNNNNNNNNNNNNNNNNNNNNNNNNNNNNNNNNNNNNNNNNNNNNNNNNNNNNNNNNNNNNNNNNNNNNNNNNNNNNNNNNNNNNNNNNNNNNNNNNNNNNNNNNNNNNNNNNNNNNNNNNNNNNNNNNNNNNNNNNNNNNNNNNNNNNNNNNNNNNNNNNNNNNNNNNNNNNNNNNNNNNNNNNNNNNNNNNNNNNNNNNNNNNNNNNNNNNNNNNNNNNNNNNNNNNNNNNNNNNNNNNNNNNNNNNNNNNNNNNNNNNNNNNNNNNNNNNNNNNNNNNNNNNNNNNNNNNNNNNNNNNNNNNNNNNNNNNNNNNNNNNNNNNNNNNNNNNNNNNNNNNNNNNNNNNNNNNNNNNNNNNNNNNNNNNNNNNNNNNNNNNNNNNNNNNNNNNNNNNNNNNNNNNNNNNNNNNNNNNNNNNNNNNNNNNNNNNNNNNNNNNNNNNNNNNNNNNNNNNNNNNNNNNNNNNNNNNNNNNNNNNNNNNNNNNNNNNNNNNNNNNNNNNNNNNNNNNNNNNNGTCAAAGTCAGACCGGATCCAGTCAAGGGTCACCTTGTGGTTTAGATCAGGTTCCCAGTCCTCAATCTATAATCAGCAGCAGCAGCAAACCTCTGGTAAAGAGCGAGCACAATCAGAACCGTCACATATCTGCTGAACAAAAGAGACGATCAAATATCAACATTGGCTTTAAGACACTCGGCAACCTTGTTCCCACTCTGAAGTCACAATCGAACATTACAAATGCAGTCACTCTACAGAAGACAGTGGAGCACATTGGGAAGCTCCAGCAGGAGCGGCAGCAGCTGCAGGATGAGGTCAAGAAGCTACGGGAGGAAATAGAGGAGCTCAATGCTTCCATTAGCTTGTGTCAGGAGCAGCTGCCTGCGACGGGCGTGCCGATGAGGAAAAATCGCTCTGATCTCATGCAGGACAAGTTCAATGAATATGTGAAGAACCGCACTCTCCAGAACTGGAAGTTCTGGATTTTCAGCATCATCATCAAACCACTGTTTGAGTCGTTCAGTGGGATGGTTTCAACGACGAGCAGGGAAGAGCTGTGTCACACCACGCTGCAGTGGCTCGACAATCACTGCTCCCTTCCTGTCCTCAGACCCATGGTGCTGAGTTCACTCCGTCAGCTGTGTACTACTACGTCCATCCTCAGCGATCCCTCCCTGCTTCCTGCTGAGGCCCTTGAGGCTGCCGCTAGCAAAGACGTGTAG
>Amazon_molly_Mlxip (Poecilia formosa)
ATGGCTACCAGAGAGACATGTCAGCGGCAAACTTACCGGCGGCCGGCTGCCAGCATAAAGCAGGAGCAAGATGACGACTCGGATGTCGAGGAGACTCACATGGGTTTACGGAGGGCGGACGGGCTGGAGTCCCAGATCATCCACAGTGGACACTTCATGGTGTCGTCGCCGCATATCGAGCACCCCCCGAAGAAGGGTTACGACTTCGACACTGTCAACAAACAGACCTGTCAGACCTATCATTTTGGCAAGACGAGCACGTCGCACCTCTCCATAGATGCCTCTTTGACTAAGCTTTTTGAGTGCATGACCCTTGCATATAGCGGTAAGTTGGTGTCTCCTAAATGGAAGAACTTTAAAGGTCTAAAGCTGCTGTGGAGAGACAAGATCCGGCTGAACAACGCCATATGGAGAGCCTGGTACATGCAGTATGTGGAAAAAAGGGGGAATCCCGTTTGTCACTTTGTAACCCCGCTAGATGGAAACATAGATTTGGACGTCCATCGCCCTGCAGAGGCTATTGCTTCAGATGGGAAAAACTGGAAAAGAAGAATTGAAATTGTTATAAGAGAATATCACAAATGGAGAACATACTTCAAAAAAAGGCTACAGAAACACAAAGATGATGACCTTTCCAGCTTACTTAAGGTGCCAGAGGAGCAGTTATCGCTGTTTGGGGAAGTCTTTCCAGACATACTCCGTACTTCCTTTTATCAGGATGAAGAGGCTGCCGTGCGTCGAATGAGTCGCAGGCATATGGAAACGCCTGCGCCCATGGAGATGGACACCCTCTTTGACATGGACATTCTGATGTCCGAGTTCTCAGACACGTTGTTTTCCACACTGACCTCACACCAGCCTTTGGGCTTGCCCAATCCAAGGGAAATTGCTCATGCAGGGAATGCAGACATGATCCAACCTGGACTTATCCCCTTACAGCCCAACCTGGACTTCATGGACTCCTTCGATCCACTGCAAGACTTATTTCACAGCCTCCGTCAGCCTGTCCTTCCCTCTGTTTCCCCCACTGCAACATCTGTCACCCCTCAACCCAGCAGCAGCTCCCAGTCTCAGGCCCCGTTAATGTCGACTTTGCAGCTTTCACCCAACCAGATTACGCCTGCATGCTCGCTGTCCATCCACAGCCAGACCAGTCCGACAGGCGGTGGCGGCGGCGGCGGAGGAGGAGGAGCCTACGTACAGACCTACATGCCTCTGTTCGCCGGGCAGGTGGTCTCCAGCAGTCAGTCCACAGCTCCTCTCAACCCTCTGGTACCCTGCCTCCCGGGTCAGAACTTACCCTCCGCACCAGCCATGATTTCCTCACCTTTAAACAGCGGCTCAGAGCTGGATGAAACTGTAGCCCCCTCTGTCGCAACGCACACAGCGCCCTCCCCCGTCACCCCGAGCAACACAGCCAGCACCGTCAGCCACGTCTCGGAACCTCCATCCCAACTCCAGCTCCTCGCGCCGCTACCTGCCACGCCCATCCAGAATCCTCGGGCCTTTGCTCTGCCTCGCCCCTTCCAGTCCAACAGCTCCGGCAAAGTCCGTCCTGTGCCGAGGATCGCGCCGGCAAACGCACTCCCTTCTTCCCAGTTCATCCTCCCAGCCCCTTTTCCAGGTCATGCTAATGCTGTGATTGTTACGTCTCCACCCTCCACCGGTGTGGTTATCCCCCCTTCCCACCTTGGAGCGAGCCCTGGGTTTCAGGTTCTGCCTCACAACCAGAAGTCGCAGCAACCTGCCGTCCCTGAAGACAAGTCTTGCTTCAGGAAAAACCAGAAAGAGCCCTCAAGTGTCGGTCATAGTCAGACCGGATCCAGTCAAGGGTCACCTTGTGGTTTGGATCAGGTTCCCAGTCCTCAATCTATAATCGGCGGCAGCAGCAAACCTCTGGTAAAGAGTGAGCACAATCAGAGCCGTCACATATCTGCTGAACAAAAGAGACGATCAAATATCAACATTGGCTTTAAGACACTCGGCAACCTTGTTCCCACTCTGAAGTCACAATCGAACATTACAAATGCAGTCACTCTACAGAAGACAGTGGAGCACATTGGGAAGCTCCAGCAGGAGCGGCAGCAGCTGCAGGACGAGGTCAAGAGGCTACGAGAGGAAATAGAGGAGCTCAATGCTTCCATTAGCTTGTGTCAGGAACAGCTGCCTGCGACGGGCGTACCGATGAGGAAAAGCCGCTCTGATCTCATGCAGGACAAGTTCAATGAATATGTGAAGAACCGCACTCTGCAGAACTGGAAGTTCTGGGTTTTCAGCATCATCATCAAACCACTGTTTGAGTCGTTCAGTGGAATGGTTTCAACGACGAGCAGAGAAGAGCTCTGTCACACCACGCTGCAGTGGCTCGACAATCACTGCTCCCTTCCTGTCCTCAGACCCATGGTGCTGAGTACACTCCGTCAGCTGTGCACTACCACGTCCATCCTGACCGATCCCTCCCTGCTTCCTGCTGAAGCCCTTGAGGCTGCCTCTAGCAAAGACGTGTAG
>Cavefish_Mlxip (Astyanax mexicanus)
ATGGCTACCCGGGACAGCCGAGCGTACCGGAGAGCCGCGGCGGCGGCAGGGGCGAACGTCAAGCGGGAGCAGGACGACGACTCAGACGCGGAGGAGCTTCCTCCCCTCGGCCTGAGGAAAGCTGACGGCCGGGAGTCGCAGATCATCCACAGCGGGCATTTCATGGTGTCCACCCCGCACGTCGAGTACCCGCCGAAGAAAGGCTACGACTTCGACACAGTTAACAAACAAACGTGTCAGACCTACCACTTCGGCAAGACCAGCACGTCGCACCTCTCCATCGACGCGTCCCTCACCAAACTCTTCGAGTGTATGACTCTCGCCTACAGTGGAAGGTTGGTGTCACCGAAATGGAAGAACTTCAAAGGCCTCAAACTGTTGTGGCGGGACAAGATTCGCCTCAACAATGCTATCTGGAGAGCTTGGTACATTCAATATGTGGAGAAGAGAGAAAATCCTGTTTGCCATTTTGTTACACCTTTAGATGGGACCATGGACTCGGGAGTCCATCGACCAACTGAGGCAATAGCAACAGAAGGAAAGTACTGGAAGAGAAGGATTGAAATCGTTCTTAGAGAGTACCATAAATGGAGAACATACTTCAAGAAAAGGTTACAGAAGCACAAGGACGATGATCTCTCCAGCCTCCTCAAGGATGAGGAGTTGGCGGGAGGCGGTCGCCGTGGCTCCCGGAGAAGCCGTGACTCACCTACCCCCATGGAGATGGACCCCATCTTTGACATGGATGTCCTGATGTCAGAGTTTTCAGACACGCTCTTTTCAACGCTGGCCTCTCACCAGCCAGTGGCTTGGCCTAATCCCAGAGAGATTGCACATGCAGGTAATGCAGACATGATTCAGCCAGGTCTCATCCCACTACAGCCTAACCTGGACTTCATGGACACCTTTGAGCCTCTTCAAGATCTATTTCACGCTCTGCGTCAGCCAGTGTACCCCTCCACCTCCCCCACTGCCCCAACCACCACTCCTTTACCCAGCATCAGCACCCAAGCACAGACGTCCTTGATGTCACCCATACATCTCCCTCCGGAACTTCCATCCATCTCACTGCCCACTCCTTCAATACCTAATCAAGACAATATTAGCTCTGTTGACCCGTCCTACCAGCAGAACTACATGCCTCTGTTCACAGGACCGTTAGCATCCTCAGCCCCTCACTCTCTGCAGTGTCAGACTGTGGTCACACTCCCTCAGCCTGTAAGCAGTCTGCCCCAGTCCGCCCAAAGCAGTCCCTCTCCGTCGGTGGTCACGCACACTGCCTCCTCCACTGTTACTCCCAGTGCTGCCGCTACCAGCCACAGGTCAAACTTCTCCCTCTCCGCTGTCCCCTCTCATCCATCTCAGCCCCCGCCCGGGCCTGCACCCCCACCCTGTGCCTCTTTACCTCCTCAGCCTCAGAACTTTGCTTTACCCCGACCCATCCAGCCATCGCTGTCCAGCAAAAAGACCCGCCATGTGAACATTGCCCCTGCTAATTCAACATCCCAGCTCGTTCTGACCGGAACACAGAAATTAGAGATAAAAACTCCCTTTCCAGGACCTGCTGGTGCTGTATTTGTCACTCCACCCTCACTAAAACCCACTGATGTGGTCCCTACTACAGGCATGGTCATCACCTCATCCAGTATTCCACGTCAAATGAGATTCTCTTTACTGAAATGTGATCACAGGACAAAGAATCAGCCAAAACCTTTAAAAATAAAAATACAGAATACAGAACCCCCAGTAAGCGCGGAGGCAACTCCCTCAGAGCTGCAGGAGGAGGAGTATAGCAGCGCCAGTAAGGAAAGCAGTTTGTGTTCATCAAGAGATGGACGAACTTCAGGTCAAGGATCGCCTCTAGGGGCTGAGCAGGTGCCAAGCCCCCAGTCTCCACTAAGCAGTAGCACAGGCCTGCCAAAGAATGAGGGCAACCAGAGTCGTCGAGTGAACCACATATCAGCTGAGCAGAAAAGACGATCCAGCATCAACGTCGGCTTCAAGACGCTCTGCGGTTTAGTCCCTACGCTCAAATCACAGTCAAATATCAGTAACGCTACAACTCTTCAGAAGACAGTGGACTACATTGGGAAGCTGCAGCAGGAGAGGCAGCAGATGCAGGAGGAGACGAGGCGACTGAGGGAGGAAATCGAGGAGCTTAACGCATCCGTCAATTTATGTCAGGAGCAGCTCCCAGCCACAGGGGTGCCCATTACACGGCATCGCTTTGATCACATGAAGGAGAAGTTTGATGAATATGTGAAGAACAGAACTCTTCAGAACTGGAAGTTCTGGATCTTTAGCATCATCATCAAACCTCTTTTCGAGTCCTTCAATGGAAGTGTGTCCACCACCAACGAGAGCGAGCTATGTGAGACCACCCTGCAGTGGCTGGACCGGGACTGTGCCCTGCCTGTCCTCAGACCTANNNNNNNNNNNNNNNNNNNNNNNNNNNNNNNNNNNNNNNNNNNNNNNNNNNNNNNNNNNNNNNNNNNNNNNNNNNNNNNNNNNNNNNNNNNNNNNNNNNNNNNNNNNNNNNNNNNNNNNNNN
>Spotted_gar_Mlxip (Lepisosteus oculatus)
ATGGCCACCAAGGAGCTACGGCCGCGCCGCCAAGCCCCCGTGATTGTCAAACAGGAGCAGGACGACGACTCGGACGCCGAGGAGCCGAACCTGGGGCCGAAGAAGCCGGACGGGCAGGAGCCGCAGATCATCCACAGCGGCCACTTCATGGTGTCCTCCCCGCACAGCGAGCACCCCCCGAAGAAGGGCTACGACTTCGACACGGTCAACAAGCAGACCTGCCAGACGTACTGCTTCGGCAAGACCAGCACGTCGCACCTCTCCATCGACGCGTCGCTCACCAAGCTGTTCGAGTGCATGACTCTGGCGTACAGTGGGAAGTTGGTGTCACCGAAGTGGAAAAACTTTAAAGGTCTGAAACTGCTGTGGAGGGACAAAATCCGACTGAACAATGCCATCTGGAGAGCCTGGTACATGCAATACGTCGAAAAGAGAGACAACCCAGTCTGCCGTTTCGTCACCCCGTTGGACGGGTCCATCGACTCGGAAGATCATCGCCGACCGGAGGCTATAGTAACAGATGGGAAAAACTGGAAGAGAAGAATTGAAATAGTTATAAGGGAATATCACAAGTGGCGTACCTACTTCAAAAAAAGGTTGCAGAAGCACAAAGATGATGATCTCTCCAGCCTGCTTAAGGACGAGGAGGCGGCGGCGGCGGCCCGGGCGTCCGGCCGCAAGAGCCGGGAGTCTCCAGTGCCCATGGAGATGGACCAGCTCTTCGACATGGACATGCTCATGTCCGAGTTCTCCGACACGCTCTTCTCCACCCTCTCCTCGCACCAGGCGTGGCCGAACCCCAGGGAGATCGCACATGCTGGAAATGCAGATATGATTCAACCAGGATTGATTCCTCTCCAGCCAGATTTAGGTTTCATGGATACTTTTGAGCCTTTTCAAGNNNNNNNNNNNNNNNNNNNNNNNNNNNNNNNNNNNNNNNNNNNNNNNNNNNNNNNNNNNNNNNNNNNNNNNNNNNNNNNNNNNNNNNNNNNNNNNNNNNNNNNNNNNNNNNNNNNNNNNNNNNNNNNNNNNNNNNNNNNNNNNNNNNNNNNNNNNNNNNNNNNNNNNNNNNNNNNNNNNNNNNNNNNNNNNNNNNNNNNNNNNNNNNNNNNNNNNNNNNNNNNNNNNNNNNNNNNNNNNNNNNNNNNNNNNNNNNNNNNNNNNNNNNNNNNNNNNNNNNNNNNNNNNNNNNNNNNNNNNNNNNNNNNNNNNNNNNNNNNNNNNNNNNNNNNNNNNNNNNNNNNNNNNNNNNNNNNNNNNNNNNNNNNNNNNNNNNNNNNNNNNNNNNNNNNNNNNNNNNNNNNNNNNNNNNNNNNNNNNNNNNNNNNNNNNNNNNNNNNNNNNNNNNNNNNNNNNNNNNNNNNNNNNNNNNNNNNNNNNNNNNNNNNNNNNNNNNNNNNNNNNNNNNNNNNNNNNNNNNNNNNNNNNNNNNNNNNNNNNNNNNNNNNNNNNNNNNNNNNNNNNNNNNNNNNNNNNNNNNNNNNNNNNNNNNNNNNNNNNNNNNNNNNNNNNNNNNNNNNNNNNNNNNNNNNNNNNNNNNNNNNNNNNNNNNNNNNNNNNNNNNNNNNNNNNNNNNNNNNNNNNNNNNNNNNNNNNNNNNNNNNNNNNNNNNNNNNNNNNNNNNNNNNNNNNNNNNNNNNNNNNNNNNNNNNNNNNNNNNNNNNNNNNNNNNNNNNNNNNNNNNNNNNNNNNNNNNNNNNNNNNNNNNNNNNNNNNNNNNNNNNNNNNNNNNNNNNNNNNNNNNNNNNNNNNNNNNNNNNNNNNNNNNNNNNNNNNNNNNNNNNNNNNNNNNNNNNNNNNNNNNNNNNNNNNNNNNNNNNNNNNNNNNNNNNNNNNNNNNNNNNNNNNNNNNNNNNNNNNNNNNNNNNNNNNNNNNNNNNNNNNNNNNNNNNNNNNNNNNNNNNNNNNNNNNNNNNNNNNNNNNNNNNNNNNNNNNNNNNNNNNNNNNNNNNNNCGCGAGACGGCCGCCGTTCGAGTCAGGGGTCCCCCTGTGCCTCGGAACAGTGCCCCAGCCCCCAGTCCCCCCATGGCAGCTCGGCCAGCCTCGCCAAGCCGGAGCCTCAGATGGTCATGAAGGGCCGCAGAGGCAGTCACATTTCTGCTGAGCAAAAGAGGCGCTTCAACATCAAGATCGGTTTTAAAACCTTAAGCAGTTTGGTATCAACGTTGAAATCTCAGTCCAATTCAAAACCGATCAGTAACGCCGCTACTCTGCAGAAGACAGTTGAGTACATCGCTAAGTTACAGCAGGAGCGCCAGCAGATGCAGGAAGAAGCCAGGCGCCTCAAGGAAGAGATCGAAGAGCTCAGCGCTTCAATCAACTCTTGCCAGGAGCAGCTCCCGGCTACTGGCGTCCCAATCACGCGCCATCGCTTCGACCACATGCGGGACACGTTCGACGAGTACGTGAAGAACAGAACACTGCAGAACTGGAAATTCTGGGTGTTCAGCATAATCATAAAGCCATTGTTTGAGTCATTCAACGGGATGGTTTCTACGACGAGCACGGAAGAGCTGTGTCAGACTACACTCCAGTGGCTTGATCGACATTGCTCCTTGCCCGTTCTGCGCCCAATGGTGTTGCAAACACTGCGCCAGCTCAGCACGACAACATCCATCCTGTCGGACCCCTCCCTTCTGCCAGAGCAAGCCAAACAAGCCGTTACCAGGATCAGCCCGCGAACCGGAGAGTCCTAG
>Lamprey_Mlxip (Petromyzon marinus)
ATGCGACCCACGCCGGGGTCCGGCACGAAAGAACCCCGCGCGGAGAGGACCTCGCAGATCATCCACAGCGGACACTTCATGGTGTCGGCGCCGCACCGCGACGCGTCCACGCGCCGCCGCTACGACTTCGACACGGTCGACCGCCAGACGTGCCGCACCTACCGCTTCGGACCGCGCAGCGCGTCCCACTACCTGGCCATCGACGCGTCGCTCACGCGCCTCTTCGAGTGCATGACCCTCGCCTACAGTGCGCGGCTGGTCTCACCGAAGTGGAAGAATTTCAAGGGCCTAAAGCTGCTGTGGAGAGACAAGATCCGACTGAACAATGCCATCTGGCGAGCCTGGCACATACAGTNNNNNNNNNNNNNNNNNNNNNNNNNNNNNNNNNNNNNNNNNNNNNNNNNNNNNNNNNNNNNNNNNNNNNNNNNNNNNNNNNNNNNNGCAAATATACTTGAAGGAAAGTACTGGAAGAGGCGGATAGAAATAGTCATCAAGGAATACCACAACTGGAGAATCTACTTCAAAAAACGGNNNNNNNNNNNNNNNNNNNNNNNNNNNNNNNNNNNNNNNNNNNNNNNNNNNNNNNNNNNNNNNNNNNNNNNNNNNNNNNNNNNNNNNNNNNNNNNNNNNNNNNNNNNNNNNNNNNNNNNNNNNNNNNNNNNNNNNNNNNNNNNNNNNNNNNNNNNNNNNNNNNNNNNNNNNNNNNNNNNNNNNNNNNNNNNNNNNNNNNNNNNNNNNNNNNNNNCCCACGCCAGCAATGCAGACGTCATCCAGCCAGGCCTCATTCAGCTGCAGCCCAGCCTGGAGGATTACATGGACACGATGGATTCCTTGCAGGNNNNNNNNNNNNNNNNNNNNNNNNNNNNNNNNNNNNNNNNNNNNNNNNNNNNNNNNNNNNNNNNNNNNNNNNNNNNNNNNNNNNNNNNNNNNNNNNNNNNNNNNNNNNNNNNNNNNNNNNNNNNNNNNNNNNNNNNNNNNNNNNNNNNNNNNNNNNNNNNNNNNNNNNNNNNNNNNNNNNNNNNNNNNNNNNNNNNNNNNNNNNNNNNNNNNNNNNNNNNNNNNNNNNNNNNNNNNNNNNNNNNNNNNNNNNNNNNNNNNNNNNNNNNNNNNNNNNNNNNNNNNNNNNNNNNNNNNNNNNNNNNNNNNNNNNNNNNNNNNNNNNNNNNNNNNNNNNNNNNNNNNNNNNNNNNNNNNNNNNNNNNNNNNNNNNNNNNNNNNNNNNNNNNNNNNNNNNNNNNNNNNNNNNNNNNNNNNNNNNNNNNNNNNNNNNNNNNNNNNNNNNNNNNNNNNNNNNNNNNNNNNNNNNNNNNNNNNNNNNNNNNNNNNNNNNNNNNNNNNNNNNNNNNNNNNNNNNNNNNNNNNNNNNNNNNNNNNNNNNNNNNNNNNNNNNNNNNNNNNNNNNNNNNNNNNNNNNNNNNNNNNNNNNNNNNNNNNNNNNNNNNNNNNNNNNNNNNNNNNNNNNNNNNNNNNNNNNNNNNNNNNNNNNNNNNNNNNNNNNNNNNNNNNNNNNNNNNNNNNNNNNNNNNNNNNNNNNNNNNNNNNNNNNNNNNNNNNNNNNNNNNNNNNNNNNNNNNNNNNNNNNNNNNNNNNNNNNNNNNNNNNNNNNNNNNNNNNNNNNNNNNNNNNNNNNNNNNNNNNNNNNNNNNNNNNNNNNNNNNNNNNNNNNNNNNNNNNNNNNNNNNNNNNNNNNNNNNNNNNNNNNNNNNNNNNNNNNNNNNNNNNNNNNNNNNNNNNNNNNNNNNNNNNNNNNNNNNNNNNNNNNNNNNNNNNNNNNNNNNNNNNNNNNNNNNNNNNNNNNNNNNNNNNNNNNNNNNNNNNNNNNNNNNNNNNNNNNNNNNNNNNNNNNNNNNNNNNNNNNNNNNNNNNNNNNNNNNNNNNNNNNNNNNNNNNNNNNNNNNNNNNNNNNNNNNNNNNNNNNNNNNNNNNNNNNNNNNNNNNNNNNNNNNNNNNNNNNNNNNNNNNNNNNNNNNNNNNNNNNNNNNNNNNNNNNNNGACAGCCGGCGTGTAACGCACATCTCCGCTGAGCAGAAGCGACGTTTTAACATTAAGATTGGCTTCGATACATTGTATAACCTGGTGTCGCCTCTCAATCTGCAGCCAAACAGCAAGGTCAGCAAGGCCGCAACGCTGCAGAAGACAGTGGAGTACATCACCAAGCTGCAGCAGGAACGGCAGCAGATGTTGGACGAGGCACAGAAGCTCCGCGATGAGATTGAAGAACTCAACGCTGAAATCAACGTTTGCCAGCAGCAACTGCCGGCCACTGGGGTGCCCATCACGAAGCAGCGCTTCAACCAGATGCGCCAGATGTTCGACGGCTACGTCCGCGCGCGCACGCAGTGCAACTGGAAGTTCTGGATCCAGTTCAGCATTCTCATGCGTCCTCTCTTCGAGTCCTACAATGGGATGGTGTCTACGGCCAGCATGGAGGAGTTGTGCCGGACCGTCATGTGCTGGCTTGACCAGCACTGTGCTCTGCCCAGCCTCCGGCCCATCGTGCTCACTGCTCTGCGCCATCTCAGCACGAGCACCTCCATCTTGTCGGACCCGACTCTTGTTCCCGAGCAAGTGGCACAGGCCGCGAAGCCCCAGCAAGGCCAGACCCACGCAGGCCATGCCAACCCAACCCCTGCGTCCATGAGCCATGCCCACTCTAATCTTTCCTACAGTGGCCATCAAGGCCAGAATCCTGCTGGTCATGCCAATCCAGCTCCTGCCTCACACTCTGGCCATGGCCATAGCGGCCATCAAGTCCGGACTCGCACCGGCCACGCCAACCCAACCCCTGCTTCCGTGACCCACGCCCACTCTAATCTTGCCCGCAGTGGTCATCAAGGCCAGACTCACACCGGCCACGCCAAC


S1 Fig. Mlxip coding sequences. Fasta formatted predicted coding sequences for Mlxip genes from S1 Table. Ns represent gaps in the sequence and are of arbitrary length but maintain the reading frame.
