# Supplementary material for: Contrasting Patterns in the Evolution of Vertebrate MLX Interacting Protein (MLXIP) and MLX Interacting Protein-Like (MLXIPL) Genes
Source: PLoS One. 2016 Feb 24;11(2):e0149682. doi: 10.1371/journal.pone.0149682 (PMC4766361; doi:10.1371/journal.pone.0149682)
Supplement: S2 Fig — (TXT) [file pone.0149682.s002.txt]

>Human_MLXIPL (Homo sapiens)
ATGGCCGGCGCGCTGGCAGGTCTGGCCGCGGGCTTGCAGGTCCCGCGGGTCGCGCCCAGCCCAGACTCGGACTCGGACACAGACTCGGAGGACCCGAGTCTCCGGCGCAGCGCGGGCGGCTTGCTCCGCTCGCAGGTCATCCACAGCGGTCACTTCATGGTGTCGTCGCCGCACAGCGACTCGCTGCCCCGGCGGCGCGACCAGGAGGGGTCCGTGGGGCCCTCCGACTTCGGGCCGCGCAGTATCGACCCCACACTCACACGCCTCTTCGAGTGCTTGAGCCTGGCCTACAGTGGCAAGCTGGTGTCTCCCAAGTGGAAGAATTTCAAAGGCCTCAAGCTGCTCTGCAGAGACAAGATCCGCCTGAACAACGCCATCTGGAGGGCCTGGTATATCCAGTATGTGAAGCGGAGGAAGAGCCCCGTGTGTGGCTTCGTGACCCCCCTGCAGGGGCCTGAGGCTGATGCGCACCGGAAGCCGGAGGCCGTGGTCCTGGAGGGGAACTACTGGAAGCGGCGCATCGAGGTGGTGATGCGGGAATACCACAAGTGGCGCATCTACTACAAGAAGCGGCTCCGTAAGCCCAGCAGGGAAGATGACCTCCTGGCCCCTAAGCAGGCGGAAGGCAGGTGGCCGCCGCCGGAGCAATGGTGCAAACAGCTCTTCTCCAGTGTGGTCCCCGTGCTGCTGGGGGACCCAGAGGAGGAGCCGGGTGGGCGGCAGCTCCTGGACCTCAATTGCTTTTTGTCCGACATCTCAGACACTCTCTTCACCATGACTCAGTCCGGCCCTTCGCCCCTGCAGCTGCCGCCTGAGGATGCCTACGTCGGCAATGCTGACATGATCCAGCCGGACCTGACGCCACTGCAGCCAAGCCTGGATGACTTCATGGACATCTCAGATTTCTTTACCAACTCCCGCCTCCCACAGCCGCCCATGCCTTCAAACTTCCCAGAGCCCCCCAGCTTCAGCCCCGTGGTTGACTCCCTCTTCAGCAGTGGGACCCTGGGCCCAGAGGTGCCCCCGGCTTCCTCGGCCATGACCCACCTCTCTGGACACAGCCGTCTGCAGGCTCGGAACAGCTGCCCTGGCCCCTTGGACTCCAGCGCCTTCCTGAGTTCTGATTTCCTCCTTCCTGAAGACCCCAAGCCCCGGCTCCCACCCCCTCCTGTACCCCCACCTCTGCTGCATTACCCTCCCCCTGCCAAGGTGCCAGGCCTGGAGCCCTGCCCCCCACCTCCCTTCCCTCCCATGGCACCACCCACTGCTTTGCTGCAGGAAGAGCCTCTCTTCTCTCCCAGGTTTCCCTTCCCCACCGTCCCTCCTGCCCCAGGAGTGTCTCCGCTGCCTGCTCCTGCAGCCTTCCCACCCACCCCACAGTCTGTCCCCAGCCCAGCCCCCACCCCCTTCCCCATAGAGCTTCTACCCTTGGGGTATTCGGAGCCTGCCTTTGGGCCTTGCTTCTCCATGCCCAGAGGCAAGCCCCCCGCCCCATCCCCTAGGGGACAGAAAGCCAGCCCCCCTACCTTAGCCCCTGCCACTGCCAGTCCCCCCACCACTGCGGGGAGCAACAACCCCTGCCTCACACAGCTGCTCACAGCAGCTAAGCCGGAGCAAGCCCTGGAGCCACCACTTGTATCCAGCACCCTCCTCCGGTCCCCAGGGTCCCCGCAGGAGACAGTCCCTGAATTCCCCTGCACATTCCTTCCCCCGACCCCGGCCCCTACACCGCCCCGGCCACCTCCAGGCCCGGCCACATTGGCCCCTTCCAGGCCCCTGCTTGTCCCCAAAGCGGAGCGGCTCTCACCCCCAGCGCCCAGCGGCAGTGAACGGCGGCTGTCAGGGGACCTCAGCTCCATGCCAGGCCCTGGGACTCTGAGCGTCCGTGTCTCTCCCCCGCAACCCATCCTCAGCCGGGGCCGTCCAGACAGCAACAAGACCGAGAACCGGCGTATCACACACATCTCCGCGGAGCAGAAGCGGCGCTTCAACATCAAGCTGGGGTTTGACACCCTTCATGGGCTCGTGAGCACACTCAGTGCCCAGCCCAGCCTCAAGGTGAGCAAAGCTACCACGCTGCAGAAGACAGCTGAGTACATCCTTATGCTACAGCAGGAGCGTGCGGGCTTGCAGGAGGAGGCCCAGCAGCTGCGGGATGAGATTGAGGAGCTCAATGCCGCCATTAACCTGTGCCAGCAGCAGCTGCCCGCCACAGGGGTACCCATCACACACCAGCGTTTTGACCAGATGCGAGACATGTTTGATGACTACGTCCGAACCCGTACGCTGCACAACTGGAAGTTCTGGGTGTTCAGCATCCTCATCCGGCCTCTGTTTGAGTCCTTCAACGGGATGGTGTCCACGGCAAGTGTGCACACCCTCCGCCAGACCTCACTGGCCTGGCTGGACCAGTACTGCTCTCTGCCCGCTCTCCGGCCAACTGTCCTGAACTCCCTACGCCAGCTGGGCACATCTACCAGTATCCTGACCGACCCGGGCCGCATCCCTGAGCAAGCCACACGGGCAGTCACAGAGGGCACCCTTGGCAAACCTTTATAG
>Chimpanzee_Mlxipl (Pan troglodytes) 
ATGGCCGGGGCGCTGGCAGGTCTGGCCGCGGGCTTGCAGGTCCCGCGGGTCGCGCCCAGCCCAGACTCGGACTCGGACACAGACTCGGAGGACCCGAGTCTCCGGCGCAGCGCGGGCGGCTTGCTCCGCTCGCAGGTCATCCACAGCGGTCACTTCATGGTGTCGTCGCCGCACAGCGACTCGCTGCCCCGGCGGCGCGACCAGGAGGGGTCCGTGGGGCCCTCCGACTTCGGGCCGCGCAGTATCGACCCCACACTCACACGCCTCTTCGAGTGCTTGAGCCTGGCCTACAGTGGCAAGCTGGTGTCTCCCAAGTGGAAGAATTTCAAAGGCCTCAAGCTGCTCTGCAGAGACAAGATCCGCCTGAACAACGCCATCTGGAGGGCCTGGTATATCCAGTATGTGGAGCGGAGGAAGAGCCCCGTGTGTGGCTTCGTGACCCCCCTGCAGGGGCCTGAGGCTGATGCGCACCGGAAGCCGGAGGCCGTGGTCCTGGAGGGGAACTACTGGAAGCGGCGCATCGAGGTGGTGATGCGGGAATACCACAAGTGGCGCATCTACTACAAGAAGCGGCTCCGTAAGCCCAGCAGGGAAGAGGACCTCCTGGCCCCTAAGCAGGCGGAAGGCAGGTGGCCGCCGCCGGAGCAATGGTGCAAACAGCTCTTCTCCAGTGTGGTCCCCGTGCTGCTAGGGGACCCAGAGGAGGAGCCGGGTGGGCGGCAGCTCCTGGACCTCAATTGCTTTTTGTCCGACATCTCGGACACTCTCTTCACCATGACTCAGTCCGGCCCTTCGCCCCTGCAGCTGCCGCCTGAGGATGCCTACGTCGGCAATGCTGACATGATCCAGCCGGACCTGACGCCACTGCAACCAAGCCTGGATGACTTCATGGACATCTCAGATTTCTTTACCAACTCCCGCCCCCCACAGCCGCCCATGCCTTCAAACTTCCCAGAGCCCCCCAGCTTCAGCCCCATGGTTGACTCCCTCTTCAGCAGTGGGACCCTGGGCCCGGAGGTGCCCCCGGCTTCCTCGGCCATGACCCACCTCTCCGGACACAGCCGTCTGCAGGCTCGGAACAGCTGCCCTGGCCCCTTGGACTCCAGCGCCTTCCTGAGTTCTGATTTCCTCCTTCCTGAAGACCCCAAGCCCCGGCTCCCAACCCCTCCTGTACCCCCACCTCTGCTGCATTACCCTCCCCCTGCCAAGGTGCCAGGCCTGGAGCCCTGCCCCCCACCTCCCTTCCCTCCCATGGCGCCACCCACTGCTTTGCTGCAGGAAGAGCCTCTCTTCTCTCCCAGGTTTCCCTTCCCCACCGTCCCTCCTGCCCCAGGAGTGTCTCCGCTGCCTGCTCCTGCAGCCTTCCCACCCACCCCGCAGTCTGTCCCCAGCCCGGCCCCCACCCCCTTCCCCATAGAGCTTCTACCCTTGGGGTATTCGGAGCCTACCTTTGGGCCTTGCTTCTCCATGCCCAGAGGCAAGCCCCCCGCCCCATCCCCTAGGGGACAGAAAGCCAGCCCCCCTACCTTAGCCCCTGCCACTGCCAGTCCCCCCACCACTGCGGGGAGCAACAACCCCTGCCTCACACAGCTGCTCACAGCAGCCAAGCCGGAGCAAGCCCTGGAGCCACCACTTGTATCCAGCACCCTCCTCCAGTCCCCAGGGTCCCCGCAGGAGACAGTCCCTGAATTCCCCTGCACATTCCTTCCCCCGACCCCGGCCCCTACACCGCCCCGGCCACCTCCAGGCCCGGCCACATTGGCCCCTTCCAGGCCCCTGCTTGTCCCCAAAGCGGAGCGGCTCTCACCCCCAGCGCCCAGCGGCAGTGAACGGCGGCTGTCAGGGGACCTCAGCTCCATGCCAGGCCCTGGGACTCTGAGCGTCCGTGTCTCTCCCCCGCAACCCATCCTCAGCCGGGGCCGTCCAGACAGCAACAAGACCGAGAACCGGCGTATCACACACATCTCCGCGGAGCAGAAGCGGCGCTTCAACATCAAGCTGGGGTTTGACACCCTTCATGGGCTCGTGAGCACACTCAGTGCCCAGCCCAGCCTCAAGGTGAGCAAAGCTACTACGCTGCAGAAGACAGCCGAGTACATCCTTATGCTACAGCAGGAGCGTGCGGGCTTGCAGGAGGAGGCCCAGCAGCTGCGGGATGAGATTGAGGAGCTCAATGCCGCCATTAACCTGTGCCAGCAGCAGCTGCCCGCCACAGGGGTACCCATCACACACCAGCGTTTTGACCAGATGCGAGACATGTTTGATGACTACGTCCGAACCCGTACACTGCACAACTGGAAGTTCTGGGTGTTCAGCATCCTCATCCGGCCTCTGTTTGAGTCCTTCAACGGGATGGTGTCCACGGCAAGTGTGCACACCCTCCGCCAGACCTCACTGGCCTGGCTGGACCAGTACTGCTCTCTGCCCGCTCTCCGGCCAACTGTCCTGAACTCCCTACGCCAGCTGGGCACATCTACCAGTATCCTGACCGACCCGGGCCGCATCCCTGAGCAAGCCACACGGGCAGTCACAGAGGGCACCCTTGGCAAACCTTTATAG
>Gorilla_Mlxipl (Gorilla gorilla)
ATGGCCGGGGCGCTGGCAGGTCTGGCCGCGGGCTTGCAGGTCCCGCGGGTCGCGCCCAGCCCAGACTCGGACTCGGACACAGACTCGGAGGACCCGAGTCTCCGGCGCAGCGCGGGCGGCTTGCTCCGCTCGCAGGTCATCCACAGCGGTCACTTCATGGTGTCGTCGCCGCACAGCGACTCGCTGCCCCGGCGGCGCGACCAGGAGGGGTCCATGGGGCCCTCCGACTTCGGGCCGCGCAGTATCGACCCCACACTCACACGCCTCTTCGAGTGCTTGAGCCTGGCCTACAGTGGCAAGCTGGTGTCTCCCAAGTGGAAGAATTTCAAAGGCCTCAAGCTGCTCTGCAGAGACAAGATCCGCCTGAACAACGCCATCTGGAGGGCCTGGTATATCCAGTATGTGGAGCGGAGGAAGAGCCCCGTGTGTGGCTTCGTGACGCCCCTGCAGGGGCCTGAGGCTGATGCGCACCGGAAGCCGGAGGCCGTGGTCCTGGAGGGGAACTACTGGAAGCGGCGCATCGAGGTGGTGATGCGGGAATACCACAAGTGGCGCATCTACTACAAGAAGCGGCTCCGTAAGCCCAGCAGGGAAGAGGACCTCCTGGCCCCTAAGCAGGCGGAAGGCAGGTGGCCGCCGCCGGAGCAATGGTGCAAAGAGCTCTTCTCCAGTGTGGTCCCCGTGCTGCTGGGGGACCCAGAGGAGGAGCCGGGTGGGCGGCAGCTCCTGGACCTCAATTGCTTTTTGTCCGACATCTCGGACACTCTCTTCACCATGACTCAGTCCGGCCCTTCGCCCCTGCAGCTGCCGCCTGAGGATGCCTACGTCGGCAATGCTGACATGATCCAGCCAGACCTGACGCCACTGCAGCCAAGCCTGGATGACTTCATGGACATCTCAGATTTCTTTACCAACTCCCGCCCCCCACAGCCGCCCATGCCTTCAAACTTCCCAGAGCCCCCCAGCTTCAGCCCCATGGTTGACTCCCTCTTCAGCAGTGGGACCCTGGGCCCGGAGGTGCCCCCAGCTTCCTCGGCCATGACCCACCTCTCCGGACACAGCCGTCTGCAGNNNNNNNNNNNNNNNNNNNNNNNNNNNNNNNNNNNNNNNNNNNNNNNNNNNNNNNNNNNNNNNNNNNNNNNNNNNNNNNNNNNNNNNNNNNNNNNNNNNNNNNNNNNNNNNNNNNNNNNNNNNNNNNNNNNNNNNNNNNNNNNNNNNNNNNNNNNNNNNNNNNNNNNNNNNNNNNNNNNNNNNNNNNNNNNNNNNNNNNNNNNNNNNNNNNNNNNNNNNNNNNNNNNNNNNNNNNNNNNNNNNNNNNNNNNNNNNNNNNNNNNNNNNNNNNNNNNNNNNNNNNNNNNNNNNNNNNNNNNNNNNNNNNNNNNNNNNNNNNNNNNNNNNNNNNNNNNNNNNNNNNNNNNNNNNNNNNNNNNNNNNNNNNNNNNNNNNNNNNNNNNNNNNNNNNNNNNNNNNNNNNNNNNNNNCAAGCCCCCCGCCCCATCCCCTAGGGGACAGAAAGCCAGCCCCCCTACCTTAGCCCCTGCCACTGCCAGTCCCCCCACCACTGCGGGGAGCAACAACCCCTGCCTCACACAGCTGCTCACAGCAGCCAAGCCGGAGCAAGCCCTGGAGCCACCACTTGTATCCAGCACCCTCCTCCGGTCCCCAGGGTCCCCGCAGGAGACAGTCCCTGAATTCCCCTGCACATTCCTTCCCCCGACCCCGGCCCCTACACCACCCCGGCCACCTCCAGGCCCAGCCACATTGGCCCCTTCCAGGCCCCTGCTTGTCCCCAAAGCGGAGCGGCTCTCACCCCCAGCGCCCAGCGGCAGTGAACGGCAGCTGTCAGGGGACCTCAGCTCCATGCCAGGCCCTGGGACTCTGAGCGTCCGTGTCTCTCCCCCGCAACCCATCCTCAGCCGGGGCCGTCCAGACAGCAACAAGACCGAGAACCGGCGTATCACACACATCTCCGCGGAGCAGAAGCGGCGCTTCAACATCAAGCTGGGGTTTGACACCCTTCATGGGCTCGTGAGCACACTCAGTGCCCAGCCCAGCCTCAAGGTGAGCAAAGCTACCACGCTGCAGAAGACAGCTGAGTACATCATTATGCTACAGCAGGAGCGTGCGGGCTTGCAGGAAGAGGCCCAGCAGCTGCGGGATGAGATTGAGGAGCTCAATGCCGCCATTAACCTGTGCCAGCAGCAGCTGCCCGCCACAGGGGTACCCATCACACACCAGCGTTTTGACCAGATGCGAGACATGTTTGATGACTACGTCCGAACCCGTACGCTGCACAACTGGAAGTTCTGGGTGTTCAGCATCCTCATCCGGCCTCTGTTTGAGTCCTTCAACGGGATGGTGTCCACAGCAAGCGTGCACACCCTCCGCCAGACCTCACTGGCCTGGCTGGACCAGTACTGCTCTCTGCCCGCTCTCCGGCCAACTGTCCTGAACTCCCTACGCCAGCTGGGCACATCTACCAGTATCCTGACCGACCCGGGCCGCATCCCTGAGCAAGCCACACGGGCAGTCACAGAGGGCACCCTTGGCAAACCTTTATAG
>Orangutan_Mlxipl (Pongo abelii) 
ATGGCCGGGGTGCTGGCAGGTCTGGCCGCGGGCTTGCAGGTCCCGCGGGTCGCGCCCAGCCCAGACTCGGACTCGGACACCGACTCGGAGGACCCTAGTCTCCGGCGCACCGCGGGCGGCTTGCTCCGCTCGCAGGTCATCCACAGCGGTCACTTCATGGTGTCGTCGCCGCACAGCGACTCGCTGCCCCGGCGGCGCGACCAGGAGGGGTCCGTGGGGCCCTCCGACTTCGGGCCGCGCAGTATCGACCCCACACTCACACGCCTCTTCGAGTGCTTGAGCCTGGCTTACAGTGGCAAGCTGGTGTCTCCCAAGTGGAAGAATTTCAAAGGCCTCAAGCTGCTCTGCAGAGACAAGATCCGCCTGAACAACGCCATCTGGAGGGCCTGGTATATCCAGTATGTGGAGCGGAGGAAGAGCCCCGTGTGTGGCTTCGTGACCCCCCTGCAGGGGCCTGAGGCTGATGCGCACCGGAAGCCGGAGGCCGTAGTCCTGGAGGGGAACTACTGGAAGCGGCGCATCGAGGTGGTGATGCGGGAATACCACAAGTGGCGCATCTACTACAAGAAGCGGCTCCGTAAGCCCAGCAGGGAAGAGGACCTCCTGGCCCCTAAGCAGGCGGAAGGCAGGTGGCCGCCGCCGGAGCAATGGTGCAAACAGCTCTTCTCCAGTGTGGTCCCCGTGCTGCTGGGGGACCCAGAGGAGGAGCCGGGTGGGCGGCAGCTCCTGGACCTCAATTGCTTTTTGTCCGACATCTCGGACACTCTCTTCACCATGACTCAGTCCAGCCCTTCGCCCCTGCAGCTGCCGCCTGAGGATGCCTACGTCGGCAATGCTGACATGATCCAGCCGGACCTGACGCCACTGCAGCCAAGCCTGGATGACTTCATGGACATCTCAGATTTCTTTACCAACTCCCGCCCCCCACAGCCGCCCATGCCTTCAAACTTCCCAGAGCCCCCCAGCTTCAGCCCCGTGGTTGACTCCCTCTTCAGCAGTGGGACCCTGGGCCCGGAGGTGCCCCCAGCTCCCTCGGCCATGACCCACCTCTCCGGACACAGCCGTCTGCAGGCTCGGAACAGCTGCCCTGGCCCCTTGGACTCCAGCGCCTTCCTGAGTTCTGATTTCCTCCTTCCTGAAGACCCCAAGCCCCGGCTCCCACCCCCTCCTGTACCCCCACCTCTGCTGCATTACCCTCCCCCTGCCAAGGTGCCAAGCCTGGAGCCCTGCCCCCAACCTCCCTTCCCACCCATGGCGCCACCCACTGCTTTGCTGCAGGAAGAGCCTCTCTTCTCTCCCAGGTTTCCCTTCCCCACCGTCCCTCCTGCCCCAGGAGTGTCTCCGCTGCCTGCTCCTGCAGCCTTCCCACCCACCCCGCAGTCAGTCCCCAGCCCGGCCCCCACCCCCTTCCCCATAGAGCTTCTACCCTCGGGGTATTCGGAGCCTGCCTTTGGGCCTTGCTTCTCCATGCCCAGAGGCAAGCCCCCCGCCCCATCCCCTAGGGGACAGAAAGCCAGCCCCCCTACCTTAGCCCCTGCCACTGCCAGTCCCCCCACCACTGCGGGAAGCAACAACCCCTGCCTCACACAGCTGCTCACGGCAGCCAAGCCGGAGCAAGCCCTGGAGCCACCACTTGTATCCAGCACCCTCCTCCGGTCCCCAGGGTCCCCGCAGGAGACAGTCCCTGAATTCCCCTGCACATTCCTTCCCCCGACCCCAGCCCCTACACCACCCCGGCCACCTCCAGGCCCGGCCACATTGGCCCCTTCCAGGCCCCTGCTGGTCCCCAAAGCGGAGCGGCTCTCACCCCCAGTGCTCAGCGGCAATGAACGGCGGCTGTCAGGGGACCTCAGCTCCATGCCAGGCCCTGGGACTCTGAGCGTCCATGTCTCTCCCCCGCAACCCATCCTCAGCCGGGGCCGTCCAGACAGCAACAAGACCGAGAACCGGCGTATCACACACATCTCCGCAGAGCAGAAGCGGCGCTTTAACATCAAGCTGGGGTTTGACACCCTTCATGGGCTTGTGAGCACACTCAGTGCCCAGCCCAGCCTCAAGGTGAGCAAAGCTACCACGCTGCAGAAGACAGCCGAGTACATCCTTATGCTACAGCAGGAGCGTGCGGGCTTGCAGGAGGAGGCCCAGCAGCTGCGGGATGAGATTGAGGAGCTCAATGCCGCCATTAACCTGTGCCAGCAGCAGCTGCCCGCCACAGGGGTACCCATCACACACCAGCGTTTTGACCAGATGCGAGACATGTTTGATGACTACGTCCGAACCCGTACGCTGCACAACTGGAAGTTCTGGGTGTTCAGCATCCTCATCCGGCCTCTGTTTGAGTCCTTCAACGGGATGGTGTCCACGGCAAGCGTGCACACCCTCCGCCAGACCTCACTGGCCTGGCTGGACCAGTACTGCTCTCTGCCCGCTCTCCGGCCAACTGTCCTGAACTCCCTACGCCAGCTGGGCACATCTACCAGTATCCTGACTGACCCGGGCCGCATCCCTGAGCAAGCCACACGGGCAGTCACAGAGGGCACCCTTGGCAAACCTTTATAG
>Gibbon_Mlxipl(Nomascus leucogenys)
ATGGCCGGGGCGCTGGCAGGTCTGGCCGCGGGCTTGCAGGTCCCGCGGGTCGCGCCCAGCCCAGACTCAGACTCGGACACCGACTCGGAGGACCCGAGTCTCCGGCGCAGCGCAGGCGGCTTGCTCCGCTCGCAGGTCATCCACAGCGGTCACTTCATGGTGTCGTCGCCGCACAGTGACTCGCTGCCCCGGCGGCGCGATAAGGAAGGGTCCGTGGGGCCCTCCGACTTCGGGCCGCGCAGTATCGACCCCACACTCACACGCCTCTTCGAGTGCTTGAGCCTGGCCTACAGTGGCAAGCTGGTGTCTCCCAAGTGGAAGAATTTCAAAGGCCTCAAGCTACTCTGCAGAGACAAGATCCGCCTGAACAACGCCATCTGGAGGGCCTGGTATATCCAGTATGTGGAGCGGAGGAAGAGCCCCGTGTGTGGCTTCCTGACCCCCCTGCAGGGGCCTGAGGCTGATGCGCACCGGAAGCCGGAGGCCGTGGTCCTGGAGGGGAACTACTGGAAGCGGCGCATCGAGGTGGTGATGCGGGAGTACCACAAGTGGCGCATCTACTACAAGAAGCGGCTCCGTAAGCCCAGCAGGGAAGAGGACCTCCTGGCCCCTAAGCAGNNNNNNNNNNNNNNNNNNNNNNNNNNNNNNNNNNNNNNNNNNNNNNNNNNNNNNNNNNNNNNNNNNNNNNNNNNNNNNNNNNNNNNNNNNNNNNNNNNNNNNNNNNNNNNNNNNNNNNNNNNNNNNNNNNNNNNNNNNNNNNNNNNNNNNNNNNNNNNNNNNNNNNNNNNNNNNNNNNNNNNNNNNNNNNNNNNNNNNNNNNCCTACGTCGGCAATGCTGACATGATCCAGCCGGACCTGACGCCACTGCAGCCAAGCCTGGATGACTTCATGGACATCTCAGATTTCTTTACCAACTCCCGCCCCCCACAGCCGCCCATGCCTTCAAACTTCCCAGAGCCCCCCAGCTTCAGCCCCGTGGTTGACTCCCTCTTCAGCAGTGGGACCCTGGGCCCGGAGGTGCCCCCAGCTTCCTCGGCCATGACCCACCTCTCCGGACACAGCCGTCTGCAGGCTCGGAACAGCTGCCCNNNNNNNNNNNNNNNNNNNNNNNNNNNNNNNNNNNNNNNNNNNNNNNNNNNNNNNNNNNNNNNNNNNNNNNNNNNNNNNNNNNNNNNNNNNNNNNNNNNNNNNNNNNNNNNNNNNNNNNNNNNNNNNNNNNNNNNNNNNNNNNNNNNNNNNNNNNNNNNNNNNNNNNNNNNNNNNNNNNNNNNNNNNNNNNNNNNNNNNNNNNNNNNNNNNNNNNNNNNNNNNNNNNNNNNNNNNNNNNNNNNNNNNNNNNNNNNNNNNNNNNNNNNNNNNNNNNNNNNNNNNNNNNNNNNNNNNNNNNNNNNNNNNNNNNNNNNNNNNNNNNNNNNNNNNNNNNNNNNNNNNNNNNNNNNNNNNNNNNNNNNNNNNNNNNNNNNNNNNNNNNNNNNNNNNNNNNNNNNNNNNNNNNNNNNNNNNNNNNNNNNNNNNNNNNNNNNNNNNNNNNNNNNNNNNNNNNNNNNNNNNNNNNNNNNNNNNNNNNNNNNNNNNNNNNNNNNNNNNNNNNNNNNNNNNNNNNCCAAGCCGGAGCAAGCCCTGGAGCCACCACTTGTATCCAACACCCTCCTCCGGTCCCCAGGGTCCCCGCAGGAGACAGTCCCTGAATTCCCCTGCACGTTCCTTCCCCCGACCCCGGCCCCTACACCGCCCCGGCCGCCTCCAGGCCCAGCCACATTGGCCCCTTCCAGGCCCCTGCTTGTCCCCAAAGCGGAGCGGCTCTCACCCCCAGCGCCCAGTGGCAGTGAACGGCGGCTATCAGGGGACCTCAGCTCCATGCCAGGCCCTGGGACTCTGAGTGTCCATGTCTCTCCCCTGCAACCCATTCTCAGCCGGGGCCGTCCAGACAGCAACAAGACCGAGAACCGGCGTATCACACACATCTCCGCGGAGCAGAAGCGGCGCTTTAACATCAAGCTGGGGTTTGACACCCTTCATGGGCTTGTGAGCACACTCAGTGCCCAGCCCAGCCTCAAGGTGAGCAAAGCTACCACACTGCAGAAGACAGCCAAGTACATCCTTATGCTACAGCAGGAGCGCGCGGGCTTGCAAGAGGAGGCCCAGCAGCTGCGGGATGAAATTGAGGAGCTCAATGCCGCCATTANNNNNNNNNNNNNNNNNNNNNNNNNNNNNNNNNNNNNNNNNACACACCAGCGTTTTGACCAGATGCGAGACATGTTTGATGACTACGTCCGAACCCGTACGCTGCACAACTGGAAGTTCTGGGTGNNNNNNNNNNNNNNNNNNNNNNNNNNNNNNNNNNNNNNNNNNNNNNNNNNNNNNNNNNNNNNNNNNNNNNNNNNNNNNNNNNNNNNNNNNNNNNNNNNNNNNNNNNNNNNNNNNNNNNNNNNNNNNNNNNNNNNNNNNNNNNNNNNNNNNNNNNNNNNNNNNNNNNNNNNNNNNNNNNNNNNNNNNNNNNNNNNNNNNNNNNNNNNNNNNNNNNNNNNNNNNNNNNNNNNNNNNNNNNNNNNNNNNNNN
>Macaque_Mlxipl (Macaca mulatta) 
ATGGCCGGGGCGCTGGCAGGTCTGGCCGCGGGCTTGCAGGTCCCGCGGGTCGGTCCCAGCCCAGACTCGGACTCGGACACGGACTCGGAGGACCCGAGTCTCCGGCGCAGCGCGGGCGGCTTGCTCCGCTCTCAGGTCATCCACAGCGGTCACTTCATGGTGTCGTCGCCGCACAGCGACTCGCTGCCCCGGCGGCGCGACCAGGAGGGGTCCGTGGGGCCCTCCGACTTCGGGCCTCGCAGTATCGACCCCACACTCACACGCCTCTTCGAGTGCTTGAGCCTGGCCTACAGTGGCAAGCTGGTGTCTCCCAAGTGGAAGAATTTCAAAGGCCTCAAGCTGCTCTGCAGGGACAAGATCCGCCTGAACAACGCCATCTGGAGGGCCTGGTATATCCAGTNNNNNNNNNNNNNNNNNNNNNNNNNNNNNNNNNNNNNNNNNNNNNNNNNNNNNNNNNNNNNNNNNNNNNNNNNNNNNNNNNNNGCCGTGGTCCTGGAGGGGAACTACTGGAAGCGGCGCATCGAGGTGGTGATGCGGGAATACCACAAGTGGCGCATCTACTACAAGAAGCGGCTCCGTAAGTCCAGCAGGGAAGAGGACCTCCTGGCCCCTAAGCAGGCGGAAGGCGGGTGGCCGCCGCCGGAGCAATGGTGCAAACAGCTCTTCTCCAGTGTGGTCCCCGTGCTGCTGGGGGACCCAGAGGAGGAGCCGGGTGGGCGGCAGCTCCTGGACCTCAATTGCTTTTTGTCCGACATCTCGGACACTCTCTTCACCATGACTCAGTCTGGCCCTTCGCCCCTGCAGCTGCCGCCTGAGGATGCCTACGTCGGCAATGCTGACATGATCCAGCCGGACCTGACGCCACTGCAGCCAAGCCTGGATGACTTCATGGACATCTCAGNNNNNNNNNNNNNNNNNNNNNNNNNNNNNNNNNNNNNNNNNNNNNNNNNNNNNNNNNNNNNNNNNNNNNNNNNNNNNNNNNNNNNNNNNNNNNNNNNNNNNNNNNNNNNNNNNNNNNNNNNNNNNNNNNNNNNNNNNNNNNNNNNNNNNNNNNNNNNNNNNNNNNNNNNNNNNNNNNNNNNNNNNNNNNNNNNNNNNNNNNNNNNNNNNNNNNNNNNNNNNNNNNNNNNNNNNNNNNNNNNNNNNNNNNNNNNNNNNNNNNNNNNNNNNNNNNNNNNNNNNNNNNNNNNNNNNNNNNNNNNNNNNNNNNNNNNNNNNNNNNNNNNNNNNNNNNNNNNNNNNNNNNNNNNNNNNNNNNNNNNNNNNNNNNNNNNNNNNNNNNNNNNNNNNNNNNNNNNNNNNNNNNNNNNNNNNNNNNNNNNNNNNNNNNNNNNNNNNNNNNNNNNNNNNNNNNNNNNNNNNNNNNNNNNNNNNNNNNNNNNNNNNNNNNNNNNNNNNNNNNNNNNNNNNNNNNNNNNNNNNNNNNNNNNNNNNNNNNNNNNNNNNNNNNNNNNNNNNNNNNNNNNNNNNNNNNNNNNNNNNNNNNNNNNNNNNNNNNNNNNNNNNNNNNNNNNNNNNNNNNNNNNNNNNNNNNNNNNNNNNNNNNNNNNNNNNNNNNNNNNNNNNNNNNNNNNNNNNNNNNNNNNNNNNNNNNNNNNNNNNNNNNNNNNNNNNNNNNNNNNNNNNNNNNNNNNNNNNNNNNNNNNNNNNNNNNNNNNNNNNNNNNNNNNNNNNNNNNNNNNNNNNNNNNNNNNNNNNNNNNNNNNNNNNNNNNNNNNNNNNNNNNNNNNNNNNNNNNNNNNNNNNNNNNNNNNNNNNNNNNNNNNNNNNNNNNNNNNNNNNNNNNNNNNNNNNNNNNNNNNNNNNNNNNNNNNNNNNNNNNNNNNNNNNNNNNNNNNNNNNNNNNNNNNNNNNNNNNNNNNNNNNNNNNNNNNNNNNNNNNNNNNNNNNNNNNNNNNNNNNNNNNNNNNNNNNNNNNNNNNNNNNNNNNNNNNNNNNNNNNNNNNNNNNNNNNNNNNNNNNNNNNNNNNNNNNNNNNNNNNNNNNNNNNNNNNNNNNNNNNNNNNNNNNNNNNNNNNNNNNNNNNNNNNNNNNNNNNNNNNNNNNNNNNNNNNNNNNNNNNNNNNNNNNNNNNNNNNNNNNNNNNNNNNNNNNNNNNNNNNNNNNNNNNNNNNNNNNNNNNNNNNNNNNNNNNNNNNNNNNNNNNNNNNNNNNNNNNNNNNNNNNNNNNNNNNNNNNNNNNNNNNNNNNNNNNNNNNNNNNNNNNNNNNNNNNNNNNNNNNNNNNNNNNNNNNNNNNNNNNNNNNNNNNNNNNNNNNNNNNNNNNNNNNNNNNNNNNNNNNNNNNNNNNNNNNNNNNNNNNNNNNNNNNNNNNNNNNNNNNNNNNNNNNNNNNNNNNNNNNNNNNNNNNNNNNNNNNNNNNNNNNNNNNNNNNNNNNNNNNNNNNNNNNNTTCAGCATCCTCATCCGGCCTCTGTTCGAGTCCTTCAACGGGATGGTGTCCACGGCAAGCGTGCACACCCTCCGCCAGACCTCACTGGCCTGGCTGGACCAGTACTGCTCTCTGCCTGCTCTCCGGCCAACTGTCCTGAACTCCCTACGCCAGCTGGGCACATCTACCAGTATCCTGACCGACCCGGGCCGCATCCCTGAGCAAGCCACGCGGGCAGTCACAGAGGGCACCCTTGGCAAACCTTTATAG
>Olive_baboon_Mlxipl (Papio anubis) 
ATGGCCGGGGCGCTGGCAGGTCTGGCCGCGGGCTTGCAGGTCCCGCGGGTCGGTCCCAGCCCAGACTCGGACTCGGACACAGACTCGGAGGACCCGAGTCTCCGGCGCAGCGCGGGCGGCTTGCTCCGCTCGCAGGTCATCCACAGCGGTCACTTCATGGTGTCGTCGCCGCACAGCGACTCGCTGCCCCGGCGGCGCGACCAGGAGGGGTCCGTGGGGCCCTCCGACTTCGGGCCTCGCAGTATCGACCCCACACTCACACGCCTCTTCGAGTGCTTGAGCCTGGCCTACAGTGGCAAGCTGGTGTCTCCCAAGTGGAAGAATTTCAAAGGCCTCAAGCTGCTCTGCAGGGACAAGATCCGCCTGAACAACGCCATCTGGAGGGCCTGGTATATCCAGTATGTGGAGCGGAGGAAGAGCCCCGTGTGTGGCTTCGTGACCCCCCTGCAGGGGCCTGAGGCTGATGCGCACCGGAAACCGGAGGCCGTGGTCCTGGAGGGGAACTACTGGAAGCGGCGCATCGAGGTGGTGATGCGGGAATACCACAAGTGGCGCATCTACTACAAGAAGCGGNNNNNNNNNNNNNNNNNNNNNNNNNNNNNNNNNNNNNNNNNNNNNNNNNNNNNNNNNNNNNNNNNNNNNNNNNNNNNNNNNNNNNNNNNNNNNNNNNNNNNNNNNNNNNNNNNNNNNNNNNNNNNNNNNNNNNNNNNNNNNNNNNNNNNNNNNNNNNNNNNNNNNTCTGGCCCTTCGTCCCTGCAGCTGCCGCCTGAGGATGCCTACGTCGGCAATGCTGACATGATCCAGCCGGACCTGACGCCACTGCAGCCAAGCCTGGATGACTTCATGGACATCTCAGATTTCTTTACCAACTCCCGCCCCCCACAGCCGCCCATGCCTTCAAACTTCCCAGAGCCCCCCAGCTTCAGCCCCGTGGTTGACTCCCTCTTCAGCAGTGGGACCCTGGGCCCAGAGGTGCCCCCGGCTTCCTCGGCCATGACCCACCTCTCTGGACACAGCCGTCTGCAGGCTCGGAACAGCTGCCCTGGTGCCTTGGACTCCAGCGCCTTCCTGAGCTCTGATTTCCTCCTTCCTGAAGACCCCAAGCTCCGGCTCCCACCCCCTTCTGTACCCCCACCTCTGCTGCATTACCCTCCCCCTGCCAAGGTGCCAGGCTTGGAGCCCTGCCCCCCACCTCCCTTCCCTCCCATGGCGCCACCCACTGCTTTGCTGCAGGAAGAGCCTCTCTTCTCTCCCAGGTTTCCCTTCCCCACTGTCCCTCCTGCCCCAGGAGTGTCTCCGCTGCCTGCTCCTGCAGCCTTCCCACCCACCCCGCAGTCTGTCCCCAGCCCAGCCCCCACCCCCTACCCCATAGAGCTTCTACCCTCGGGGTATTCAGAGCCTGTCTTTGGGCCTTGCTTCTCCGTGCCCAGAGGCAAGCCCCCCGCCCCATCCCCTAGGGGACAGAAAGCCAGTCCCCCTACCTTAGCCCCTGCCACTGCCAGTCCCCCCACCACTGCGGGGAGCAACAACCCCTGCCTCACACAGCTGCTCACAGCAGCCAAGCCCGAGCAAGCCCTGGAGCCACCACTTGTATCCAGCACCCTCCTCCGGTCCCCAGGGTCCCCGCAGGAGACAGTCCCTGAATTCTCCTGCACATTCCTTCCCCCGACCCCGGCCCCTACACCGCCCCGGCCACCTCCAGGCCTGGCCACATTGGCCCCTTCCAGACCCCTGCTTGTCCCCAAAGCGGAGCGGCTCTCACCCCCAGCGCTCAGCGGCAGTGAGCGGCGGCTGTCAGGGGACCTCAGCTCCATGCCAGGCCCTGGGACTCTGAGCGTCCGCGTCTCTCCTCCGCAACCCATCCTCAGCAGGGGCCGTCCAGACAGCAACAAGACCGAGAACCGGCGCATCACACACATCTCGGCGGAACAGAAGCGACGCTTTAACATCAAGCTGGGGTTTGACACCCTTCATGGGCTTGTGAGCACACTCAGTGCCCAGCCCAGCCTCAAGGTCAGCAAAGCTACCACACTGCAGAAGACAGCCGAGTACATCCTTATGCTACAGCAGGAGCGCGCGGGCTTGCAGGAGGAGGCCCAGCAGCTGCGGGACGAGATTGAGGAGCTCAATGCCGCCATTAACCTGTGCCAGCAGCAGCTGCCTGCTACAGGGGTACCCATCACACACCAGCGTTTTGACCAGATGCGAGATATGTTTGATGACTACGTCCGAACCCGTACGCTGCACAACTGGAAATTCTGGGTGTTCAGCATCCTCATCCGGCCTCTGTTCGAGTCCTTCAACGGGATGGTGTCCACGGCAAGCGTGCACACCCTCCGCCAGACCTCACTGGCCTGGCTGGACCAGTACTGCTCTCTGCCCGCTCTCCGGCCAACTGTCCTGAACTCCCTACGCCAGCTGGGCACATCTACCAGTATCCTGACCGACCCGGGCCGCATCCCTGAGCAAGCCACGCGGGCAGTCACAGAGGGCACCCTTGGCAAACCTTTATAG
>Vervet_AGM_Mlxipl (Vervet-African Green Monkey, Chlorocebus sabaeus) 
ATGGCCGGGGCGCTGGCAGGTCTGGCCGCGGGCTTGCAGGTCCCGAGGGTCGCTCCCAGCCCAGACTCGGATTCGGACACGGACTCGGAGGACCCGAGTCTCCGGCGCAGCGCGAGCTGCTTGCTCCGCTCGCAGGTCATCCACAGCGGTCACTTCATGGTGTCGTCGCCGCACAGCGACTCGCTGCCCCGGCGGCGCGACCAGGAGGGGTCTCTGGGGCCCTCCGACTTCGGGCCTCGCAGTATCGACCCCACACTCACACGCCTCTTCGAGTGCTTGAGCCTGGCCTACAGTGGCAAGCTGGTGTCTCCCAAGTGGAAGAATTTCAAAGGCCTCAAGCTGCTCTGCAGGGACAAGATCCGCCTGAACAACGCCATCTGGAGGGCCTGGTATATCCAGTATGTGGAGCGGAGGAAGAGCCCCGTGTGTGGCTTCGTGACCCCCCTGCAGGGGCCTGAGGCTGATGCGCACCGGAAGCCGGAGGCGGTGGTCCTGGAGGGGAACTACTGGAAGCGGCGCATCGAGGTGGTGATGCGAGAATATCACAAGTGGCGCATCTACTACAAGAAGCGGCTCCGTAAGTCCAGCAGGGAAGAGGACCTCCTGGCCCCTAAGCAGGCGGAAGGCGGGTGGCCGCCGCCGGAGCAATGGTGCAAACAGCTCTTCTCCAGTGTGGTCCCCGTGCTGCTGGGGGACCCAGAGGAGGAGCCGGGTGGGCGGCAGCTCCTGGACCTCAATTGCTTTTTGTCCGACATCTCGGACACTCTCTTCACCATGACTCAGTCTGGCCCTTCGCCCCTGCAGCTGCCGCCTGAGGATGCCTACGTCGGCAATGCTGACATGATCCAGCCGGACCTGACGCCACTGCAGCCAAGCCTGGATGACTTCATGGACATCTCAGATTTCTTTACCAACTCCCGCCCCCCACAGCCACCCATGCCTTCAAACTTCCCAGAGCCCCCCAACTTCAGCCCCGTGGTTGACTCCCTCTTCAGCAGTGGGACCCTGGGCCTGGAGGTGCCCCCGGCTTCCTCGGCCATGACCCACCTCTCTGGACACAGCCGTCTGCAGGCTCGGAACAGCTGCCCTGGTCCCTTGGACTCCAGCGCCTTCCTGAGCTCTGATTTCCTCCTTCCTGAAGACCCCAAGCCCCGGCTCCCACCCCCTTCTGTACCCCCACCTCTGCTGCATTACCCTCCCCCTGCCAAGGTGCCAGGCTTGGAGCCCTGCCCCCCACCTCCCTTCCCTCCCATGGCGCCACCCACTGCTTTGCTGCAGGAAGAGCCTCTCTTCTCTCCCAGGTTTCCCTTCCCCACTGTCCCTCCTGCCCCAGGAGTGTCTCCGCTGCCTGCTCCTGCAGCCTTCCCACCCACCCCGCAGTCTGTCCCCAGCCCAGCCCCCACCCCCTTCCCCATAGAGCTTCTACCCTCGGGGTATTCAGAGCCTGCCTTTGGGCCTTGCTTCTCCGTGCCCAGAGGCAAGCCCCCCGCCCCATCCCCTAGGGGACAGAAAGCCAGTCCCCCTACCTTAGCCCCTGCCACTGCCAGTCCCCCCACCACTGTGGGGAGCAACAACCCCTGCCTCACACAGCTGCTGACAGCAGCCAAGCCGGAGCAAGCCCTGGAGCCACCACTTGTATCCAGCACCCTCCTCCGGTCCCCAGGGTCCCCGCAGGAGACAGTCCCTGAATTCTCCTGCACATTCCTCCCCCCGACCCCGGCCCCTACACCGCCCCGGCCACCTCCAGGCCCGGCCACATTGGCCCCTTCCAGACCCCTGCTTGTCCCCAAAGCGGAGGGGCTCTCACCCCCAGCGCTCAGCGGCAGTGAGCGGCGGCTGTCAGGGGACCTCAGCTCCATGCCAGGCCCTGGGACCCTGAGCGTCCGCGTCTCTCCTCCGCAACCCATCCTCAGCCGGGGCCGTCCAGACAGCAACAAGACCGAGAACCGGCGCATCACACACATCTCCGCGGAACAGAAGAGACGCTTTAACATCAAGCTGGGGTTTGACACCCTTCATGGGCTTGTGAGCACACTCAGTGCCCAGCCCAGCCTCAAGGTCAGCAAAGCTACCACACTGCAGAAGACAGCCGAGTACATCCTTATGCTACAGCAGGAGCGCGCGGGCTTGCAGGAGGAGGCCCAGCAGCTGCGGGACGAGATTGAGGAGCTCAATGCCGCCATTAACCTGTGCCAGCAGCAGCTGCCCGCCACAGGGGTACCCATCACACACCAGCGTTTTGACCAGATGCGAGACATGTTTGATGACTACGTCCGAACCCGTACGCTGCACAACTGGAAATTCTGGGTGTTCAGCATCCTCATCCGGCCTCTGTTCGAGTCCTTCAAGGGGATGGTGTCCACGGCAAGCGTGCACACCCTCCGCCAGACCTCACTGGCCTGGCTGGACCAGTACTGCTCTCTGCCCGCTCTCCGGCCAACTGTCCTGAACTCCCTACGCCAGCTGGGCACATCTACCAGTATCCTGACTGACCCGGGCCGCATCCCTGAGCAAGCCACGCGGGCAGTCACAGAGGGCACCCTTGGCAAACCTTTATAG
>Marmoset_Mlxipl (Callithrix jacchus) 
ATGGCCGGGGCGCTGGCAGGCCTGGCCGCGGGCTTGCAGGTCCCGCGGGTCGTGCCGAGCCCAGACTCGGACTCGGACACGGACTCGGAGGACCCAAGCCTCCGGCGCGGCGCGGGCGGCTTGCTCCGCTCGCAGGTGATCCACAGCGGTCACTTCATGGTGTCGTCCCCACACAGCGACTCGCTGCCTCGGCGGCGCGACCAGGAGGGCTCCGTGGGGCTCTCCGACTTCGGGCCGCGCAGCATTGACCCCACACTCACTCGCCTCTTCGAGTGCTTGAGCCTGGCCTACAGTGGCAAGCTGGTATCTCCCAAGTGGAAGAATTTCAAAGGCCTCAAGCTGCTCTGCAGGGACAAGATCCGCCTGAACAACGCCATCTGGAGGGCCTGGTATATCCAGTATGTGGAGCGGAGGAAGAGCCCCGTGTGTGGCTTCGTGACCCCCCTGCAGGGGCCTGAGGCAGATGCGCACCGGAAGCCAGAGGCCGTGGTCCTGGAGGGGAACTACTTCCAGCGGCGCATCGAGGTGGTGATGCGGGAATACCACAGGTGGCGCATCTACTACAAGAACCCGCTCCGTAAGTCCAGCAGGGAAGAGGACCTCCTGGCCCCTAAGCAGTCGGAAGGCGAGTGGCCGCCACCGGAGCAATGGTGCAGACAGCTCTTCTCCAGTGTGGTCCCCGTGCTGCTGGGGGACCCCGAGCAGGAGCCGGGTGGGCGGCAGCTCCTGGACCTCGACTGCTTTTTGTCCGACATCTCGGACACGCTCTTCACCATGACTCAGCCCGGCCCTTCACCCCTGCAGCTGCCGCCTGAGGATGNNNNNNNNNNNNNNNNNNNNNNNNNNNNNNNNNNNNNNNNNNNNNNNNNNNNNNNNNNNNNNNNNNNNNNNNNNNNNNNNNATTTCTTTACCAACTCCCGCCCCCCACAGACGCCCATGACTTCAAACTTCCCAGAGCCCTCCAGCTTCAGCCCCGTGGCTGACTCCCTCTTCAGCAGTGGGACCCTGGACCCCGAGGTGCCCCCCACTTCCACAGGCATGACCCACCTCTCTGGACACAGCCGTCTGCAGNNNNNNNNNNNNNNNNNNNNNNNNNNNNNNNNNNNNNNNNNNNNNNNNNNNNNNNNNNNNNNNNNNNNNNNNNNNNNNNNNNNNNNNNNNNNNNNNNNNNNNNNNNNNNNNNNNNNNNNNNNNNNNNNNNNNNNNNNNNNNNNNNNNNNNNNNNNNNNNNNNNNNNNNNNNNNNNNNNNNNNNNNNNNNNNNNNNNNNNNNNNNNNNNNNNNNNNNNNNNNNNNNNNNNNNNNNNNNNNNNNNNNNNNNNNNNNNNNNNNNNNNNNNNNNNNNNNNNNNNNNNNNNNNNNNNNNNNNNNNNNNNNNNNNNNNNNNNNNNNNNNNNNNNNNNNNNNNNNNNNNNNNNNNNNNNNNNNNNNNNNNNNNNNNNNNNNNNNNNNNNNNNNNNNNNNNNNNNNNNNNNNNNNNNNNNNNNNNNNNNNNNNNNNNNNNNNNNNNNNNNNNNNNNNNNNNNNNNNNNNNNNNNNNNNNNNNNNNNNNNNNNNNNNNNNNNNNNNNNNNNNNNNNNNNNNNNNNNNNNNNNNNNNNNNNNNNNNNNNNNNNNNNNNNNNNNNNNNNNNNNNNNNNNNNNNNNNNNNNNNNNNNNNNNNNNNNNNNNNNNNNNNNNNNNNNNNNNNNNNNNNNNNNNNNNNNNNNNNNNNNNNNNNNNNNNNNNNNNNNNNNNNNNNNNNNNNNNNNNNNNNNNNNNNNNNNNNNNNNNNNNNNNNNNNNNNNNNNNNNNNNNNNNNNNNNNNNNNNNNNNNNNNNNNNNGCGAGCGGCGGCTGTCAGGGGACCTCAGCTCCATGCCCGGCCCTGGGACTCTGAGCGTCCGCGTCTCTCCCCCACAAGCCACCCTCAGCCGGGGCCGTCCAGACAGCAACAAGACGGAGAACCGGCGCATCACACACATCTCTGCGGAGCAGAAGCGGCGCTTTAACATCAAGCTGGGGTTTGACACTCTTCATGGACTTGTGAGCACACTCAGTGCGCAGCCCAGCCTCAAGGTGAGCAAAGCTACCACGCTGCAGAAGACCGCCGAGTACATCCTCATGCTACAGCAGGAGCGCGCGAGCTTGCAGGAGGAGGCCCAGCAGCTGCGGGACGAGATCGAGGAGCTCAACGCCGCCATTAACCTATGCCAGCAGCAGCTGCCCGCCACAGGGGTACCCATCACCCACCAGCGTTTTGACCAGATGCGAGATATGTTTGATGACTACGTCCGAACCCGTACGCTGCACAACTGGAAGTTCTGGGTGTTCAGCATCCTCATCCGGCCTCTGTTCGAGTCCTTCAACGGGATGGTGTCCACAGCAAGCGTGCACACCCTCCGCCAGACCTCGCTGGCCTGGCTGGACCAGTACTGCTCTCTGCCTGCTCTCCGGCCAACTGTCCTGAACTCTCTACGCCAGCTGGGCACATCTACCAGTATCCTGACTGACCCGGGGCGCATCCCTGAACAAGCCACGCGTGCAGTCACAGAGGGCACCCTTGGCAAACCCTTATAG
>Mouse_lemur_Mlxipl (Microcebus murinus)
NNNNNNNNNNNNNNNNNNNNNNNNNNNNNNNNNNNNNNNNNNNNNNNNNNNNNNNNNNNNNNNNNNNNNNNNNNNNNNNNNNNNNNNNNNNNNNNNNNNNNNNNNNNNNNNNNNNNNNNNNNNNNNNNNNNNNNNNNNNNNNNNNNNNNNNNNNNNNNNNNNNNNNNNNNNNNNNNNNNNNNNNNNNNNNNNNNNNNNNNNNNNNNNNNNNNNNNNNNNNNNNNNNNNNNNNNNNNNNNNNNNNNNNNNNNNNNNNNGCCTCTTCGAGTGCTTGGAGCCCTGGCCTACAGNNNNNNNNNNNNNNNNNNNNNNNNNNNNNNNNNNNNNNNNNNNNNNNNNNNNNNNNNNNNNNNNNNNNNNNNNNNNNNNNNNNNNNNNNNNNNNNNNNNNNNNNNNNNNNNNNNNNNNNNNNNNNNNNNNNNNNNNNNNNNNNNNNNNNNNNNNNNNNNNNNNNNNNNNNNNNNNNNNNNNNNNNNNNNNNNNNNNNNNNNNNNNNNNNNNNNNNNNNNNNNNNNNNNNNNNNNNNNNNNNNNNNNNNNNNNNNNNNNNNNNNNNNNNNNNNNNNNNNNNNNNNNNNNNNNNNNNNNNNNNNNNNNNNNNNNNNNNNNNNNNNNNNNNNNNNNNNNNNNNNNNNNNNNNNNNNNNNNNNNNNNNNNNNNNNNNNNNNNNNNNNNNNNNNNNNNNNNNNNNNNNNNNNNNNNNNNNNNNNNNNNNNNNNNNNNNNNNNNNNNNNNNNNNNNNNNNNNNNNNNNNNNNNNNNNNNNNNNNNNNNNNNNNNNNNNNNNNNNNNNNNNNNNNNNNNNNNNNNNNNNNNNNNNNNNNNNNNNNNNNNNNNNNNNNNNNNNNNNNNNNNNNNNNNNNNNNNNNNNNNNNNNNNNNNNNNNNNNNNNNNNNNNNNATTTCTTCACCAACTACCGTCCCCCACCGACGCCCACGCCTTCAAACTTCCCGGAGCCCCCCAGCTTTAGCCCCATGGCTGATTCCCTCTTCAGCAGTGGGATCCTGAGCCCAGAGGTGTCCCCGGCCTCCTCGGGCATGACCCACCTCTCAGNNNNNNNNNNNNNNNNNNNNNNNNNNNNNNNNNNNNNNNNNNNNNNNNNNNNNNNNNNNNNNNNNNNNNNNNNNNNNNNNNNNNNNNNNNNNNNNNNNNNNNNNNNNNNNNNNNNNNNNNNNNNNNNNNNNNNNNNNNNNNNNNNNNNNNNNNNNNNNNNNNNNNNNNNNNNNNNNNNNNNNNNNNNNNNNNNNNNNNNNNNNNNNNNNNNNNNNNNNNNNNNNNNNNNNNNNNNNNNNNNNNNNNNNNNNNNNNNNNNNNNNNNNNNNNNNNNNNNNNNNNNNNNNNNNNNNNNNNNNNNNNNNNNNNNNNNNNNNNNNNNNNNNNNNNNNNNNNNNNNNNNNNNNNNNNNNNNNNNNNNNNNNNNNNNNNNNNNNNNNNNNNNNNNNNNNNNNNNNNNNNNNNNNNNNNNNNNNNNNNNNNNNNNNNNNNNNNNNNNNNNNNNNNNNNNNNNNNNNNNNNNNNNNNNNNNNNNNNNNNNNNNNNNNNNNNNNNNNNNNNNNNNNNNNNNNNNNNNNNNNNNNNNNNNNNNNNNNNNNNNNNNNNNNNNNNNNNNNNNNNNNNNNNNNNNNNNNNNNNNNNNNNNNNNNNNNNNNNNNNNNNNNNNNNNNNNNNNNNNNNNNNNNNNNNNNNNNNNNNNNNNNNNNNNNNNNNNNNNNNNNNNNNNNNNNNNNNNNNNNNNNNNNNNNNNNNNNNNNNNNNNNNNNNNNNNNNNNNNNNNNNNNNNNNNNNNNNNNNNNNNNNNNNNNNNNNNNNNNNNNNNNNNNNNNNNNNNNNNNNNNNNNNNNNNNNNNNNNNNNNNNNNNNNNNNNNNNNNNNNNNNNNNNNNNNNNNNNNNNNNNNNNNNNNNNNNNNNNNNNNNNNNNNNNNNNNNNACCGAGAACCGGCGCATCACACACATCTCCGCAGAGCAGAAGCGGCGCTTCAATATCAAGCTGGGGTTTGACACCCTTCACGGGCTTGTGAGCACACTCAGCGCCCAGCCCAGCCTCAAGGTGAGCAAAGCCACCACGCTGCAGAAGACAGCCGAGTACATTGTCATGCTGCAGCAGGAGCGGGCGGCCATGCAGGAGGAGGCCCAGCAGCTGCGGGACGAGATCGAGGAGCTCAACGCTGCCATTAACCTGTGCCAGCAGCAGCTGCCTGCTACCGGGGTGCCCATCACACACCAGCGTTTCGACCAGATGCGAGACATGTTTGATGACTATGTCCGAACCCGGACGCTGCACAACTGGAAGTTCTGGGTGTTTAGCGTCCTCATCCGGCCTCTGTTCGAGTCCTTCAATGGCATGGTGTCCACAGCAAGCCTGCAGAGCCTCCGCCAGACCTCACTGGCCTGGCTGGACCAGTACTGCTCCCTGCCTGCTCTCCGGCCAACTGTCCTGAACTCCCTCCGCCAGCTGAGCACATCTACCAGCATCCTGACCGAACCGGGCCGTGTCCCTGAGCAAGCCACACGGGCAGTCACGGAGGGCACCCTGGGCAAACCTCTGTAG
>Bushbaby_Mlxipl (Otolemur garnetti) 
ATGGCTGGGGCCCTGGCTGGCCTGGCCACGGGCTTGCAGGTCCCACGGATCGCCCCGAGCCCGGACTCGGACTCAGACTCCGACACAGACTCGGAGGACCCGAATCTCCGGCGCAGCGCGGGCGGGCTGCTCCGCTCTCAGGTCATCCACAGCGGTCACTTTATGGTGTCGTCGCCGCACAGCGACTCGCTGACCCGTCGGCGCGACCAGGAGGGGCCAGGGGGTCTCGCTGACTTCGGGCCACGCAGCATCGACCCCACACTCACTCGCCTCTTCGAGTGCTTGAGCCTGGCCTACAGTGGCAAGCTGGTCTCACCCAAGTGGAAGAATTTCAAAGGCCTCAAGCTGCTCTGCCGAGACAAGATCCGCCTCAACAACGCCATCTGGAGGGCCTGGTATATCCAGTATGTGGAACGGAGGAAGAGCCCCGTGTGTGGCTTCGTGACCCCTCTGCAGGGGCCTGAGGCTGACGCGCACCGGAAACCAGAGGCCGTGGTCCTGGAGGGGAACTACTGGAAGCGGCGCATCGAGGTGGTGATGCGCGAGTACCACAAGTGGCGTATCTACTACAAGAAGCGGCTCCGTAAGTCCAGCAGGGAAGGGGATCTCCTGGCTCCTAAGCAGGCGGACGGCAGGTGGCCACCGCCAGAAAGATGGTGCGAGCAGCTCTTCTCCAGTGTGGTGCCTGTGCTGCTGGGGGGCCCAGAGGAGGAGCCTGGTGGGCGGCAGCTCCTGGACCTCGAGTGCTTTCTGTCAGACATCTCCGACACGCTCTTCACCATGACTCAGCCTAGCCCCTCACCTCTGCAGCTGCCCCCTGAGGATGCCTACGTCAACAATGCTGACATGATCCAGCCAGACCTGACACCATTGCAGCCCAGCCTGGACGACTGCATGGAGATCTCAGATTTCTTCACCAACTACCGCCCCCCACAGACGCCCACGCCTTCAAACTTCTTGGAGCCCCCTAGCTTTAGCCCCATGGCTGATTCCTTCTTCAGCAGTGGGATCCTGGGTCCAGAGGTGACCGCTGCCTCTTCGGGCTTGACCCACCTCTCAGGACATGGCCGCCTGCAGGCTCGCAACAGCAGCCCTGGCCCCTTGGACTCCAGCACCTTCCTGAGCTCTGAGTTCCTCCTTCCTGAAGACCCCAAGCCCAGGCTCCCACCTCCTCTGACACCCCCACCTCTCTTCCAATACTCTCCCCCTGCCAAAGCCCTGGGCCTGGAGCCTTGTCCTCCACCCCCATTCCCACCCATGGCTCCACCCCCTGCTGTGCTGCAGGAAGAGTCTCTCTTCTCTCCCAGGCTTCCTTTCCCCACTGTCCCTCCTGGCCTGGGAGTATCCCCACTGCCTGTTCCCACACCCTTCCCACCTACCCCACAGCCCACCCCAGGCCCTACCACCAGCCCCTTCCCCATAAACCTCATGGCCACAGGCTGTCCAGAGCCCCTTTTTGGGCCTTGCTTCTCCACATCTCAGGGCACATGGCCCAGAGGCAAGCCACCCTCTAGGGGACGGAAAGCCAGACCCCCCACCTTGGCCCCAGCCACTGCCAGCCCCACGGTTGCGGCCACTGCTGGGGGCAGCAACCCCTGCCTCACACAGCTGCTCACAGCAGCCAAGCCTGAGCAAGCCTTGGAACCACCACTTGTGTCCAGTGCCCTCCTCCGGCCGCCAGGGTCCCCGCAGGAGACGGTCCCCGAATTCCCCTGCACCTTCTTTCCCCCAACCCCAGCCCCTACACCAGCCCGGCCACCTCCAGGCCCAGCCACACTGGCTCCATCCAGGCCTCTGATTGTCCCCAAGGCAGAGCGGCTCTCACCCCCAACACCCAGCGGCAGTGAGCGGCGGCTATCAGGGGAGCTCAACTCCACACCTAGCCCAGGGACCCTGAGCATCCGCATCTCACCACCTCAACCCATCATACACCGGGGCCGTGCTGACAATAACAAAACCGAGAATCGGCGTATCACACACATCTCTGCAGAGCAGAAGCGGCGCTTCAATATCAAGCTGGGGTTTGACACCCTTCACGGGCTTGTGAGCACACTCAGTGCCCAGCCCAGCCTCAAGGTGAGCAAGGCTACCACACTGCAGAAGACAGCAGAGTACATTGTCATGCTGCAGCAGGAGCGGGCGGCCATGCAGGAGGAGGCCCAGCAGCTGCGAGATGAGATCGAGGAGCTCAATGCTGCTATTAACTTATGCCAGCAGCAGCTGCCTGCCACAGGGGTGCCCATCACACACCAGCGTTTTGACCAGATGCGAGACATGTTTGATGACTATGTCCGAACCCGGACACTGCACAACTGGAAGTTCTGGGTGTTCAGTGTCCTCATCCGGCCTTTGTTCGAGTCCTTCAATGGCATGGTGTCCACAGCAAGCCTGCATAGCCTCCGCCAGACCTCACTGGCCTGGCTGGACCAGTACTGCTCCCTGCCTGCTCTCCGGCCAACTGTCTTGAACTCCCTACGCCAGCTGAGTACATCTACAAGCATCCTGACTGACCCAGGCTGTATCCCTGAGCAAGCCACGCGGGCAGTCACAGAGGGCACCCTTGGCAAACCTCTGTAG
>Tree_shrew_Mlxipl (Tupaia belangeri)
NNNNNNNNNNNNNNNNNNNNNNNNNNNNNNNNNNNNNNNNNNNNNNNNNNNNNNNNNNNNNNNNNNNNNNNNNNNNNNNNNNNNNNNNNNNNNNNNNNNNNNNNNNNNNNNNNNNNNNNNNNNNNNNNNNNNNNNNNNNNNNNNNNNNNNNNNNNNNNNNNNNNNNNNNNNNNNNNNNNNNNNNNNNNNNNNNNNNNNNNNNNNNNNNNNNNNNNNNNNNNNNNNNNNNNNNNNNNNNNNNNNNNNNNNNNNNNNNNNNNNNNNNNNNNCGGTAAGCTGGTCTCTCCCAAGTGGAAGAATTTCAAAGGCCTCAAACTGCTCTGTCGGGACAAGATCCGCCTCAACAACGCCATCTGGAGGGCCTGGTACATCCAGTATGTGGAGCGGAGGAAGAGCCCCGTGTGTGGCTTCGTGACCCCACTGCAGGGGCCGGAGGCTGACGAACACCGGAAACCAGAGGCCGTCGTCCTGGAAGGGAATTACTGGAAGCGGCGCATCGAGGTGGTGATGCGCGAGTACCACAAGTGGCGCATCTACTACAAGAAGAGGNNNNNNNNNNNNNNNNNNNNNNNNNNNNNNNNNNNNNNNNNNNNNNNNNNNNNNNNNNNNNNNNNNNNNNNNNNNNNNNNNNNNNNNNNNNNNNNNNNNNNNNNNNNNNNNNNNNNNNNNNNNNNNNNNNNNNNNNNNNNNNNNNNNNNNNNNNNNNNNNNNNNNNNNNNNNNNNNNNNNNNNNNNNNNNNNNNNNNNNNNNNNNNNNNNNNNNNNNNNNNNNNNNNNNNNNNNNNNNNNNNNNNNNNNNNNNNNNNNNNNNNNNNNNNNNNNNNNNNNNNNNNNNNNNNNNNNNNNNNNNNNNNNNNNNNNNNNNNNNNNNNNNNNNNNNNNNNNNNNNNNNNNNNNNNNNNNNNNNNNNNNNNNNNNNNNNNNNNNNNNNNNNNNNNNNNNNNNNNNNNNNNNNNNNNNNNNNNNNNNNNNNNNNNNNNNNNNNNNNNNNNNNNNNNNNNNNNNNNNNNNNNNNNNNNNNNNNNNNNNNNNNNNNNNNNNNNNNNNNNNNNNNNNNNNNNNNNNNNNNNNNNNNNNNNNNNNNNNNNNNNNNNNNNNNNNNNNNNNNNNNNNNNNNNNNNNNNNNNNNNNNNNNNNNNNNNNNNNNNNNNNNNNNNNNNNNNNNNNNNNNNNNNNNNNNNNNNNNNNNNNNNNNNNNNNNNNNNNNNNNNNNNNNNNNNNNNNNNNNNNNNNNNNNNNNNNNNNNNNNNNNNNNNNNNNNNNNNNNNNNNNNNNNNNNNNNNNNNNNNNNNNNNNNNNNNNNNNNNNNNNNNNNNNNNNNNNNNNNNNNNNNNNNNNNNNNNNNNNNNNNNNNNNNNNNNNNNNNNNNNNNNNNNNNNNNNNNNNNNNNNNNNNNNNNNNNNNNNNNNNNNNNNNNNNNNNNNNNNNNNNNNNNNNNNNNNNNNNNNNNNNNNNNNNNNNNNNNNNNNNNNNNNNNNNNNNNNNNNNNNNNNNNNNNNNNNNNNNNNNNNNNNNNNNNNNNNNNNNNNNNNNNNNNNNNNNNNNNNNNNNNNNNNNNNNNNNNNNNNNNNNNNNNNNNNNNNNNNNNNNNNNNNNNNNNNNNNNNNNNNNNNNNNNNNNNNNNNNNNNNNNNNNNNNNNNNNNNNNNNNNNNNNNNNNNNNNNNNNNNNNNNNNNNNNNNNNNNNNNNNNNNNNNNNNNNNNNNNNNNNNNNNNNNNNNNNNNNNNNNNNNNNNNNNNNNNNNNNNNNNNNNNNNNNNNNNNNNNNNNNNNNNNNNNNNNNNNNNNNNNNNNNNNNNNNNNNNNNNNNNNNNNNNNNNNNNNNNNNNNNNNNNNNNNNNNNNNNNNNNNNNNNNNNNNNNNNNNNNNNNNNNNNNNNNNNNNNNNNNNNNNNNNNNNNNNNNNNNNNNNNNNNNNNNNNNNNNNNNNNNNNNNNNNNNNNNNNNNNNNNNNNNNNNNNNNNNNNNNNNNNNNNNNNNNNNNNNNNNNNNNNNNNNNNNNNNNNNNNNNNNNNNNNNNNNNNNNNNNNNNNNNNNNNNNNNNNNNNNNNNNNNNNNNNNNNNNNNNNNNNNNNNNNNNNNNNNNNNNNNNNNNNNNNNNNNNNNNNNNNNNNNNNNNNNNNNNNNNNNNNNNNNNNNNNNNNNNNNNNNNNNNNNNNNNNNNNNNNNNNNNNNNNNNNNNNNNNNNNNNNNNNNNNNNNNNNNNNNNNNNNNNNNNNNNNNNNNNNNNNNNNNNNNNNNNNNNNNNNNNNNNNNNNNNNNNNNNNNNNNNNNNNNNNNNNNNNNNNNNNNNNNNNNNNNNNNNNNNNNNNNNNNNNNNNNNNNNNNNNNNNNNNNNNNNNNNNNNNNNNNNNNNNNNNNNNNNNNNNNNNNNNNNNNNNNNNNNNNNNNNNNNNNNNNNNNNNNNNNNNNNNNNNNNNNNNNNNNNNNNNNNNNNNNNNNNNNNNNNNNNNNNNNNNNNNNNNNNNNNNNNNNNNNNNNNNNNNNNNNNNNNNNNNNNNNNNNNNNNNNNNNNNNNNNNNNNNNNNNNNNNNNNN
>Mouse_Mlxipl (Mus musculus) 
ATGGCGCGCGCGCTGGCGGATCTATCCGTGAACTTGCAGGTCCCCCGGGTCGTCCCTAGCCCGGACTCGGACTCGGATACGGACTTGGAGGATCCGAGTCCCCGGCGCAGCGCGGGTGGCCTGCATCGATCACAGGTCATCCACAGCGGACACTTCATGGTGTCTTCGCCGCACAGCGACTCGCTGACCCGGCGACGCGACCAGGAGGGGCCCGTGGGGCTCGCCGACTTCGGGCCGCGCAGCATCGATCCGACACTCACCCACCTCTTCGAGTGCTTGAGCCTGGCTTACAGTGGCAAGCTGGTCTCTCCCAAGTGGAAGAACTTCAAAGGCCTCAAGTTGCTATGCCGGGACAAGATCCGGCTGAACAACGCCATCTGGAGAGCCTGGTACATTCAGTATGTGCAACGGAGGAAGAGCCCAGTGTGTGGTTTCGTGACCCCTCTGCAGGGGTCTGAAGCAGATGAGCACCGGAAACCTGAGGCTGTCATCCTGGAGGGTAATTACTGGAAGCGGCGCATCGAGGTGGTGATGCGCGAATACCACAAGTGGAGAATCTACTACAAAAAGCGGCTCCGTAAGTCCAGCAGGGAAGGGGATTTCCTGGCTCCCAAGCAGGTGGAAGGTGGGTGGCCGCCACCAGAGCGATGGTGCGAACAGCTCTTCTCCAGCGTGGTGCCTGTGCTGCTTGGGGGCTCCGAGGAGGAGCCTGGGGGCCGGCAGCTTCTAGACCTGGACTGCTTCTTGTCCGATATCTCCGACACACTCTTCACCATGACACAGCCCAGTCCTTCGTCCCTGCAGCTGCCCCCAGAAGATGCTTATGTTGGCAATGCTGACATGATCCAGCCAGACCTGACGCCGCTGCAGCCCAGCCTAGATGACTTCATGGAGATATCAGATTTCTTCACCAATTACCGCCCCCCTCAGACACCCACATCTTCAAACTACATAGAGTCCCCCAGCTTTGGCCCCATGGCTGACTCCCTCTTCAGCAGTGGGATCCTGGCCCCAGAGATGCCATCTCCAGCCTCGTCTTCCTCCTCCTCAGGGATGACCCCTCACTCAGGGAATACACGCCTACAGGCTCGGAACAGCTGCTCTGGACCCTTGGATCCCAACCCCTTTCTGAGCTCTGAATTCCTTCTTCCTGAAGACCCTAAGACCAAGATCCCACCTGCTCCTGGACCGACCCCTCTCCTTCCATTCCCCACCCCTGTCAAGGTGCATGGCTTAGAGCCCTGCACCCCCTCTCCCTTCCCCACAATGGCTCCGCCCCCCTCTTTGTTGCCAGAAGAATCTCTCCTCTCTGCCAGGTTCCCATTCACCTCAGCCCCTCCTGCTCCAGGAGTGTCTACGCTTCCTGCACCCACAACCTTTGTCCCCACCCCACAGCCCGGCCCTGGTCCCGTCCCCTTCTCTGTAGACCATCTGCCCCATGGGTACCTGGAACCCGTCTTTGGGCCTCACTTCACTGTGCCTCAGGGTATGCAACCCAGGTGCAAGCCCTCCTCCCCATCCCCTGGGGGACAAAAAGCAAGTCCACCCACCTTGGCCTCTGCCACCGCCAGTCCCACTGCCACTGCCACTGCCAGAGACAACAACCCCTGTCTTACACAGCTGCTCAGGGCAGCCAAGCCTGAGCAAGCACTGGAGCCTCCGACTATGCCCGGTACCCTCCTCCGGCCTCCAGAGTCCCCGCAGGATACAGTTTCTGAAATCCCCCGTGCCCGTGCCTTTTTCCCCCCAATCCCGGCCCCTACACCACCCCGGCCACCTCCAGGCCCAGCCACATTGGCTCCTCCCAGGTCCCTGGTTGTCCCCAAAGCAGAGCGGCTCTCGCCTCCAGCCTCCAGCGGCAGTGAGCGGCGACTATCAGGGGATCTCAACTCCATACAACCCTCGGGGGCACTGAGTGTCCACCTGTCTCCCCCTCAAACTGTCCTAAGCCGGGGTCGTGTAGACAACAACAAGATGGAGAACCGACGTATCACACACATCTCCGCGGAGCAGAAGAGGCGGTTCAATATTAAGCTAGGATTCGACACCCTGCACGGACTTGTCAGCACGCTCAGTGCCCAGCCCAGCCTCAAGGTGAGCAAAGCAACCACGCTTCAGAAGACAGCGGAGTACATCCTGATGCTGCAGCAGGAACGGGCAGCTATGCAGGAGGAGGCGCAGCAGCTGCGGGATGAAATAGAGGAGCTCAACGCTGCCATCAACTTGTGCCAGCAGCAGCTACCGGCCACCGGGGTGCCCATCACACATCAGCGCTTTGACCAGATGCGGGACATGTTTGATGACTATGTCCGGACGCGCACGCTGCACAACTGGAAGTTCTGGGTGTTCAGCATCCTCATCCGACCTTTATTTGAATCCTTCAATGGGATGGTGTCTACCGCCAGCTTGCACAGCCTCCGCCAGACCTCACTGGCCTGGCTGGAACAGTACTGTTCCCTACCTGCTCTCCGGCCAACTGTCCTGAATTCCCTTCGCCAACTCAGCACTTCCACAAGCATCCTGACTGACCCCAGCCTTGTGCCTGAGCAAGCCACACGGGCAGTCACAGAGGGCACCCTGGGGAGACCATTATAA
>Rat_Mlxipl (Rattus norvegicus)  
ATGGCGCGCGCGCTGGCGGATCTATCCGTGAACTTGCAGGTCCCCCGGGTCGTCCCCAGCCCGGATTCGGACTCGGATACAGACTTGGAGGATCCGAGTCCCCGGCGCAGCGCGGGTGGCCTGCATCGATCACAGGTCATTCACAGCGGACACTTCATGGTGTCCTCGCCGCACAGCGACTCGCTGACCCGGCGACGCGACCAGGAGGGGCCTGTGGGGCTCGCCGACTTCGGGCCGCGCAGCATCGATCCGACACTCACCCGCCTCTTCGAATGCTTGAGCCTGGCTTACAGCGGCAAGCTGGTGTCTCCCAAGTGGAAGAACTTCAAAGGCCTCAAGTTGCTATGCCGGGACAAGATTCGGCTGAACAACGCCATCTGGAGAGCCTGGTACATTCAGTATGTGCAACGGAGGAAGAGCCCAGTATGTGGCTTCGTAACTCCTCTGCAGGGGTCAGAAGCAGATGAGCACCGGAAACCTGAGGCTGTTGTCTTGGAGGGTAATTACTGGAAGCGGCGCATCGAGGTGGTGATGCGTGAATACCACAAGTGGAGAATCTACTACAAGAAGCGGCTCCGTAAGTCCAGCAGGGAAGGGGATTTCCTGGCTCCCAAGCAGGTGGAAGGTGGGTGGCCGCCACCAGAGAGATGGTGCGAACAGCTCTTCTCCAGCGTGGTGCCTGTGCTGCTTGGGGGCTCCGAGGAGGAGCCTGGGGGCCGGCAGCTTCTCGACTTGGACTGCTTCTTGTCCGATATCTCCGACACACTCTTCACCATGACACAGCCCAGCCCCTCGTCCCTGCAGCTGCCCTCAGAAGACGCTTATGTTGGCAATGCTGACATGATCCAGCCAGACCTGACGCCACTGCAGCCCAGCCTGGATGACTTCATGGAGATATCAGATTTCTTCACCAATTATCGCCCCCCTCAGACGCCCACATCTTCAAACTTCCCAGAGCCCCCCAGCTTTGGCCCCATGGCTGACTCCCTCTTCAGCGGTGGGATCCTGGGCCCAGAGATGCCATCTCCAGCCTCCGCTTCCTCCTCCTCGGGGATGACCCCTCTCTCAGGGAATACACGTCTCCAGGCTCGAAACAGCTGCTCTGGACCCTTGGATCCCAGCACCTTTCCGAGCTCTGAATTCCTTCTTCCTGAAGACCCAAAGACCAAGATGCCACCTGCTCCTGTACCGACTCCTCTCCTTCCATACCCCGGCCCTGTCAAGGTGCATGGCTTAGAGCCCTGCACTCCATCTCCCTTCCCCACAATGGCTCCACCTCCTGCTTTGTTGTCAGAAGAGCCTCTCTTCTCTGCAAGGTTCCCCTTCACCACAGTCCCTCCCGCTCCAGGAGTGTCTACCCTTCCTGCACCCACAACCTTTGTTCCCACGCCACAGCCTGGCCCTGGCCCTGGCCCTGTCCCTTTCCCCGTAGACCATCTGCCCCATGGGTACCTGGAACCTGTCTTTGGGCCTCACTTCACGGTGCCTCAGGGTGTGCAGCCCAGATGCAAGCCCTGCTCTCCACCTCCTGGGGGACGAAAAGCCAGTCCACCCACCTTGACCTCTGCCACTGCCAGCCCCACGGCCACTGCTACTGCCAGAGACAACAACCCCTGCCTTACACAGCTGCTCAGGGCAGCCAAGCCTGAACAAGTACTGGAACCTTCCACTGTGCCCAGCACCCTCCTCCGGCCTCCAGAGTCCCCGCAGGATGCAGTCCCTGAAATCCCCCGTGTCCGTGCATTTTACCCCCCAATCCCAGCCCCTACACCACCTAGGCCACCTCCAGGCCCTGCCACATTGGCTCCTCCCAGGTCCCTGGTTGTCCCCAAAGCAGAGAGGCTCTCACCTCCAGCATCCAGCGGCAGTGAGCGGCGACTATCAGGGGATCTCAACTCCATTCAACCCCCGGGGGCACTGAGTGTCCACCTGTCTCCCCCTCAAACTGTCCTAAGCCGGGGTCGTGTAGACAACAACAAGATGGAGAACCGGCGAATCACACACATCTCCGCAGAGCAGAAGAGGCGTTTCAATATTAAGCTAGGATTTGACACTCTGCACGGACTTGTCAGCACGCTCAGTGCCCAGCCCAGCCTCAAGGTGAGCAAAGCAACCACGCTTCAGAAGACGGCGGAGTACATCCTGATGCTACAGCAGGAGCGGGCGGCCATGCAGGAGGAAGCGCAGCAACTGAGGGATGAAATAGAGGAGCTCAATGCTGCCATCAACTTGTGCCAGCAGCAGCTACCGGCCACCGGGGTGCCCATCACACATCAGCGCTTTGACCAGATGCGGGACATGTTTGATGACTATGTCCGGACCCGCACGCTGCACAACTGGAAGTTCTGGGTATTCAGCATCCTCATCCGACCTTTATTTGAGTCCTTCAATGGGATGGTGTCTACCGCAAGCTTGCACAGCCTCCGCCAGACCTCACTGGCATGGCTGGACCAGTACTGTTCCCTGCCTGCTCTCCGGCCAACTGTCCTGAATTCCCTTCGCCAGCTCAGCACTTCCACCAGCATCCTGACTGACCCGAGCCTCGTGCCTGAGCAAGCCACAAGGGCAGTCACAGAGGGTCCCCTGGGCAGACCATTATAA
>Kangaroo_rat_Mlxipl (Dipodomys ordii) 
ATGGCCAGGGCGCTCGAAGGTCTGGCCTCGGGCTCGCAGGTCCCCCGGGTCGTCGCCAGCCCGGACTCGGAATCGGACACTGACTCGGAGGACCCGAGTCCCCGGCGCAGCGCGGGCGGTCTGCTCCGATCGCAGGTCATCCACAGCGGACACTTCATGGTGTCGTCGCCGCACAGCGATTCGCTGGCCCGGCGGCGCGACCAGGAGGGGCCCGCGGGGATCGCCGACTTCGGGCCGCGCAGCATCGACCCCACCCTCACCCGCCTCTTCGAGTGCATGAGCCTGGCCTACAGNNNNNNNNNNNNNTCCCCCAAGTGGAAGAACNTCAAAGGNCAAGTTGCTGTGCAGAGAAAAGATCCGCTGAACAACGCCATCTGGAGAGCCTGGTACATCCAGTATGTGGAGCGGAGGAGGAGCCCCGTGTGTGGCTTCGTGACTCCCCTGCAGGGGCCTGAGGCTGATGAGCATCGGAAACCCGAGGCCGTCGTCCTGGAAGGGAATTACTGGAAGCGCCGCATCGAGGTGGTGATGCGCGAGTACCACAAGTGGCGCATCTACTACAAGAAGCGGCTTCGTAAGTCCAGCAGGGAAGGGGATCTCCTGGCCCCTAAACAGGCGGAAGCGGGGTGGCCCCCTCCAGAGCGATGGTGCGAGCAGATCTTCTCCAGCGTGGTGCCCGTGCTGCTGGGGGGCCCGGAGGAGGAGCCCGGTGGGCGGCAACTGCTGGATCTCGACTGTTTCTTGTCGGACATCTCTGACACGCTCTTCACCATGACCCAGCCCAGCCCCTCATCCCTGCAGCTGCCTCCTGAGGATGCTTATGTTGGCAATGCTGACATGATCCAGCCAGACCTGACGCCCCTGCAGCCTAGCCTTGATGACTTCATGGACAGCTCAGATTTCTTCAGCAACTATCGTCCCTCCCAGACGCCCGTGTCTTCCAACTTCCCAGAGCCCCCCAGCTTTGGCCCCATGGCTGACTCTGTCTTCAGCAGTGAGATCCTGGGCCCAGAGGTGGCACCAGCATCCTCCTCAGCCATGATTCAGCTCTCTGGACAGACTCGCCTGCAGGCTCGGAGCAGCTGCCTTGTCCCCGTGGACCCCAGTGCCTTTCTGAACTCTGATTTCCTCCTTCCTGAAGACTCCAAGCCCAACTTCCCACCTGCTCCCCCACCTTCCCCTCTGCTGCCATACCCTAGCCCTGCCAAAAGACCCCTGGAGCCCTGCACCACACCCTCCTTCCCTGCCATGGCTCCACCGCCAGCTATGGTACCAGAAGAGACTGTCTTCTCTACCAGGTTCCCCTTCCCCACAGGCCCTCCTGTCCTGGGAGTGTCCCCTGTGCCTGCTCCCCCGGCCTTCCTCCCCACCCCACAGCCTGGCCCCCGCCCCACCTCTGCCTCCTTCCCCATAGACCCTCTCTCCTCGGGGTACCCAGAGTCTGCCTTTGGGTCTCCCCTCTCAGTGTCCCAGAGCATGCATATCAGAAGCAAGCCCCCTGTCCCATCCCCTAGGGGACAGAGAGCCAGCCCCCCCACCATGACCTCTTCCACCACCAGCCCCAGTAACCCGTGCCTCACACAGCTGCTCAGAGCAGCCAAGCCTGAGCAGGCCCTGGAGCCACCACTCCTGCCCACCCCTTGGCGATCCCCGGGATCCCCGCAGGAGACCATCCCTGAATTCCCTCATGCCTTCTTTTCCCCAACGCTGGCCCCTGTACCACCCAGGCCGCCACCTAGCTCAGCCACGCTGGCCCCTCCCAGGTCCCTGGTTGTCCCCAAAGCAGAGCGACTGTCACCCCCAGCTCCCAGTGGCCGTGAGCGGCGGCTGTCGGAGGAGAACTCTGTCCCTGCACCTGGGCCACCAAGGGTCCGTGTCTCTCCCCCTCCACCCATCCCAAGCCGGGGCCGTCAAGACAACAATAAAACGGAGAGCCGAAGGATCACGCATATCTCGGCTGAACAGAAACGGCGTTTCAATATCAAACTCGGCTTCGACACTCTGCACGGGCTCGTGAGCACCCTCAGCGCCCAGCCCAGCCTCAAGGTGAGCAAGGCCACCACGCTACAGAAGACTGCGGAGTATATCACCATCCTGCAGCAGGAGCGGGCCTCCATGCAGGAGGAGGCCCAGCAGCTCCGGGACGAGATCGAGGAGCTCAATGCCGCCATCAACTTGTGTCAGCAGCAGCTGCCAGCCACGGGGGTGCCCATCACACACCAGCGCTTTGACCACATGCGACACATGTTTGATGACTACGTCCGGACCCGCACACTGCACAACTGGAAGTTCTGGGTGTTCAGCATTCTCATCCGACCGCTGTTCGAGTCCTTCAATGGGATGGTGTCCACTTCAAGCCTTCACAGCCTCCGCCAGACTTCACTGGCCTGGCTGGACCAGTGCTGTTCCTTGCCAGCTCTCCGGCCAACTGTGCTGAACTCCCTCCGCCAGCTAAGCGTGTGCACCAGCATCCTGACCGATCCCAGCCGCATGCCTGAGCAAGCCACAAGGGCTGTCACTGAGGGCACCTGGGGCAGACCACCACTATAG
>Squirrel_Mlxipl (Icidomys tridecemlineatus) 
NNNNNNNNNNNNNNNNNNNNNNNNNNNNNNNNNNNNNNNNNNNNNNNNNNNNNNNNNNNNNNNNNNNNNNNNNNNNNNNNNNNNNNNNNNNNNNNNNNNNNNNNTCCCCGTCGCAGCGCGGGCGGTCTGCTCCGCTCGCAGGTCATCCACAGCGGGCACTTCATGGTGTCGTCGCCGCACAGCGACTCGCTGACCCGGCGGCGCGACCAAGAGGGGCCAGTCGGGCTTTCCGACTTCGGGCCGCGCAGCATCGACCCCACACTCACCCGCCTCTTCGAGTGCTTGAGCCTGGCCTACAGCGGCAAGCTGGTGTCTCCCAAGTGGAAGAACTTCAAAGGCCTCAAGTTGCTCTGCCGAGACAAGATCCGCCTCAACAACGCCATCTGGAGAGCCTGGTATATCCAGTATGTGGAGCGGAGGAAGAGCCCCGTCTGTGGCTTCGTGACACCCCTGCAGGGGCCAGAGGCTGACGAGCACCGGAAACCGGAGGCTGTCGTCCTGGAAGGGAATTACTGGAAGCGGCGCATCGAGGTGGTGATGCGCGAGTACCACAAGTGGCGCATCTACTACAAGAAGCGGCTCCGAAAGTCCAGCAGAGAAGGGGATCTCTTGGCCCCCAAGCAGGCGGAAGGTGGGTGGCCACCGCCAGAGCGATGGTGCGAGCAACTCTTCTCCAGCGTGGTGCCCGTGCTGCTGGGGGGCCCCGAGGAGGAGACCGGTGGGCGGCAGCTGCTGGACCTGGACTGCTTTTTGTCCGACATCTCCGATACACTCTTCACTATGACACAGCCCAGCCCCTCGCCCCTGCAGCTGCCCCCCGAAGACGCCTACGTCGGCAATGCTGACATGATCCAGCCAGACCTGACGCCTCTGCAGCCCAGCCTGGATGACTTCATGGAGATCTCAGATTTCTTCACAAACTACAGACCCCCACAGATACCCACATCTTCAAACTTCCCAGAACCCCCCAGCTTCAGCCCCATGGCTGACTCTCTCTTCAGCAGTGGGATCCTCGGCCCGGAGCCACCCCCAGCCCCCTCCATCATGACCCACCTCCCGGGACACAACCGCCTGCAGGCTCGGAACAGCTGCCCTGGCTCCTTGGACCCCAGTGCCTTCCTGAGCTCTGACTTCCTCCATCCTGAAGACCCCAAGCCCAAGCTCCCACCCCCTCCTGCCCCACCTCCTCTCCTCCAGTACCCTCCCCCTGCCAAGGTGCCAGGCCTGGAGCCCTGCGCCCCGCCCTCCTTCCCGCCCCTGGCTTCGCCCTCTGCCTTGCTGCAGGAGGATCCCCTCTTCTCTGCCAGGTTTCCCTTCGCTGCAGTTCCCCCTGCCCCAGGAGCATCCCTACTGCAGGCTCCCACAGCCTTCCCACCCGTGCAGCCTGCCCCAGGCCCTGCCCCTGCGGCCTTCCCCTTAGACCATCTGCCCTCGGGGTACCCAGAGCCAGCCTTGGGCCCTCACTTCGCAGTGCCTCAGGGTGTGCAGCCCCGAGGCAAGCCCCCCACCCCATCCTCCAGGGGACGGAAGGCCTGTGGCCCCACCTTGGCCCCTGCCACTGTCAGAAGCAATAACCCCTGCCTCACACAGCTGCTCAGGAGAGCCAAGCCTGAGCAAGCCCTGGAACCACCGCTGGCACCCAGCGCCCTCCTGCGGGCCCCAGGGTCTCCGCAGGAGACCATCTCCGAGTTCCCCTGTGCCTTCTTTCCTCCAAACCCGGTCCCTACACCACCCCGACCACCTCCAGCCCCGACCACATTGGCCCCTCCCAGGCCCCTGATTGTCCCCAAAGCAGAGCGGCTGTCACCTCCAGCACCTGGCGGCAGCGAACGACGGAGGTCAGGGGAGCTCAACTCCATACCAGCCCCAGGGGCGCTGAGTGTCAGCGTCTCTCCCCCTCAGCCCATCCTCTGCCGGGGCCGTCCTGACAATAACAAGACTGAGAACCGTCGCATCACGCACATATCTGCGGAGCAGAAGCGTCGCTTCAATATCAAGTTGGGGTTCGACACCCTGCACGGGCTCGTGGGCACACTGAGTGCCCAGCCCAGCCTCAAGGTGAGCAAAGCAACCACGCTGCAGAAGACAGCCGAGTACATCCTCATGCTGCAGCAGGAGAGGGCGGCCATGCTGGAGGAGGCCCAGCAGCTGCGGGACGAGATCGAGGAGCTCAACGCCGCCATCAGCCTGTGCCAGCAGCAGCTGCCCGCCACTGGGGTGCCCATCACACACCAGCGCTTTGACCAGATGCGAGACATGTTCGACGACTACGTCCGGACCCGAACACTGCAGAACTGGAAGTTCTGGGTATTCAGCGTCCTCATCCGGCCTCTCTTCGAGTCCTTCAATGGGATGGTGTCCACGTCAAGTTTGCACAGCCTCCGCCAGACATCGCTGGCCTGGCTGGACCAGTATTGCTCCCTGCCTGCCCTCCGGCCAACTGTCCTGAACTCCCTGCGCCAGCTGAGCGCTTCAACCAGCATTCTAACTGATCCCAGCCGTGTGCCCGAGCAAGCCACAAGGGCAGTCACAGAGGGTCCTGTCGGCAGACCACTATAG
>Guinea_pig_Mlxipl (Cavia porcellus) 
ATGGCCCGGGCGCTGGCCGGTCTGGCCTCGCGCTTGCAGGTTCCGCGGGTCGTCTCCAGCCCAGACTCGGACTCGGACACAGACTCGGAGGACCCGGGTCCCCGGCGCAGCGCTGGCGGCCTTCTGCGCTCGCAGGTCATCCACAGCGGACACTTCATGGTGTCATCACCACACAGCGACTCACTGACCCGTCGGCGCGACCAGGAGGGACCCATAGGGCTTGGTGACTTCGGGCCGCGCAGCATCGACCCCACACTCACGCACCTCTTCGAGTGCTTGAGCCTGGCCTACAGTGGCAAGCTGGTGTCGCCCAAGTGGAAGAACTTCAAAGGCCTCAAGCTGCTGTGCCGGGACAAGATCCGCCTCAACAACGCCATCTGGAGGGCCTGGTATATCCAGTATGTGCAGAGGAGAAAAAGCCCTGTGTGCGGCTTCGTGACGCCCCTACAGGGGCCTGAGGCTGATGAGCACCGCAAACCGGAGGCCGTCGTCCTGGAGGGGAATTACTGGAAGCGGCGCATCGAGGTGGTGATGCGCGAGTACCACAAGTGGCGCATCTATTACAAGAAGCGGCTCCGTAAGTCCATCAGGGAAGGGGATCTCTTGGCCCCCAAGCAGGCGGAAGGCGGGTGGCCGCCACCAGAGCGATGGTGCCAGCAGCTCTTCTCCAGTGTGGTGCCAGTGCTGCTGGGGAGCCCCGAGGAGGAGCCTGGTGGGCGGCAGCTCCTGGACATCGACTGCTTTCTCTCCGATATCTCCGACACTCTCTTCACCATGACGCAACCCAACTCCTCGCCCCTGCAGCTGCCCCCCGAGGATGCCTACATCAGCAATGCTGACATGATCCAGCCGGACCTGACGCCTCTGCAGCCCAGCCTGGATGACTTCATGGAGAGCTCAGATTTCTTCACCAACTACCGCCTCCCACAGACGCCCACAGCTTCAAACTTCATGGAGCCCCCCAGCTTCACCCCCATGGCTGACTCCGGCTTTGGCAGTGGGATCCTGGCCCCAGAGGCACCCCCAGCCTCCTCAGGGTTGCCTCACATCCCGGGACAGAGTCGCCTGCAGGCTCGAAACAGCTGCCCTGGGCCCTTGGACCCCAGTGCCTTCCGGAGTTCTGACTTCTTCCTTCCGGAAGAGCCCAAGGCCAAGCTCCCACCGCCTTCTGGGCCCCCACACCTGCTCCAGTACCCTGCCCCTGACAAGGTGCCAGGCCTGCAGCCTTGCACTCCATCTTCCTTCCCTCCCGTTGCTTCAGCCCCTGCTTTGCTGCAGGAGGAGCCCCGCTTCTCAGCTAGGTTCCCCTTCCCCGCAGCCCCTCAGGCGCGGGGAGCATCCCCGCTGCCTGCTCCCACAGCCTTCCCAGCTACCCCCGTGCAGCCTATCCCAGGCCCTGTCCCGGGCCCCACCCCCTTCCCCATAGACCCTCTGTCCTCGGGGTATCCAGAGCCCAGCTTTAGCAGTCCCTTCGCAGTGCCTCAGGGGGTGCAGCCCAGGGGCAAGCCCCTTGGCCCACCCTCCAGGGAACGGAAGGCCAGTACTACCCCCACCTTGGCCTCTGCTACCACCCAGGGCAGCAACCCCTGCCTCACCCAACTGTTGAGGGCAGCCAAGACTGAGCAAGCCGTGGAACCACCACTTGTACCAAGCACCCTCCTCCGGCCCCCAGGGTCCCCGCAGGAGACAGTCCCTGAATTCCCCCATGTCTTTTTTCCCCTGACCCTGGCCTCTATACCACCCCGGCCACCTCTGGGCCCAGCCACACTGGCTCCTCCTAGGCCCCTGATTGTCCCCAAAGCAGAGCGGCTGTCACCTCCAGCGCCCAGCGGCAGTGAGCGGCGGCTGTCTGAGGAGCTCAACTGTGTGCCGGCTCTGGGGGCTCTGAGTGTGGGTGTCTCTCCCCCTCCACTTGTCCCGTGCCGGGGCCGGCCAGACAACAGCAAGACTGAGAGCCGGCGCATCACACACATCTCCGCCGAGCAGAAGCGGCGCTTCAACATCAAGCTGGGCTTTGACATCCTTCACGGCCTTGTGAGCACGCTCAGTGCCCAGCCCAACCTCAAGGTGAGCAAGGCAACCACACTGCAGAAGACGGCCGAGTACATCATCATGCTGCAGCAGGAGCGTGCGGCCTTGCAGCAGGAGGCCCAGCAGCTGCGGGATGAGATCGAGGAGCTCAATGCTGCCATCAACCTGTGCCAACAACAGCTGCCCGCCACGGGGGTGCCCATCACACACCAGCGCTTTGACCAGATGCGAGACATGTTTGATGACTACGTCCGAACGCGAACACTGCACAACTGGAAGTTCTGGGTGTTCAGCATCCTCATCCGGCCTCTGTTCGAGTCCTTCAATGGGATGGTGTCCACAGCAAGCCTGCATAGCCTCCGCCAGACCTCGCTGGCCTGGCTGGATCAGTACTGCTCCCTGCCTGCTCTCCGACCAACTGTCCTGAACTCCCTTCGCCAACTGAGCGCGTCTACCAGCATTTTGACCGACCCAAGCCGTGTGCCTGAGCAGGCCACTCGGGCAGTCACGGAGGGCATCCTGGGAAGACCATTATAG
>Rabbit_Mlxipl (Oryctolagus cuniculus) 
ATGGCCCGGGCGCTGGCAGGTCTGGCCGCGGACTTACAGGTCCCGCGGGCCGCGCCCAGCCCGGACTCGGACTCGGACACCGACTCGGAGGATCCGAGTCCGCGGCGCAGCGCGGGAGGCCCGCTGCGCTCGCAGGTCATCCACAGCGGACACTTCATGGTGTCGTCGCCGCACAGCGACTCGCTGACCCGGCGGCGCGACCAGGAGGGGCCCGTCGGGCTTTCCGACTTCGGGCCGCGCAGCATCGACCCCACACTCACTCGCCTCTTCGAATGCTTGAGCCTGGCGTACAGCGGCAAGCTGGTCTCCCCAAAGTGGAAGAACTTCAAAGGCCTCAAGCTGCTGTGCCGAGACAAGATCCGCCTGAACAACGCCATCTGGAGGGCCTGGTACATCCAGTATGTGCAGCGGAGGAAGAGCCCCGTGTGTGGTTTCGTGACCCCCCTGCAGGGGCCCGAGGCGGATGAGCACCGGAAGCCGGAGGCCGTCGTCCTGGAGGGAAATTACTGGAAGCGGCGGATCGAGGTGGTGATGCGAGAGTACCACAAGTGGCGCATTTACTACAAGAAGCGGCTCCGGAAGTCCAGCAGAGAAGGGGACCTCCTGGCTCCCAAGCAGCCGGAAACGGGGTGGCCGCCGCGGGAGCGATGGTGCCAGCAGCTCTTCTCCAGCGTGGTGCCGGTGCTGCTGGGGGGCCCCGAGGAGGAGCCAGGCAGCCGGCAGCTGCTGGACATCGACAGCTTCTTGTCCGACATCTCCGACACACTCTTCACCATGACTCAGCCGGGGCCCTCGCCCCTGCAGCTGCCCCCCGAGGATGCCTACGTGGGCAATGCTGACATGATCCAACCGGACCTGACACCCCTGCAGCCCAGCCTGGATGACTTCATGGAGATCTCAGATTTCTTCACCAACTACCGGCCCCCGCAGACTCCTGCGCCCCCGAGCCTCCCCGAGCCCCCCAGCTTCGGCCCCATGGCTGATTCCCTCTTCAGCAGCGGGGTCCTGGGCCCCGAGGTGCCCCCAGCCTCCACAGGTCCGACCCAGCTCTCAGCACACCACCGCCTGCAGGCTCGGAGCAGCTGCCCTGGCTCCTTGGACCCCAGTGCCTTCCTGAGCTCTGACTTCCTCCTTCCTGAAGACCCCAAGCCCAAGCTGCCGCCCCACCCTGCGACCCCACCTCTCCTCCAATGCCCCAGCCTTGCCAAGGTGCCCGGCCTGGAGCCCTGCCCCCCGGCCCCCTTCCCTGCCACGGCGCCCTCGCAGGCTGCTTTGCAGCAGGGAGAGTCTGTCTTCCCGCCCAGGTTCCCTTTCCTGACTGCCCCTCCTGCCCCTCCTGCCCCAGGCGTGTCCCCGCTGCCTGCTCCCACCCCCTTCCTGCCCACCCCCCAGCAGGTGCAAGGCCCTGCCCCCACCACTTTCCCCCTGGGCCACCTCCCCACTGGGTACCCAGAGCCTGCCTTCGGGCCTGGCTTCGCAGTGCCTCAGGGTGTGCGGCCCAGATGCAAGCCCCCCCACCACATCCCTTGGGGGGGCGGAAAGCCAGCCCCCCCAACCCTGGCCCCTGCCACGGCCAGGGAGCAAACAACCCCTGTCTCACGCAGCTGNNNNNNNNNNNNNNNNNNNNNNNNNNNNNNNNNNNNNNNNNNNNNNNNNGGTGCTCTCCTCCAGCCCACGGAGTCCCCCCAGGAGCCCACCCCTGAATTTTCCTGCGCCTTCTATCCCCCGGCCCTGGCCCCTACGCCACCCCGGCCACCGCCAGGCCCCGCTGCCCCGGCCGCTCCCAGGCCCCTGATTGTCCCCAAGGTGGAAAGACTTTCGCCCCCGGCACCCAGCGGCAGTGAGCGGCGGCTGTCAGTGGAGCTCAACTCCGCGCCCTGCCAGGCGGCCCTGAGCCTGCGAGTCTCTCCCGCTCAACCCATCCTGAGCCGCGGCCGTCCAGACAACAAGACCGAGAGCCGGCGCATCACGCACATCTCTGCGGAGCAGAAGCGGCGCTTCAACATCAAGCTGGGGTTCGACACGCTTCACGGCCTTGTGAGCACGCTCAGCGCCCAGCCCAGCATCAAGGTGAGCAAGGCCACCACGCTCCAGAAGACGGCCGAGTACATCGTCATGCTGCAGCAGGAGCGCGCGGCCATGCAGGAGGAGGCCCAGCAGCTGCGCGACGAGATCGAGGAGCTCAACGCCGCCATCAACCTGTGCCAGCAGCAGCTGCCCGCCACGGGGGTGCCCATCACGCACCAGCGTTTCGACCAGATGCGAGACATGTTCGATGACTACGTGCGGACGCGCACGCTGCACAACTGGAAGTTCTGGGTGTTCAGCATCCTCATCCGACCCCTGTTCGAGTCCTTCAATGGCATGGTGTCCACGGCCAGCTTGCACAGCCTCCGTCAGACCTCGCTGGCCTGGCTGGATCAGTACTGCTCCCTGCCGGCTCTCCGGCCAACCGTGTTGAACTCCCTACGCCAGCTGAGCACGTCCACCAGTATCCTGACCGACCCAGGCCGTGTACCTGAGCAAGCCACGCGGGCAGTCACAGAGGGCACCCTTGGCAAACCGCTGTAG
>Pika_Mlxipl (Ochonta princeps)
NNNNNNNNNNNNNNNNNNNNNNNNNNNNNNNNNNNNNNNNNNNNNNNNNNNNNNNNNNNNNNNNNNNNNNNNNNNNNNNNNNNNNNNNNNNNNNNNNNNNNNNNNGCCGGAGCTCTGCTGCACGCCCAGGTCATCCACAGCGAACACTTCATGGTGTCGTCGCCGCACAGCGACTCACTGACCCGGCGGCGGGACCAGGAGGGACCGGTCGGGCACTCCGACTTCGGGCCGCGCAGCATCGATCCCACCCTCACCCGTCTCTTCGAGTGCTTGAGCCTAGCCTACAGTGGCAAGCTGGTCTCTCCCAAGTGGAAGAATTTCAAAGGACTCAAGTTGCTCTGCCGAGACAAGATCCGCCTCAACAACGCCATCTGGAGAGCCTGGTACATCCAGTNNNNNNNNNNNNNNNNNNNNNNNNNNNNNNNNNNNNNNNNNNNNNNNNNNNNNNNNNNNNNNNNNNNNNNNNNNNNNNNNNNNNNNNNNNNNNNNNNNNNNNNNNNNNNNNNNNNNNNNNNNNNNNNNNNNNNNNNNNNNNNNNNNNNNNNNNNNNNNNNNNNNNNNNNNNNNNNNNNNNNNNNNNNNNNNNNNNNNNNNNNNNNNNNNNNNNNNNNNNNNNNNNNNNNNNNNNNNNNNNNNNNNNNNNNNNNNNNNNNNNNNNNNNNNNNNNNNNNNNNNNNNNNNNNNNNNNNNCCCGAGGAGGAGCCAGGCGGCCGGCAGCTGCTGGGCCTCGACTGCTTTCTATCCGACATCTCCGATACGCTCTTTACCATGACCCAGCCGAGGCCCTCTCCCCTGCAGCTGCCCCCGGAGGAGGCCTACGTGGGTAATGCTGACATGATTCAGCCGGACCTGACGCCCCTGCAGCCCAGTCTGGATGACTTCATGGAAATCTCAGATCTCTTCACCAACTACCGGCCCCCACACACGCCTGCACCCCCGACCTTCCCGGAGCCCCCCAACTTTATCCCCATGGCCGACTCCCTCTTCAGCAGTGGGATCCTGACCTCTGATGTGCCCTCAGCCTCTGCCTCTGCCTCCATGGGTCTGACTCACCTCCCGGGACACAGCCGCCTACAGNNNNNNNNNNNNNNNNNNNNNNNNNNNNNNNNNNNNNNNNNNNNNNNNNNNNNNNNNNNNNNNNNNNNNNNNNNNNNNNNNNNNNNNNNNNNNNNNNNNNNNNNNNNNNNNNNNNNNNNNNNNNNNNNNNNNNNNNNNNNNNNNNNNNNNNNNNNNNNNNNNNNNNNNNNNNNNNNNNNNNNNNNNNNNNNNNNNNNNNNGTTGCAGGAAGAACCTGTCTTTTCTCCCAGGTTTCCTTTCCCGACGCTCCTCCAAGCCCCTCCCGCCTCAGGTCTGTCCTCACTGCCCACTCCCACCCCTTTCCCTCCCACTTCACAGCAGGTGCAGGCCCCACCTCCCAGCCCCTTCCCCCTGGACACTTTTCTCGTGTATATAGAGACAGCCCTCGGGGCTCACTTTTGTGTTCCCAAGGCAAGGCCCCGCACTGCACCCCCTAGAGGACAGAGAGTCAGCCCCCCATCTCTGGCCCCTGCCACAGCTGGCCCCACGGTCACTGCCACTGCGAGAAGTAACAACCCCTGCCTGACACAGCTGCTTACTGCTGCAGCCAAGCCTGAGCATGCGCTGGAGCCACCACTGGCCCCCAGTGCCCTTCTGCGACCCCCGGAATCCCCGCAGGAGCCGGCGCCTGAATTCCCCTGCACCTTCTTTTCTCCGGTGCTGACTCCAGCACCGCCCAGGCCAACACCAGGCCCCCCCAGCCTAGCCCCTCCCAGGCCCCTGCTGGTCCCCAAAGTGGAACGACTCTCACCCCCAGCACCCAGCGGTACCGAGCGCCGGCTCTCAGGGGAGCTCCACCAAGCGCCCTGCCCGGTGGCCTTGACCGTCCGTGTCTCGCCTGCTCCACCCATCCTGAGCCGCGGCCGACCTGACAACAAGGTGACCGAGAACCGGCGCATCACGCACATCTCGGCCGAGCAGAAGCGACGCTTTAATATCAAGCTGGGCTTTGACACCCTCCATGGCTTAGTGAGCACACTCAGCGCCCAGCCAAGCATCAAGGTGAGCAAGGCCACTACGCTGCAGAAGACCGCCGAGTACATCGCAGTCCTGCAGCAGGAGCGCGCAGCCATGCAGGAAGAAGCCCAGCAGCTGCGCGACGAGATCGAGGAGCTCAACGCCGCCATCAACCTGTGCCAGCAGCAGCTGCCAGCCACCGGGGTGCCCATCACGCACCAGCGTTTCGACCAGATGCGGGATATGTTCGAGGACTATGTTCGCACCCGCACACTGCACAACTGGAAGTTCTGGGTGTTCAGCATCCTTATCCGCCCTCTATTCGAGTCCTTCAATGGCATGGTGTCCACGGCCAGCTTGCACAGCCTTCGCCAGACCTCGCTGGCCTGGCTGGATCAGTATTGCTCCCTGCCGGCTCTGCGGCCCNNNNNNNNNNNNNNNNNNNNNNNNNNNNNNNNNNNNNNNNNNNNNNNNNNNNNNNNNNNNNNNNNNNNNNNNNNNNNNNNNNNNNNNNNNNNNNNNNNNNNNNNNNNNNNNNNNNNNNNN
>Cow_Mlxipl (Bos taurus) 
ATGGCCGGGGCGCTGGCGGGTCTGGTCGCGGGCTTGCAAGGCCCGCGGGTCGTCCCCAGCCCGGATTCGGACTCAGACACAGACTCGGAGGACCCGAATACCCGGCGCAGCGCGGGTGGGCTGCTTCGCTCGCAGGTCATCCACAGCGGTCACTTCATGGTGTCGTCGCCGCACAGCGACTCACTGACCCGGCGGCGCGACCAGGAAGGGTCCCTGGGGCACGCCGACTTCGGGCCGCGCAGCATCGACCCCACACTCACCCGCCTGTTCGAGTGCATGAGCCTGGCCTACAGTGGCAAGCTGGTTTCTCCCAAGTGGAAGAATTTCAAAGGCCTCAAGCTGCTGTGCCGGGACAAGATCCGCCTCAACAACGCCATCTGGAGGGCCTGGTACATCCAGTATGTGGAGCGGAGGAAGAGCCCCGTGTGTGGCTTCGTGACCCCCCTGCAGGGGCCTGAGGCTGATGAGCACCGGAAACCGCAGGCCGTCGTCTTGGAGGGAAATTACTGGAAGCGGCGCATCGAGGTGGTGATGCGCGAGTACCACAAGTGGCGCATCTACTACAAGAAGCGGCTCCGTAAGTCCAGTCGGGAAGGGGATCTCCTTGCCCCAAAGCAGGCGGAAGTGGGGTGGCAGCCACCGGAGCGATGGTGCGAGCAGCTCTTCACCAGCGTGGTACCCGTGCTGCTGGGGGGCCCAGAGGAGGAGCCCAGCGGGCGCCAGCTTCTGGATCTCAATTGCTTTCTGTCTGACATCTCTGACACACTCTTCACCATGACGCAGCCCACCCCCACACCCCTGCAGCTGCCCCCCGAGGATGCCTACGTGGGCAATGCTGACATGATCCAGCCAGACCTGACGCCGCTGCAGCCCAGCCTGGATGACTTCATGGAGATCTCAGATTTCTTCACCAACTACCGCCCCCCACAGACGCCTACACCGTCAAACTTCCCAGAGCCCCACGGCTTCGGGCCCATGGCTGACCCCATCCTCGGCAGTGGGATCCTGGGCTCGGAGGTGCCCCCTGCCTGCTCGGGCATGACCCACCTCTCAGGGCATAACCGCCTGCAGGCTCGGAGCAGCTGCCCTGGCTCCCTGGACTCCAGCACCTACCTGAACTCTGATTTCCTCCTTCCTGAAGACCCCAAGCCCAAGCTCCCACCCACTCCTGCACCCCCACCCCTCCTCCAGTACCCTAGCCCTGCGAAGGGGCTGGGCTTGGAACCCTGTCCCCCGCCCCCCTTCCCTCCCATGGCCCCGCCGCCTGCTCTGCTGCAAGAAGAGCCCCTCTTCTCGCCCAGGTTCGCTTTCCCTGCCATCCCTCCTGCCCCGGGAGTGTCCGGGCTGTCTGCTCCCACGGCCTTCCCACCCACCCCGCAGCCTGGCCCAGGCCCCGCCCCCTTCCCCATAGACCTGCTACCCTCCGGCTATTCGGAGACCCCATTTGGGCCTCACTTCCTGGTACCCCAAGGCACGCGGCCCAGAGGCAAGCCCCCTGCCCCGACCCCCAGAGGGCGGAAGCCCGGCGCCCCCGCCGTGGCCCCTGCCACTGCCAGCCCCACTGCCACTGCCGGGAGCAACAACCCCTGCCTCACGCAGCTGCTGACAGCCGCCAAGCCTGAGCAAGCCCTGGAGCCACCGCTTGTGTCCAGCGCTCTCCTCCGGCCCCCAGGGTCACCGCAGGAGACTCTCCCCGAGTTCCCCTGCACCTTCTTTCCCCCGACCCCGGCCCCCACACCACCCCGACTGCCTCCGGGCTCGGCCACCCCGGCCCCTCCCAGGCCCCTGATTGTCCCCAAAGTGGAGCGGCTCTCGCCCCCAGCGCCCAGCGGTGGTGAGCGGCGGCTGTCTGCGGAGCTGACCTCGCTGCCGGGCCCGGGGGCCCTGAGCATCTGTATCTCTCCCCCACAACCCATGCTGAGCCGGGGCCGTCCAGACAGCAAGACAGAAAACCGGCGCATCACACACATCTCTGCGGAGCAGAAGAGGCGTTTCAACATCAAGCTGGGCTTTGACACGCTGCACGGGCTGGTGAGCACACTCAGCACCCAGCCCAACCTCAAGATGAGCAAGGCCACCACGCTGCAGAAGACGGCCGAGTATATTGCCATGCTGCAGCAGGAGCGCGCGGCCAAGCAGGAGGAGGCCCAGCAGCTCCGGGACCAGATCGAGGAGCTCAATGCTGCCATTAACCTGTGCCAGCAGCAGCTGCCTGCTACCGGGGTGCCCATCACACACCAGCGGTTCGACCAAATGCGAGACATGTTCGATGACTATGTCCGGACCCGCACGCTGCACAACTGGAAGTTCTGGGTATTCAGCATTCTCATCCGGCCCCTGTTTGAGTCCTTCAACGGGATGGTGTCTACAGCAAGCCTGCAGAGCCTCCGCCAGACCTCCCTGGCCTGGCTGGACCAGTATTGCTCCCTGCCTGCTCTCCGACCAACTGTTCTGAACTCCCTACGTCAGCTGAGTACATCCACCAGCATCCTGACGGATCCAGACTGTATACCCGAGCAAGCCACACGGGCAGTCACAGAGGGCACCCTTGGCAAATCTTTATAG
>Sheep_Mlxipl (Ovis aeries) 
ATGACCAGGGCGGGGGCGGTGGCGGGTCTGGTCGCGGGCTTGCAGGGCCCGCGGGTCGTCCCCAGCCCGGATTCAGACTCAGACACAGACTCGGAGGACCCGAATACCCGGCGCAGCGCGGGCGGGCTGCTTCGCTCGCAGGTCATCCACAGCGGTCACTTCATGGTGTCGTCGCCGCACAGCGACTCGCTGACCCGGCGGCGCGACCAGGAAGGGTCCCTGGGGCACGCCGACTTCGGGCCGCGCAGCATCGACCCCACACTCACCCGCCTGTTCGAGTGCATGAGCCTGGCCTACAGTGGCAAGCTGGTTTCTCCCAAGTGGAAGAATTTCAAAGGCCTCAAGCTGCTGTGCCGGGACAAGATCCGCCTCAACAACGCCATCTGGAGGGCCTGGTACATCCAGTATGTGGAGCGGAGGAAGAGCCCCGTGTGTGGCTTCGTGACCCCCCTGCAGGGGCCTGAGGCTGATGAGCACCGGAAACCGCAGGCCGTCGTCTTGGAGGGAAATTACTGGAAGCGGCGCATCGAGGTGGTGATGCGCGAGTACCACAAGTGGCGCATCTACTACAAGAAGCGGCTCCGCAAGTCCAGTCGGGAAGGGGATCTCCTGGCCCCAAAGCAGGCGGAAGGGGGGTGGCAGCCACCGGAGCGATGGTGCGAGCAGCTCTTTACCAGCGTGGTACCCGTGCTGCTGGGGGGCCCGGAGGAGGAGCCCGGTGGGCACCAGCTTCTGGATCTCAATTGCTTTCTGTCCGACATCTCTGACACGCTCTTCACCATGACGCAGCCCACCCCCGCACCCCTGCAGCTGCCCCCCGAGGACGCCTACGTGGGCAACGCTGACATGATCCAGCCAGACCTGACGCCGCTGCAGCCCAGCCTGGATGACTTCATGGAGATCTCAGATTTCTTCACCAACTACCGCCCCCCACAGACGCCTACACCGTCAAACTTCCCAGAGCCCCACAGCTTCGGGCCCATGGCTGATCCTGTCCTCGGCAGTGGGATCCTGGGCTCGGAGGTGCCCCCTGCCCGCTCGGGCATGACCCACCTCTCAGGGCATAACCGCCTACAGGCTCGGAGCAGCTGCCCTGGCTCCCTGAACTCCAGCACCTACCTGAACTCTGATTTCCTCCTTCCTGGAGACCCCAAGCCCAAGCTCCCACCCACGCCTGCACCCCCACCCCTCCTCCAGTACCCTAGCCCTGCCAAAGGGCTGGGCCTGGAGCCCTGTCCCCCGCCCCCCTTCCCTCCCATGGCCCCGCCCCCTGCTCTAATGCAAGAAGAGCCCCCGACCCCCAGAGGGCGAAAGCCCGGCGCCCCCACCGTGGCCCCTGCCTCTGCCAACCCCACTGCCACTGCCGGGAGCAACAACCCCTGCCTCACGCAGCTGCTGACAGCCGCCAAGCCTGAGCAAGGCCTGGAGCCACCGCTTGTGTCCGGCGCTCTCCTTCCGCCCCCAGGGTCACCGCAGGACACTCTCCCCGAGTTCCCCTGCACCTTCTTTCCCCCAACCCCGGCCCCCACACCACCCCGACTGCCTCCGGCCACCCCGGCCCCTCCCAGGCCCCTGATTGTCCCCAAAGTGGAGCGGCTCTCGCCCCCAGCACCCAGCGNNNNNNNNNNNNNNNNNNNNNNNNNNNNNNNNNNNNNNNNNNNNNNNNNNNNNNNNNNNNNNNNNNNNNNNNNNNNNNNNNNNNNNNNNNNGAGCCGGGGCCGTCCAGACAGCAAGNNNNNNNNNNNNNNNNNNNNNNNNNNNNNNNNNNNNNNNNNNNNNNNNNNNNNNNNNNNNNNNNNNNNNNNNNNNNNNNNNNNNNNNNNNNNNNNNNNNNNNNNNNNNNNNNNNNNNNNNATGAGCAAGGCCACCACGCTGCAGAAGACGGCCGAGNNNNNNNNNNNNNNNNNNNNNNNNNNNNNNNNNNNNNNNNNNNNNNNNNNNNNNNNNNNNNNNNNNNNNNNNNNNNNNNNNNNNNNNNNNNNCCTGTGCCAACAGCAGCTGCCTGCTACTGGGGTGCCCATCACACACCAGCGGTTCGACCAAATGCGAGACATGTTCGATGACTATGTCCGGACCCGCACGCTGCACAACTGGAAGTTCTGGGTATTCAGCATTCTCATCCGGCCCCTGTTTGAGTCCTTCAACGGGATGGTGTCTACAGCAAGCCTGCAGAGCCTCCGCCAGACCTCCCTGGCCTGGCTGGACCAGTATTGCTCCCTGCCTGCTCTCCGACCAACTGTTCTGAACTCCCTACGACAGCTGAGTACATCCACGAGCATCCTGACGGATCCAGACTGTATACCCGAGCAAGCCACACGGGCAGTCACAGAGGGCACCCTTGGCAAATCTTTATAG
>Dolphin_Mlxipl (Tursiops truncatus) 
ATGGCCACGGCCGGAGCGCTGGCGGGTCTGGTCGCGGGCTTGCAGGGCCCGCGGGTCGTCCCCAGCCCGGATTCGGACTCAGACACAGACTCTGAGGACCCAAGTACCCGGCGCAGCGCAGGCGGGCTGCTCCGCTCGCAGGTCATCCACAGCGGTCACTTCATGGTGTCATCGCCGCACAGCGACTCGCTGACCCGGCGGCGCGACCAGGAGGGGCCCCTGGGGCTCGCCGACTTCGGGCCGCGCAGCATCGACCCCACACTCACCCGCCTCTTCGAGTGCATGAGCCTGGCCTACAGTGGCAAGCTGGTTTCTCCCAAGTGGAAGAATTTCAAAGGCCTCAAGCTGCTGTGCCGGGACAAGATCCGCCTCAACAACGCCATCTGGAGGGCCTGGTATATCCAGTATGTGGAGCGGAGGAAGAGCCCCGTGTGTGGCTTCGTGACCCCCCTGCAGGGGCCTGAGGCTGATGAGCACCGGAAACCGGAGNCCGTCGTCGAGGGGAATTATAAGCGGCGCATCGAGGTGGTCATGCGCGAGTACCATAAGTGGCGCATCTACTACAAGAAGCGGCTCCGTAAGTCCAGCAGGGAAGGGGATCTCCTGGCCCCAAAGCAGNNNNNNNNNNNNTGGCAGCCGCCGGAGCGATGGTGCGAGCAGCTCTTCACCAGCGTGGTGCCCGTCCTGCTGGCGGGCCCAGAGGAGGAGACCGGCGGGCGGCAGCTTCTGGATCTCGACTGCTTTCTGTCCGACNNNNNNNNNNNNNNNNNNNNNNNNNNNNNNNNNNNNNNNNNNNNNNNNNNNNNNNNNNNNNNNNNNNNNNNNNNNNNNNNNNNNNNNNNNNNNNNNNNNNNNNNNNNNNNNNNNNNNNNNNNNNNNNNNNNNNNNNNNNNNNNNNNNNATTTCTTCACCAACTACCGCCCCCCACAGACAACACCCTCAAGCTTCCTGGAGCCCCCCAGCTTCGGCCCCATGGCTGACCCTGGCCTCAGCAGTGGGACCCTGGGCTCGGAGGTGCCCTCTGCCTGCTCGGGCATGACCCACCTCTCGGGACATAACCGCCTGCAGNNNNNNNNNNNNNNNNNNNNNNNNNNNNNNNNNNNNNNNNNNNNNNNNNNNNNNNNNNNNNNNNNNNNNNNNNNNNNNNNNNNNNNNNNNNNNNNNNNNNNNNNNNNNNNNNNNNNNNNNNNNNNNNNNNNNNNNNNNNNNNNNNNNNNNNNNNNNNNNNNNNNNNNNNNNNNNNNNNNNNNNNNNNNNNNNNNNNNNNNNNNNNNNNNNNNNNNNNNNNNNNNNNNNNNNNNNNNNNNNNNNNNNNNNNNNNNNNNNNNNNNNNNNNNNNNNNNNNNNNNNNNNNNNNNNNNNNNNNNNNNNNNNNNNNNNNNNNNNNNNNNNNNNNNNNNNNNNNNNNNNNNNNNNNNNNNNNNNNNNNNNNNNNNNNNNNNNNNNNNNNNNNNNNNNNNNNNNNNNNNNNNNNNNNNNNNNNNNNNNNNNNNNNNNNNNNNNNNNNNNNNNNNNNNNNNNNNNNNNNNNNNNNNNNNNNNNNNNNNNNNNNNNNNNNNNNNNNNNNNNNNNNNNNNNNNNNNNNNNNNNNNNNNNNNNNNNNNNNNNNNNNNNNNNNNNNNNNNNNNNNNNNNNNNNNNNNNNNNNNNNNNNNNNNNNNNNNNNNNNNNNNNNNNNNNNNNNNNNNNNNNNNNNNNNNNNNNNNNNNNNNNNNNNNNNNNNNNNNNNNNNNNNNNNNNNNNNNNNNNNNNNNNNNNNNNNNNNNNNNNNNNNNNNNNNNNNNNNNNNNNNNNNNNNNNNNNNNNNNNNNNNNNNNNNNGTGGTGAGCGGCGGCTGTCTGGGGAGCTCAACTCCCTGCCGGGCCAGGGGACTCTGAGCACGTGCATCTCTTCCCCTCAACGCATCCTAAGCCGGGGCCATCCGGACAACAAGACCGAAAACCGGCGCATCACACACATCTCTGCGGAGCAGAAGCGGCGCTTCAACATCAAGACCGAAAACCGGCGCATCACACACATCTCTGCGGAGCAGAAGCGGCGCTTCAACATCAAGCTGGGGTTTGACACTCTGCACGGGTTGGTGAGCACACTCAGCACCCAGCCCAACCTCAAGATGAGCAAAGCCACCACGCTGCAGAAGACAGCCGAGTACATCGCCATGCTGCAGCAGGAGCGAGCCGCCAAGCAGGAGGAGGCCCAGCAGCTCCGGGACCAGATCGAGGCGCTCAATGCCGCCATCAACCTGTGCCAGCAGCAGCTGCCCGCTACGGGAGTGCCCATCACACACCAGCGGTTCGACCAAATGCGAGACATGTTCGATGACTATGTCCGGACCCGCACGTTGCATAACTGGAAGTTCTGGGTATTCAGCATCCTCATCCGGCCTCTGTTCGAATCCTTCAATGGGATGGTGTCTACAGCAAGCCTGCAGAGCCTCCGCCAGACCTCACTGGCCCTGGACTACTGCTCCCTGCCTGCTCTCCGGCCAACTGTTCTGAACTCCCTACGCCAGCTGAGTACATCTACCAGTATCCTGACGGACCCGGACTGTATACCCGAGCAAGCCACACGGGCAGTCACAGAGGGCACCCTTGGCAAATCTGTATAG
>Pig_Mlxipl (Sus scrofa) 
ATGGCCGGGGCGCTGGCAGGTCTGGTTGCGGGCTTGCAGGGCCCGCGGCTCGTCCCCAGCCCGGATTCAGACTCGGACACAGACTCAGAGGACCCGAGTACCCGGCGCAGCGCGGGCGGCCTGCTTCGCTCGCAGGTCATCCACAGCGGTCACTTCATGGTGTCGTCCCCGCACAGCGACTCCCTGACTCGGCGGCGCGACCAGGAGGGGCCCTTGGGGCTCGCTGACTTCGGGCCGCGCAGCATCGACCCCACACTCACCCGCCTCTTCGAGTGCATGAGCCTGGCCTACAGCGGCAAGCTGGTTTCTCCCAAGTGGAAGAATTTCAAAGGCCTCAAGCTGCTGTGCCGGGACAAGATCCGCCTCAACAACGCCATCTGGAGGGCCTGGTATATCCAGTATGTGGAGCGGAGGAAGAGCCCCGTGTGTGGCTTCGTGACCCCCCTGCAGGGGCCTGAGGCTGATGAGCATCGGAAACCCGAGGCCGTCATCTTGGAGGGGAATTACTGGAAGCGGCGCATCGAGGTGGTGATGCGAGAATACCACAAGTGGCGCATCTACTACAAGAAGCGGCTCCGCAAGTCCAGCCGGGAAGGGGATCTCCTGGCCCCAAAGCAGGCGGAAGGGGGGTGGCAGCCACCGGAGCGATGGTGCGAGCAGCTCTTCACCAGCGTGGTGCCTGTGCTGCTGGGGGGCCCAGAGGAGGAGCCCGGTGGGCGGCAGCTTCTGGATCTCGATTGCTTTCTGTCCGACATCTCCGACACACTCTTCACCACGACTCAGCCTAGCCCCACACCCCTGCAGCTGCCCCCCGAGGACGCCTATGTCGGCAATGCTGACATGATCCAGCCTGACCTGACGCCCTTGCAGCCCAGCCTGGATGACTTCATGGAGATCTCAGATTTCTTCACCAACTACCGCCCCCCACAGACGCCTACACCTTCAAACTTCTCTGAGCCCCCCAGCTTCGGCCCCATGGCTGACCCTGTCCTTAGCAGTGGGGTCCTGGGCTCCGAGTTGCCCCCCGCCTCTCTGGGCATGACCCAGCTCTCAGGGCATAACCGCCTGCAGGCTCGGAGCAGCTGCCCTGGCCCCCTGGACTCCAGTGCCTTCCTGAGCTCTGATTTCCTCCTTCCTGAAGACCCCAAGCCCAAGCTCCCACCTCAAGCCCAAGCTCCCGCAGCCCCACCCCTCATCCAATACCCCAGCCCTACTAAGGGACTTGGCCTAGAGCCCTGCCCCCCACCCCCCTTCCCTCCCATGGTGCCCCCGCCTGCTATGCTCCAGGAAGAACCTCTCTTCTCTCCCAGATTCTCTTTCCCGACTATCCCTCCTGCCCTGGGAGTGTCCCCACTGTCTACGCCCACAGCCTTCCCGGCCACTGCACAGCCGGGCCCAGGCCCTACCCCCGCCCCCTTCCCCATAGACCTTCAACGCCTGGGGTATTCGGAGCCCCCCTTTGGGCCTCACTTCATGGTGCCCCAAAGTGCACGGCCCAGAGGCAAGCCCCCCACCCTGTCCCCTAGGGGGCGGAAGCCCAGTGCCCCCACCTTGGCCCCTGCCACTGCCAGCCCCACTGCCACTGCCGGGGGCAACAACCCCTGCCTCACACAGCTGCTCACAGCAGCCAAGCCTGAGCAAGCACTGGAACCGCCACTTGCGTCTGGCCCCCTCCTTCGGTCCCCAGGGTCCCCGCAGGAGACAGTCCCTGACTTCCCTTGCACCTTCTTCCCCCCAACCCTGGCCTCCACACCACCCCGGCCACCTCCGGGCCCGGCCACCCTGGCCCCTCCCAGGCCCCTGATTGTCCCCAAAGTGGAGCGGCTCTCACCCCCAGCACCCAGTGGTGGTGAGCGGCGGCTGTCTGGGGAGCTCAACTCGGCGCCGGGCCCAGGGACTCTGAGCATCCACATCTCTCCCTCTCAACCCATCCCAGGCCGGGGGGGCCGGCCAGACAAGACCGAAAACCGGCGCATCACACACATCTCGGCCGAGCAGAAGCGGCGCTTCAACATCAAACTGGGGTTTGACACGCTGCACGGGCTGGTGAGCACCCTCAGCACCCAGCCCAACCTCAAGATGAGCAAGGCCACCACGCTGCAGAAGACGGCCGAGTACATCACCATGCTGCAGCAGGAGCGCGCGGCCAAGCAGGAGGAGGCCCAGCAGCTCCGGGACCAGATCGAGGAACTCAACGCTGCCATCAACCTGTGCCAGCAGCAGCTGCCTGCTACCGGGGTGCCCATCACACACCAGCGGTTCAACCAAATGCGAGACATGTTCGATGACTATGTCCGGACCCGCACGCTGCATAACTGGAAGTTCTGGGTGTTCAGCATCCTCATCCGGCCTCTGTTCGAGTCCTTCAATGGGATGGTGTCCACGGCAAGCCTGCAGAGCCTCCGCCAGACCTCACTGGCCTGGCTGGACCAGTATTGCTCCCTGCCTGCTCTCCGGCCAACTGTTCTGAACTCCCTACGCCAGCTGAGTACATCCACCAGTATCCTGACGGACCCGGACTGTATACCCGAGCAAGCCACACGGGCAGTCACAGAGGGCACCCTTGGCAAACCTTTATAG
>Panda_Mlxipl (Ailuropoda melanoleuca) 
NNNNNNNNNNNNNNNNNNNNNNCCGCGGGCTTGCACGGCCCGCGGGTCGTCCCCAGCCAAGACTCGGACTCAGACACAGACTCGGAGGACCCGAGTACCCGGCGCAGCGCGGGCGGGCTGCTCCGCTCGCAGGTCATCCACAGCGGTCACTTCATGGTGTCGTCGCCGCACAGCGACTCGCTGACCCGGCGGCGCGACCAGGAGGGGCCCATGGGGCCCGCAGACTTCGGGCCGCGCAGCATCGACCCCACACTCACCCGCCTCTTCGAGTGCATGAGCCTGGCCTACAGTGGCAAGCTGGTGTCTCCCAAGTGGAAGAATTTCAAAGGCCTCAAGCTGCTTTGCCGGGACAAGATCCGTCTCAACAACGCCATCTGGAGGGCCTGGTACATCCAGTATGTGGAGCGGAGGAAGAGCCCCGTGTGTGGCTTCGTGACCCCCCTGCAGGGGCCTGAGGCTGATGTGCACCGGAAACCAGAGGCCGTCGTCCTGGAGGGCAATTACTGGAAGCGGCGCATCGAGGTGGTGATGCGCGAGTACCACAAGTGGCGTATCTACTACAAGAAGCGGCTCCGTAAATCCAGCAGGGAAGGGGATCTCCTTATCCCAAAGCAGGTGGAAGGGGGTTGGCAGCCACCAGAGCGATGGTGCGAGCAGCTCTTCTCCAGCGTGGTGCCCGTGCTGCTTGGGGGCCCAGAGGAGGAGCCCGGCGGGCGGCAGCTGCTGGACCTCGATTGCTTTTTGTCCGACATCTCCGACACGCTCTTCACCATGACGCAGCCCAGCTCCGTGCCCCTACAGCTGCCCCCTGAGGACGCCTACGTGGGCAATGCTGACATGATCCAGCCAGACCTGACGCCTCTCCAGCCCAGCCTGGACGACTTCATGGAGATCTCAGATTTCTTCACCAGCTACCGCCCCCCACCGACAGCCACGCCTTCACACTTCCCGGAGCCCCCCAGCTTTAGCCCCATGGCTGACCCTTTCTGCAGCAGTGGGACCTTGGGCTCAGAGGTCCCCCCTGCCTCGTCGGGTGTGACCCACCTCTCAGGGCATAACCGCCTGCAGGCCCGGAACAGCTGCCCTGGCCCCCTGGACTCCAGTGCCTTCCTGAACTCTGATTTCCTCCTTCCTGAAGACCCCAAGCCCAAGCCGCCCTGCCCCCCACCCCCCTTCCCTCCCATGGGTCCTCCCCCTGCTTTCCTGCAGGAGGAGCCTCTCTTCTCTCCCAGATTTCCCTTCTCCACTGTCCCTCCGGCCCCAGGAGTGTCCCCACTGTCTGCTCCCACTGCCTTCCCTCCCACCCCACAGCCTGGTCCAGGCCCTGCCCCTGCCCCCTTCCCCATAGACCTTCTGCCCTCAGGGTATCTGGAGCCCCCATTTGGGCCCCACTTCACAGTGCCCCAAGGCATGCGGCCCAGAGGCAGGCCCCCCACCCCATCCCCTAGAGGGCGGAAGCCCAGCCCCCCGACCTTGGCCCCTGCCAACCCCACTGCCACTGCAGGGGGCAGCAACCCCTGCCTCACGCAGCTGCTCACAGCAGCCAAGCCCGAGCAGACCCTGGAACCACCACTTGTGTCCAGCACCCTCCTCCGGCCCTCAGGGTCCCCGCAGGAGACGGCCCCTGAATTCCCCTGTACCTTCCTACCCCCGACCCCGGCCCCCACACCGCCCCGGCCACCTCCAGGTGAGGTGCCGACACTGGCCCCTCCCAGGCCCCTGATTGTCCCCAAAGTGGAGCGGCTCTCGCCCCCGGCGCACAGCGGTGGTGAGCGGCGGCTGTCTGGGGAGCTCAGCTCCATGCGGAGCCCAGGGACTCTGAGTGTCTGCGTCTCTCCCCCTCAACCCATCCTAAGCCGGGGCCGTCCAGACAACAACAAGACGGAGAACCGGCGCATCACGCACATCTCTGCGGAGCAGAAGCGGCGCTTCAACATTAAACTGGGGTTTGACACCCTGCATGGGCTGGTGAGCACACTCAGCGCCCAGCCCAGCCTCAAGGTGAGCAAAGCGACCACGCTGCAGAAGACGGCCGAGTACATCGCCATGCTGCAGCAGGAGCGGGCGGCCATGCAGGAGGAGGCCCAGCAGCTACGGGACCAGATCGAGGAGCTCAATGCTGCCATTAACCTGTGCCAGCAGCAGCTGCCTGCTACTGGGGTGCCCATCACACACCAGCGTTTCGACCAGATGCGAGACATGTTTGACGACTACGTCCGCACCCGGACACTGCACAATTGGAAGTTCTGGGTGTTCAGCATCCTCATTCGGCCTCTGTTCGAGTCCTTCAATGGGATGGTGTCCACGGCAAGCTTGCAGAGCCTCCGCCAGACCTCCCTGGCTTGGCTGGACCAGTACTGCTCCCTGCCCGCTCTCCGACCAACGGTCTTGAACTCCCTCCGCCAGTTGAGCACATCTACCAGTATCCTGACAGACCCAGGCTGTATACCTGAGCAAGCCACACGGGCAGTCACAGAGGGCACCCTTGGCAAACCTTTATAG
>Ferret_Mlxipl (Mustela putorius) 
ATGGCCGGGGCGTTGGCGGGTCTGGCCGCGGGCTTGCACGGCCCGCGGGTCGTCCCCAGCCAAGACTCGGACTCAGACACGGACTCGGAGGACCCGAGTACTCGGCGCAGCGCGGGCGGGCTGCTCCGCTCGCAGGTCATCCACAGCGGTCACTTCATGGTGTCGTCGCCGCACAGCGACTCGCTGACCCGGCGGCGCGACCAGGAGGGGCCCACGGGGCCCGCAGACTTCGGGCCGCGCAGCATCGACCCCACACTCACCCGCCTCTTCGAGTGCATGAGCCTGGCCTACAGCGGCCAGCTGGTGTCTCCCAAGTGGAAGAATTTCAAAGGCCTCAAGCTGCTCTGCAGGGACAAGATCCGCCTCAACAACGCCATCTGGAGGGCCTGGTACATCCAGTATGTGGAGCGGAGGAAGAGCCCCGTGTGTGGCTTCGTGACCCCCCTGCAGGGGCCTGAGGCTGATGAGCACCGGAAACCGGAGGCCGTCGTCCTGGAGGGCAATTACTGGAAGCGGCGCATCGAGGTGGTGATGCGCGAGTACCACAAGTGGCGCATCTACTACAAGAAGAGGCTCCGTAAATCCAGCAGGGAAGGGGATCTCCTGACCCCAAAGCAGACCGAAGGGGGTTGGCAGCCACCGGAGCGATGGTGCGAGCAGCTCTTCTCCAGCGTGGTGCCCGTGCTGCTTGGGGGCCCAGAGGAGGAGCCCGGCGGGCGGCAGCTGCTGGACCTCGATTGCTTTTTGTCCGACATCTCCGACACGCTCTTCACCATGACGCAGCCCAGCTCCGCGCCCCTGCAGCTGCCCCCTGAGGACGCCTACGTGGGCAATGCTGACATGATCCAGCCAGACCTGACGCCTCTGCAGCCCAGCCTGGACGACTTCATGGAGATCTCAGATTTCTTCACCAGCTACCGCCCTCCACCGACGCCCACGGCTTCACACTTCCCGGAGCCCCCCGGCTTTGGCCCCATGGCTGACCCTTTCTTCAGCAGTGGGGTCTTGGGCTCCGAGGTGCCCCCTGCCTCGTCAGGCGTGAGCCACCTCTCGGGGCATAACCGCCTGCAGGCCCGGAGCAGCTGCCCTGGCCCCCTGGATTCCAGTGCCTTCCTGAACTCTGATTTCCTCCTTCCTGAAGATCCCAAGCCCAAGCTCCCACCCCCGCCAGTCCCCCCACCCCTGCTCCAATACCCTGCCCTTGCCAAGGGGCCTGGCCTAGAGCCCTGTCCGGCCCCCACCTTCCCTCCCATGGCACCGGCCCCTGCTTTGCTGCCGGAGGAGCCTCTCTTCGCCCCCAGATTCCCCTTCTCCACTGTCCCTCCCGCCCCAGGAGTGTCCCCATTACCTGCTCCCACCGCCTTCCCATCCACCCCACAGCCAGGTCCAGGCCTGGCCCCTGCCCCCTTCCCCATAGACCTTCTGCCCTCGGGGTATCTGGAGCCCCCTTTTGGGCCCCACTTCCCAGTGCCCCAAGGTATGCGGCCCAGAGGCAGGTCCCCCACCCCATGCCCTAGAGGGCGGAAGCCCAGCCCCCCGACCTTGGCCGCCACCACTGCCAACCCCACTGCCACTGTCGGGGGCAGCAACCCCTGCCTCACGCAGCTGCTCACAGCAGCTAAGCCCGAGCAGACCCTGGAACCGCCGCTTGTGTCCAGCACCCTCCTCCGGTCCTCAGGGTCCCCGCAGGAGACGGCCCCTGAATTTCCCTGCACCTTCCTACCCCCGACCCCGGCCCCCACGCCGCCCCGGCCCCCTCCAGGCCCGGCCACACTGGCCCCTCCCAGGCCCCTGATTGTCCCCAAAGCGGAGCGGCTCTCGCCCCCAGCGCACAGCGGTGGTGAGCGGCGGCTGTCTGGGGACCTCAGCTCCGCACGGGGCCCCGGGACTCTGAGTGTCTGCGTCTCTCCCCCTCAACCCATCCTGAGCCGGGGCCGTCCAGACAGCAACAAGACCGAGAGCCGGCGCATCACCCACATCTCTGCGGAGCAGAAACGGCGCTTCAACATCAAGCTGGGCTTTGACACCCTGCATGGGCTGGTGAGCTCCCTCAGCGCCCAGCCCGGCCTCAAGGTGAGCAAGGCGACCACGCTGCAGAAGACGGCCGAGTACATCGCCATGCTCCAGCAGGAGCGGGCGGCCATGCAGGAGGAAGCGCAGCAGCTACGGGACCAGATAGAGGAGCTCAACGCCGCCATCAACCTGTGCCAGCAGCAACTGCCTGCTACCGGGGTGCCCATCACACACCAGCGTTTCGACCAGATGCGAGACATGTTTGATGAATACGTTCGCACCCGGACGCTGCATAACTGGAAGTTCTGGGTGTTCAGCATCCTCATTCGGCCTCTGTTCGAGTCCTTCAACGGGATGGTGTCCACAGCAAGCTTACAGAGCCTCCGCCAGACCTCACTGGCTTGGCTGGACCAGTACTGCTCCCTGCCTGCCCTCCGGCCAACTGTCTTGAACTCTCTCCGCCAGCTGAGCACATCTACTAGTATCCTGACGGACCCAGGCTGTATACCCGAGCAAGCCACGCGGGCAGTCACAGAGGGCACCCTTGGCAAACCGCTATAG
>Dog_Mlxipl (Canis familiaris) 
ATGGCCGGGGCGTTGGCGGGTCTGGCCGCGGGCTTGCACGGCCCACGGGGGGTCCCCAGCCAAGACTCGGACTCAGACACAGACTCGGAGGACCCGAGTGCCCGGCGCAGCGCGGGCGGGCTGCTCCGCTCGCAGGTCATCCACAGCGGTCACTTCATGGTGTCGTCGCCGCACAGCGACTCGCTGCCCCGGCGGCGCGACCAGGAGGGGCCCATGGGGCCCGCAGACTTCGGGCCGCGCAGCATCGACCCCACACTCACCCGCCTCTTCGAGTGCATGAGCCTGGCCTACAGTGGCAAGCTGGTGTCTCCCAAGTGGAAGAATTTCAAAGGCCTCAAGCTGCTTTGCCGGGACAAGATCCGCCTCAACAACGCCATCTGGAGGGCCTGGTACATCCAGTATGTGGAGCGGAGGAAGAGCCCCGTCTGTGGCTTCGTGACCCCCCTGCAGGGGCCTGAGGCTGATGAGCACCGGAAACCAGAGGCCGTCGTCCTGGAGGGCAATTACTGGAAGCGGCGCATCGAGGTGGTGATGCGCGAGTACCACAAGTGGCGCATCTACTACAAGAAACGGCTCCGTAAATCCAGCAGGGAAGGGGATCTTCTGGCTCCAAAGCAGGCCGAAGGGGATTGGCAGCCACCGGAGCGATGGTGCGAGCAGCTCTTCTCCAGCGTTGTGCCCGTGCTGCTTGGGGGCCCGGAGAAGGAGCCCGGTGGCCGGCAGCTTCTGGACCTCGACTGCTTTTTGTCCGACATCTCCGACACGCTCTTCACCATGACGCAGCCCAGCTCCGCACCCTTGCAGCTGCCCCCTGAGGATGCCTATGTGGGCAATGCTGACATGATCCAACCAGACCTGACACCTCTGCAGCCCAGCCTGGACGACTTCATGGAGATCTCAGATTTCTTCACCAGCTACCGCCCCCCACAGACGCCCACGCCTTCACATTTCCCGGAGCCCCCCAGCTTTGGCCCCATGGCTGACCCTTTCTTCAGCAGTGGGATCCTGGGCTCAGAGGTGCCCCCTGCCTCATCAGGCGTGACCCACCTCTCAGGGCATAACCGCCTGCAGGCCCGGAGCAGCTGCCCTGGCCCGCTAGATTCCAGTGCCTTCCTGAACTCTGATTTCCTCCTTCCTGAAGACCCCAAGCCCAAGCTGCCACCCCCTCCAGTACCCCCACCGCTCTTCCAATACCCTGCCCTTGCCAAGGGGCCTGGCCTAGAGCCCTGTGCCCCCCCCACCTTCCCTCCCATGGCTCCTCCCCCTGCCTTGCTGCAGGAAGAACCTCTCTTCTCTCCCAGATTCCCCTTCTCTACCATCCCACCTGCCCCAGGAGTGTCCCCACTGCCTGCTCCCACTGCCTTCCCACCGACCCCACAGCCTGGCCCAGGCCCTGCCCCTCCCCCCTTCCCCATAGACCTTCTACCCTCGGGATATCTGGAGCCCCAATTTGGGCCCCACTTCACAGTACCCCAAAGCATGCGGCCCAGAGGCAGGCCCCCCACCCCATCCCCTAGAGGGCGGAAGCCCAGTCCCCCAACCTTGGCCCCTGCCACGGCCAACTCCACTGCCACTGCGGGAGGCAGCAACCCCTGCCTCACACAGCTGCTCACAGCAGCCAAGCCTGAGCAAACCTTGGAACCACCACTTGTGTCCAGCACCCTCCTTCGGCCCTCAGGGTCCCCGCAGGAGATGGCCCCTGAATTCCCCTGCACCTTCCTCCCCCCGACCCCGGCCCCCACACCGCCCCGGCCACCTCCAGGCCCAGCCACATTGGCCCCTCCCAGGCCCCTGATTGTCCCCAAAGCGGAGCGGCTCTCACCCCCAGCACACAGCGGTGGTAAGCGGCGGCTGTCTGGGGAGCTCAGCTCCATGCAGGGCCTGGGGACTCTGAGCGTCCACGTCTCTCCCCCTCAACCCATCCTCAGCCGGGGCCGTCCAGACAACAATAAGACTGAGAACCGGCGCATCACACACATCTCTGCAGAGCAGAAGCGGCGCTTCAACATCAAGCTGGGGTTTGACACCTTGCACGGGCTGGTGAGCACACTCAGCGCCCAGCCCAGCCTCAAGGTGAGCAAAGCAACCACGCTGCAGAAGACGGCCGAGTACATCGCCATGCTGCAGCAAGAGCGGGCGGCCATGCAGGAGGAGGCCCAGCAGCTACGGGACCAGATCGAGGAGCTCAATGCTGCCATCAACCTGTGCCAGCAGCAGCTGCCTGCTACTGGGGTGCCCATTACACACCAGCGTTTTGACCAGATGAGAGACATGTTTGACGACTATGTCCGCACCCGGACGCTGCACAACTGGAAGTTCTGGGTATTCAGCATCCTCATTCGGCCTCTGTTCGAGTCTTTCAACGGGATGGTGTCCACAGCAAGCTTGCAGAGCCTCCGCCAGACCTCACTGGCTTGGCTGGACCAGTACTGCTCCCTGCCCGCTCTCCGGCCAACTGTCTTGAACTCTCTCCGCCAGCTGAGCACATCTACCAGTATCCTGACAGATCCAGCCTGTATTCCCGAGCAAGCCACACGGGCAGTCACAGAAGGCACCCTTGGCAAACCTTTATAG
>Cat_Mlxipl (Felis catus)
ATGGCCCGGGCGTTGGCGGGTCTGGCCGCCGGCTTGTCCTGCCCGCGGGTCGTCCCCAGCCAAGACTCGGACTCAGACACAGATTCGGAGGACCCGAGTAACCGGCGCAGCGCGGGCGGGCTGCTCCGCTCGCAGGTCATCCACAGCGGTCACTTCATGGTGTCGTCGCCGCACAGCGACTCGCTGACCCGGCGGCGCGACCAGGAGGGGCCCATGGGGCCCGCCGACTTCGGGCCGCGCAGCATCGACCCCACACTCACCCGCCTCTTCGAGTGCATGAGCCTGGCCTACAGTGGCAAGCTGGTGTCTCCCAAGTGGAAGAACTTCAAAGGCCTCAAGCTGCTCTGCCGGGACAAGATCCGTCTCAACAACGCCATCTGGAGGGCCTGGTATATCCAGTATGTGGAGCGGAGGAAGAGCCCCGTGTGTGGCTTCGTGACCCCCCTGCAGGGGCCTGAGGCTGATGAGCACCGAAAACCAGAGGCCGTGGTCCTAGAGGGCAATTACTGGAAGCGGCGCATCGAGGTGGTGATGCGCGAGTACCACAAGTGGCGCATCTACTACAAGAAGCGGCTCCGTAAGTGCAGCAGGGAAGGGGATCTCCTGACCCCAAAGCAGGCGGAAGGGGGTTGGCAACCACCGGAGCGATGGTGCGAGCAGCTCTTCTCCAGTGTGGTGCCCGTGCTGCTCGGGGGCCCAGAGGAGGAGCCTGGCGGGCGGCAGCTTCTGGACCTGGACTGCTTTTTGTCCGACATCTCCGACACGCTCTTCACCATGACTCAGCCCAGCTCCACGCCCCTGCAGCTGCGCCCTGAGGACGCTTATGTGGGCAATGCTGACATGATCCAGCCGGACCTGACACCCCTGCAGCCCAGCCTGGATGACTTCATGGAGATCTCAGATTTCTTCACCAGCTACCGCCCCCCACAGACACCCACGCCCTCACACTTCCCGGAGCCCCCCAGTTTTGGCACCATGGCTGACCCTTTCTTCGGCAGTTCGATCCTGGGCTCAGAGGTGCCCCCTGCCTCGTCAGGCATGACCCACCTCTCAGGGAATAACCGCCTGCAGGCTCGGAGCAGCTGCCCTGGCACCCTGGACTCCAGTGCCTTCCTGAACTCTGATTTCCTCCTTCCTGAAGACCCCAAGCCCAAGCTCCCACCCCCGCCAGCACCCCCACCCCTCTTCCAATACCCTGCCCTTCCCAAGGGGCCTGGTCTAGAGCCCTGTCCCCCACCCGCCTTCCCTCCCATGGCTCCTCCCCCTGCTTTGCTGCAGGAAGAGCCTCTCTTCTCTCCTAGATTCCCCTTCTCTACTGTTCCTCCTGCCCCAGGAGTGTCCCCACTGCCAGCTCCCACTGCCTTCCCACCTACCCCCCAGCCTGGTCCAGGCCCTGCCCCTGCTCCCTTCCCCATAGACCTTCTACCCTCAGGGTATCTGGAGCCCCAATTTGGGCCTCACTTCACAGTGACCCAAGGCATGAGGTCCAGAGGCAAGCCCCCCGCCCCATCCCCTAGAGGGGAGAAGCCCAGCCCCCCAACCTTGGCCCCTGCCACCGCCAACCCCACTACCCCAGTGGGGGGCAACAACCCCTGCCTCACACAGCTGCTCACAGCAGCCAAGCCTGAGCAAGCCCTGGAACCACCACTCGTATCCAGCACCCTCCTCCGGCCCTCAGGGTCCCCGCAGGAGACGGCCCCTGAATTCCCCTGCACCTTCCTACCCCCGACCCCGGCCCCCACACCACCCCGGCCCCCTCCAGGCCCAACCACACTGGCACCTCCCAGGCCCCTGATTGTCCCCAAAGCGGAGCGGCTCTCACCCCCAGCACACAGCGGTGGTGAGCGGAGGCTGTCTGGGGAACTCAACTCCATTCCAGGCCCGGGGACCCTGAGTGTCTGCGTCTCTCCCCCTCAACCCATCCTAAGCCGGGGTCGTCCAGACAACAACAAGACTGAGAACCGGCGCATCACACACATCTCTGCAGAGCAGAAGAGGCGCTTCAATATCAAGCTGGGGTTTGACACCCTGCACGGGCTGGTGAGCACACTCAGCGCCCAGCCCAGCCTCAAGGTGAGCAAAGCAACCACACTGCAGAAGACGGCCGAGTACATCGCCATGCTGCAGCAGGAGCGGGCGGCCATGCAGGAGGAGGCCCAGCAGCTACGGGACCAGATCGAGGAGCTCAACGNNNNNNNNNNNNNNNNNNNNNNNNNNNNNNNNNNNNNNNNNNNNNNNNNNNNNNNNNNNNNNNNNNNNNNNNNNNNNNNNNNNNNNNNNNNNNNNNNNNGCACCCGGACACTGCACAACTGGAAGTTCTGGGTGTTCAGCATCCTCATTCGGCCTCTGTTCGAGTCCTTCAATGGGATGGTGTCCACAGCAAGCTTGCAGAGCCTCCGTCAGACCTCACTGGCTTGGCTGGACCAGTACTGCTCCCTGCCTGCTCTCCGGCCAACTGTCTTGAACTCTCTCCGCCAGCTGAGCACATCTACCAGTATCCTCACAGATCCAGGCTGTATACCTGAGCAAGCCACACGGGCAGTCACAGAGGGCACCCTTGGCAAACCTTTATAG
>Horse_Mlxipl (Equus caballus) 
ATGGCTGGAGCGCTGGCAGGTCTGGCCGCGGGCTTGCAGGGCCAGCGGGTCGTCCCCTGCCCGGACTCGGACTCTGACACAGACTCGGAGGGTCCGAGTATCCGGCGCAGCGCGAGCGTGCTGCTCCGCTCGCAGGTCATCCACAGCGGTCACTTCATGGTGTCGTCGCCGCACAGCGACTCGCTAACCCGGCGGCGCGACCAGGAGGGGCCCGTGGGGCTCGCCGACTTCGGGCCGCGCAGCATCGACCCCACACTCACCCGCCTCTTCGAGTGCATGAGCCTGGCCTACAGCGGCAAGCTGGTCTCCCCCAAGTGGAAGAATTTCAAAGGGCTGAAGCTGCTCTGCCGAGACAAGATCCGCCTCAACAACGCCATCTGGAGGGCCTGGTATATCCAGTATGTGGAGCGGAGGAAGAGCCCCGTGTGTGGCTTCGTGACCCCACTGCAGGGGCCTGAGGCTGATGAGCACCGGAAACCGGAGGCCGTGGTCCTGGAGGGGAATTACTGGAAGCGGCGCATCGAGGTGGTGATGCGCGAGTACCACAAGTGGCGCATCTACTACAAGAAGCGGCTCCGTAAGTCCAGCAGAGAAGGGGATCTCCTGGCCCCCAAGCAGGCGGAAGGCGGGTGGCAGCCACCGGAGCGATGGTGCGAGCAGCTCTTCTCCAGCGTGGTGCCCGTGCTGCTGGGGGGCCCGGAGGAGGATCCCGGCACGCGGCAGCTTCTGGACCTCGATTGCTTTTTGTCCGACATCTCCGACACACTCTTCACCATGACTCAGCCCAGCCCGAAGCCCCTGCAGCTGCCCCCAGAGGACGCCTACGTCGGCAATGCTGACATGATCCAGCCAGACCTGACACCTCTGCAGCCCAGCCTGGATGACTTCATGGAGATCTCAGATTTCTTCACCAACTACCGCCCCCCACAGATGCCCATGCCTTCAAACTTCCCCGAGCCCCCCAGCTTCAGCCCCATGGCCGACTCCCCCTTCAGCAGTGGGATCCTGGGTTCAGAAGTGCCCCCTGCCTCCTCAGGCATGACCCACCTCTCAGGGCATAACCGCCTGCAGGCTCGGAGCAGCTGCCCTGGCCCCCTGGACTCCAGTGCCTTCCTGAGCTCTGATTTCCTCCTTCCTGAAGACCCCAAGCCCAAGCTCCCAGCCCCTCCCCCACCCACACCCCTCCTCGAATACTCTACCCCTGCCAAAGGGCCTGGCCTGGAGCCCTGTCCCCCACCCCACTTCCCTCCCATGGCTCCGCCCCCTGCTGTGCTTCAGGAAGAGTCTCTCTTCTCTCCCAGATTCTCCTTCCCTACTGTCCCTCCTGCCCCGGGAGTGTCCCCACTGCCTGCTCCCACTGCCTTCCCACTTGCCCCACATTCCACCCCCTCCTCCTTTCCCCTTCTCCCCTCTGGGTATCCGGAGCCCCCACTGGGGCCTCACTTCACAGTGCCCCAAGGCCTGCGGCCCAGAGGCAAGCCCCCCACCCCATCCTCTAGGGGGCAGAAGCCCAGCCCCCGCACCTTGGCCCCTGCCACTGCCAGCCCCACTGCCACTGCTGGGGACAACAACCCCTGCCTCACACAGCTACTCACAGCAGCCAAGCCTGAGCAAGCCCTGGAGCCACCACTTGTGTCCAGCACACTCCTTCGGCCCCCAGGGTCCCCGCAGGAGACGGTCCCTGAGTTCCCCTGCACCTTCTTTCCCCCGACCCCGGCCCCTACACCGCCCCGGCCACCTCCTGGCCCAGCCACACTGGCCCCTCCCAGGCCCCTGATTGTCCCCAAAGTGGAGCGGCTCTCGCCTCCAGCACCCAGCGGAGGTGAGCGGCGGCTGTCTGGTGAGCTCAGCTCCATGCCAGGCCCGGGAACTCTGAGCGTCCGCATCTCTCCCCCTCAACCCATCCTAAGCCGGGGCCGTCCAGACAACAACAAGACTGAGAGCCGGCGCATCACACACATCTCTGCGGAGCAGAAGCGGCGCTTCAATATCAAGCTGGGATTTGACACCCTGCACGGGCTGGTGAGCACGCTCAGTGCCCAGCCCAGCCTCAAGATGAGCAAAGCCACCACACTGCAGAAGACGGCCGAGTATATCGCCATGCTGCAGCAGGAGCGGGCAGCCATGCAGGAGGAGGCCCAGCAGCTGCGGGACCAGATCGAGGAGCTCAACGCTGCCATTAACCTGTGCCAGCAGCAGCTGCCTGCCACCGGGGTGCCCATCACACACCAGCGTTTCGACCAGATGCGAGACATGTTTGATGACTATGTCCGGGCCCGCACACTGCACAACTGGAAGTTCTGGGTGTTCAGCATCCTCATCCGGCCTCTGTTCGAGTCTTTCAACGGGATGGTGTCCACGGCAAGCTTGCAGAGCCTCCGCCAGACTTCGCTGGCCTGGCTGGACCAGTACTGCTCTCTGCCTGCTCTCCGACCAACTGTCCTGAACTCCCTACGCCAGCTGAGCACATCCACCAGTATCCTGACGGACCCGGGCTGTATACCCGAGCAAGCCACACGGGCGGTCACAGAGGGCACCCTTGGCAACCCTTTATAG
>Megabat_Mlxipl (Vampire bat, Pteropus vampyrus) 
NNNNNNNNNNNNNNNNNNNNNNNNNNNGCGGGCTTGCAGGGTCCCGCGGGTCGTCACCAGCCCGTCTCGGACTCAGACACAGACTCAGAGGACCCGAGTACCCGCCGTACCGCCGGTGGGCTGCTCCGCTCGCAGGTCATCCACAGCGGTCACTTCATGGTGTCGTCGCCGCACAGCGACTCGCTGACCAGGCGGCGCGACCAGGAAGGGCCCGTGGGGTTCGCCGACTTCGGGCCGCGCAGTATCGATCCCACACTCACCCGCCTCTTCGAGTGCATGAGCTTGGCCTACAGNNNNNNNNNNNNNNNNNNNNNNNNNNNNNNNNNNNNNNNNNNNNNNNNNNNNNNNNNNNNNNNNNNNNNNNNNNNNNNNNNNNNNNNNNNNNNNNNNNNNNNNNNNNATGTGGAGCGGAGGAAGAGCCCCGTGTGTGGCTTCGTGACCCCCCTGCAGGGGCCTGAGGCTGACGAGCACCGGAAACCGGAGGCTGTCGTCCTGGAGGGAAATTACTGGAAACGGCGCATCGAGGTGGTGATGCGCGAATACCACAAGTGGCGCATCTACTACAAGAAACGGCTCCGTAAGTCCAGCAGGGAAGGGGATCTCCTGGTCCCAAAGCAGGCGGAAGGGGGGTGGCAGCCACCAGAGAGATGGTGCGAGCAGCTCTTCTCCAGCGTGGTACCTGTGCTGCTGGGGGGCCCAGAGGAGGAGCCTGGAGGGCGGCAGCTTCTGGACCTCGATTGCTTTTTGTCCGACATCTCCGACACTCTCTTCACCATGACTCAACCCAGCCCCACACCTCTGCAGCTGCCCCCTGAGGATGCCTACGTCAACAATGCTGACATGATCCAGCCGGAACTGACACCTCTGCAGCCCAGCCTGGATGACTTTATGGAGATCTCAGATTTCTTCACCAACTACCGCTCCCCACAGACTCCCACGCCTTCAAACTTCCTGGAGCCCCCCAGCTTTGGCCCCATGGCCGACTCCCTTTTCAACAGTGGAATCCTGGGCTCCGAGGTGCCCCCTGCCTCCTCGGGCATGACCCACCTCCCAGGGCATAACCGCCTGCAGGCTCGGAGCAGCTGCCCTGGCTCCCTGGACTCCAGTGCCTCCCTGAGTTCTGATTTCCTCCTCCATGAAGACCCCAAGCCCAAGCTCCCACCCTCTCCTCTCCCTCCACCCCTCCTCCAATACCCTGCTCTTGCCAAGGGGCCTGGCCTGGAGCCCTGTCCCCCACCCCTCTTCCCTCCTGTGGCTCCGCCTCCTGCTATGGTGCAGGAAGAGCCTCTCTTGTCTCCCAGATTCTCCTTCCCTACTGTCCCTACGAGGCGAGTGTCTCCACTGCCCACTCCCTCAGCCTTCCCACCCACCCCACAGCCTGTCCCAGGCCCTGCCCCCACCCCCTTCCCCATGGACCTTCTACCTTTGGGGTATCCAGAGTCCCCATTTGGGCCTCACTTCACAGTACCCCAAGGCGCACGGCCCAGAGGCAAGTCCCCCACCCCAACCACTAGGGGGCGGAAACCCAGCCCTCCCACCTTGGCCCCTGCCACTGCTGGGGGCAACAACCCTTGCCTCACACAGCTGCTCAAAGCAGCCAAGCCTGAGCAAGTCCTGGAGCCACCACTTGTGTCCAGCGCCCTTCTGCGGCCCCCAGAGTCCCCGCAGGAGATGGTCCCTGAATTCCCCTGCACCTTCTTTCCCCCGACCCTGGCTCCCACACCACCCCGACCACCTCCAGGCCCAGCCACACTGGCCCTTCCCAGGCCTCTGATTGTCCCCAAAGCAGAACGGCTGTCACCCCCAGCACTCAGCGGTGGTGAGCGGCGGCTGTCTGGGGAGCTCAACTCCATGCCAGGCCCAGGGACTCTGAGTGTCCGAGTCTCTCCCCCTCAACCTATCCTAAACCGGAGCCGTGCAGACAACAAGACTGAGAACCGGCGCATCACACACATCTCTGCAGAGCAGAAGCGGCGCTTCAATATCAAGCTGGGGTTTGACACCCTGCATGGGCTAGTGAGCACACTCAGTGCCCAGCCCAGCCTCAAGGTCAGCAAAGCGACAACACTGCAGAAGACAGCCGAGTACATCACCATGCTACAGCAGGAGCGGGCAGCCTTACAGGAGGAGGCCCAGCAGCTACGGGACCAGATTGAGGAGCTCAACACTGCCATTAACCTGTGCCAGCAGCAGCTGCCGGCTACTGGAGTGCCCATCACACACCAGCGTTTTGACCAGATGCGAGATATGTTTGATGATTATGTCCGGACCCGCACACTGCATAACTGGAAGTTCTGGGTATTCAGCATCCTCATCCGGCCTCTGTTCGAGTCCTTCAACGGGATGGTGTCTACAGCGAGCTTGCAGAGCCTCCGCCAGACCTCGCTGGCCTGGCTGGACCAGTACTGCTCCTTGCCCATTCTCCGGCCAACTGTCCTGAACTCCCTTCGCCAGCTGAGCACATCTACCANNNNNNNNNNNNNNNNNNNNNNNNNNNNNNNNNNNNNNNNNNNNNNNNNNNNNNNNNNNNNNNNNNNNNNNNNNNNNNNN
>Microbat_Mlxipl (Little brown bat, Myotis lucifugus) 
NNNNNNNNNNNNNNNNNNNNNNNNNNNNNNNNNNNNNNNNNNNNNNNNNNNNNNNNNNNNNNNNNNNNNNNNNNNNNNNNNNNNNNNNNNNNNNNNNNNNNNNNNNNNNNNNNNNNNNNNNNNNNNNNNNNNNNNNNNNNNNNNNNNNNNNNNNNNNNNNNNNNNNNNNNNNNNNNNNNNNNNNNNNNNNNNNNNNNNNNNNNNNNNNNNNNNNNNNNNNNNNNNNNNNNNNNNNNNNNNNNNNNNNNNNNNNNNNNNNNNNNNNNNNNNNNNNNNNNNNNNNNNNNNNNNNNNNNNNNNNNNNNNNNNNNNNNNNNNNNNNNNNNNNNNNNNNNNNNNNNNNNNNNNNNNNNNNNNNNNNNNNNNNNNNNNNNNNNNNNNNNNNNNNNNNNNNNNNACGTGGAGAGGAGGAAGAGCCCCGTGTGCGGCTTTGTGACCCCCCTGCAGGGGCCTGAGGCTGACGCGCATCGGAAACCGGAGGCTGTGGTCCTGGAAGGAAATTACTGGAAGCGGCGCATCGAGGTGGTGATGCGCGAGTACCACAAGTGGCGCATCTACTACAAGAAACGGNNNNNNNNNNNNNNNNNNNNNNNNNNNNNNNNNNNNNNNNNNNNNNNNNNNNNNNNNNNNNNNNNNNNNNNNNNNNNNNNNNNNNNNNNNNNNNNNNNNNNNNNNNNNNNNNNNNNNNNNNNNNNNNNNNNNNNNNNNNNNNNNNNNNNNNNNNNNNNNNNNNNNNNNNNNNNNNNNNNNNNNNNNNNNNNNNNNNNNNNNNNNNNNNNNNNNNNNNNNNNNNNNNNNNNNNNNNNNNNNNNNNNNNNNNNNNNNNNNNNNNNNNNNNNNNNNNNNNNNNNNNNNNNNNNNNNNNNNNNNNNNNNNNNNNNNNNNNNNNNNNNNNNNNATTTCTTCACCAACTACCGCCCCTCTCAGACAGCCCCGCCTTCAAACTTCCTGGAGCCCCCCAGCTTCAGTCCCATGGCGGACTCCCTTTTCAGCAGTGGGATCCTGGGCTCAGAGGTGCCCCCTGCCTCCTCGGGCATGACCCACCTCTCAGGGCATAACCACCAGCAGGCTCGGAGCAGCTGCCCTGGCTCCCTGGACTCCAGTGTCTTCCTGAGCTCTGACTTCCTCCTTTCTGAAGACCCCAAGCCTAAACTCCCTCCCTGTCCCACACCCCCACCCCTCCTCCAATACCCTGCCCCTGCCAAAGGGCCTGGCCTGGAGCCCTGTCCCCTACCCCTCTTCCCTTCCATGGCTCCGCCCCCTGCAATGCTGCAAGAAGAGCCTCTCTTCTCTCCCAGATTCTCCTTCCCAACAGTCCCTCCTGCATCAGGAGTGTCCCCCCTGCCTGCTCCCACAACCTTCTCACCTACCCCACAGTCTGGCACAGGCCCTGCCCCCACCCACTTCCCCATGGACCTTCTATCCTCGGGGTGTCCAGAACCCCCCTTTGGGCCTCACTTCACAATGCCCCAAGGTGTGCAGCCCAGAGGCAAGCCCCCTACCCCATCCCCTAGGGAGCGGAAGCCCAGCCCTCGGACCTTGGCCCCTGCCATTGCTGGGGGCAACAATTCCTGCCTCACACAGCTCCTCACAGCAGCCAAGCCGGAGCAAGCCCTGGAGCCACCTCTTGTATCCAACACCCTCCTGCGGCCCCCAAAATCCCGGCAGGAGACGGTCCCTGAATTCCCCTGCACCTTCTTTCCCCCGACTCCGGCCCCCACACCACCCCGGCCATCTCTGGGCCCGGCCACACTGGCCCCTCCCAGGCCCCTGATTGTCCCCAAAGTAGAGCGGCTGTCACCCCCAGCACCCAGCGGTGGTGAGCGGCGGCTGTCTGGGGAGCTTAACTCCATGCCAGGCCCAGGGACTATGAGTGTCCGAGTCTCTCCGCCTCAGCCCATTCTAAGCCGGGGTCGTCCAGACAAGCACAAGACTGAAAACCGACGCATCACACACATATCTGCGGAGCAGAAGCGGCGCTTCAATATCAAGTTGGGGTTTGACACCCTGCATGGGCTGGTGAGCACGCTGAGCACCCAGCCCAGCCTCAAGGTGAGCAAAGCAACGACACTGCAGAAGACGGCCGAGTACATCACCATGCTGCAGCAGGAGCGGGCGGCCTTGCAGGAGGAGGCCCAGCAGCTACGGGACCAGATTGAGGAGCTCAATGCTGCCATTAACCTATGCCAGCAGCAGCTGCCGGCCACTGGGGTGCCCATCACACACCAGCGTTTCGACCAGATGCGAGACATGTTTGATGACTATGTCCGGGCCCGCACACTGCACAACTGGAAGTTCTGGGTATTCAGCATCCTCATCCGGCCTCTGTTTGAGTCCTTCAACGGGATGGTGTCCACGGCAAGCTTGCAGAGCCTCCGTCAGACCTCGTTGGCCTGGCTGGACCAGTACTGCTCCCTGCCTGCTCTCCGGCCAACTGTCCTGAACTCTCTCCGCCAGCTGAGCACATCTACCAGTATCCTGACGGACCCAGGCTGTATACCTGAGCAAGCCACACGGGCAGTCACAGAGGGCAGACCGTTATAG
>Shrew_Mlxipl (Sorex araneus)
NNNNNNNNNNNNNNNNNNNNNNNNNNNNNNNNNNNNNNNNNNNNNNNNNNNNNNNNNNNNNNNNNNNNNNNNNNNNNNNNNNNNNNNNNNNNNNNNNNNNNNNNNNNNNNNNNNNNNNNNNNNNNNNNNNNNNNNNNNNNNNNNNNNNNNNNNNNNNNNNNNNNNNNNNNNNNNNNNNNNNNNNNNNNNNNNNNNNNNNNNNNNNNNNNNNNNNNNNNNNNNNNNNNNNNNNNNNNNNNNNNNNNNNNNNNNNNNNNNNNNNNNNNNNNNNNNNNNNNNNNNNNNNNNNNNNNNNNNNNNNNNNNNNNNNNNNNNNNNNNNNNNNNNNNNNNNNNNNNNNNNNNNNNNNNNNNNNNNNNNNNNNNNNNNNNNNNNNNNNNNNNNNNNNNNNNNNNNNATGTGGAGCGGAGGAAGAGCCCCGTGTGTGGCTTCGTGACGCCCCTGCAAGGGCCGGAGGCCGATGAGCACCGGAAGCCCGAGGCCGTGGTCCTGGAAGGCAATTACTGGAATCGGCGCATCGAGGTGGTGATGCGCGAGTACCACAAGTGGCGCATCTACTACAAGAAGCGGNNNNNNNNNNNNNNNNNNNNNNNNNNNNNNNNNNNNNNNNNNNNNNNNNNNNNNNNNNNNNNNNNNNNNNNNNNNNNNNNNNNNNNNNNNNNNNNNNNNNNNNNNNNNNNNNNNNNNNNNNNNNNNNNNNNNNNNNNNNNNNNNNNNNNNNNNNNNNNNNNNNNNNNNNNNNNNNNNNNNNNNNNNNNNNNNNNNNNNNNNNNNNNNNNNNNNNNNNNNNNNNNNNNNNNNNNNNNNNNNNNNNNNNNNNNNNNNNNNNNNNNNNNNNNNNNNNNNNNNNNNNNNNNNNNNNNNNNNNNNNNNNNNNNNNNNNNNNNNNNNNNNNNNNNNNNNNNNNNNNNNNNNNNNNNNNNNNNNNNNNNNNNNNNNNNNNNNNNNNNNNNNNNNNNNNNNNNNNNNNNNNNNNNNNNNNNNNNNNNNNNNNNNNNNNNNNNNNNNNNNNNNNNNNNNNNNNNNNNNNNNNNNNNNNNNNNNNNNNNNNNNNNNNNNNNNNNNNNNNNNNNNNNNNNNNNNNNNNNNNNNNNNNNNNNNNNNNNNNNNNNNNNNNNNNNNNNNNNNNNNNNNNNNNNNNNNNNNNNNNNNNNNNNNNNNNNNNNNNNNNNNNNNNNNNNNNNNNNNNNNNNNNNNNNNNNNNNNNNNNNNNNNNNNNNNNNNNNNNNNNNNNNNNNNNNNNNNNNNNNNNNNNNNNNNNNNNNNNNNNNNNNNNNNNNNNNNNNNNNNNNNNNNNNNNNNNNNNNNNNNNNNNNNNNNNNNNNNNNNNNNNNNNNNNNNNNNNNNNNNNNNNNNNNNNNNNNNNNNNNNNNNNNNNNNNNNNNNNNNNNNNNNNNNNNNNNNNNNNNNNNNNNNNNNNNNNNNNNNNNNNNNNNNNNNNNNNNNNNNNNNNNNNNNNNNNNNNNNNNNNNNNNNNNNNNNNNNNNNNNNNNNNNNNNNNNNNNNNNNNNNNNNNNNNNNNNNNNNNNNNNNNNNNNNNNNNNNNNNNNNNNNNNNNNNNNNNNNNNNNNNNNNNNNNNNNNNNNNNNNNNNNNNNNNNNNNNNNNNNNNNNNNNNNNNNNNNNNNNNNNNNNNNNNNNNNNNNNNNNNNNNNNNNNNNNNNNNNNNNNNNNNNNNNNNNNNNNNNNNNNNNNNNNNNNNNNNNNNNNNNNNNNNNNNNNNNNNNNNNNNNNNNNNNNNNNNNNNNNNNNNNNNNNNNNNNNNNNNNNNNNNNNNNNNNNNNNNNNNNNNNNNNNNNNNNNNNNNNNNNNNNNNNNNNNNNNNNNNNNNNNNNNNNNNNNNNNNNNNNNNNNNNNNNNNNNNNNNNNNNNNNNNNNNNNNNNNNNNNNNNNNNNNNNNNNNNNNNNNNNNNNNNNNNNNNNNNNNNNNNNNNNNNNNNNNNNNNNNNNNNNNNNNNNNNNNNNNNNNNNNNNNNNNNNNNNNNNNNNNNNNNNNNNNNNNNNNNNNNNNNNNNNNNNNNNNNNNNNNNNNNNNNNNNNNNNNNNNNNNNNNNNNNNNNNNNNNNNNNNNNNNNNNNNNNNNNNNNNNNNNNNNNNNNNNNNNNNNNNNNNNNNNNNNNNNNNNNNNNNNNNNNNNNNNNNNNNNNNNNNNNNNNNNNNNNNNNNNNNNNNNNNNNNNNNNNNNNNNNNNNNNNNNNNNNNNNNNNNNNNNNNNNNNNNNNNNNNNNNNNNNNNNNNNNNNNNNNNNNNNNNNNNNNNNNNNNNNNNNNNNNNNNNNNNNNNNNNNNNNNNNNNNNNNNNNNNNNNNNNNNNNNNNNNNNNNNNNNNNNNNNNNNNNNNNNNNNNNNNNNNNNNNNNNNNNNNNNNNNNNNNNNNNNNNNNNNNNNNNNNNNNNNNNNNNNNNNNNNNNNNNNNNNNNNNNNNNNNNNNNNNNNNNNNNNNNNNNNNNNNNNNNNNNNNNNNNNNNNNNNNNNNNNNNNNNNNNNNNNNNNNNNNNNNNNNNNNNNNNNNNNNNNNNNNNNNNNNN
>Hedgehog_Mlxipl (Erinaceus europaeus) 
ATGGCCACGGTCCGGGCTCTGGCGGGGCTCACGGCCGGCTTGCAGAGCCCGCGGGTCGTCCCCAACCCGGACTCGGACTCCGACACCGACTTGGAGGAGCCGAATCTCCGGCGCAGCGCGGGCGGGCTGCTCCGCTCGCAGGTCATCCACAGCGGTCACTTCATGGTGTCGTCCCCGCACAGCGACTCGTTCACCCGGCGGCGAGACCAGGAGGGCCCGGTGGCGCTCGGTGACTTCGGGCCGCGCAGCATCGACCCCACGCTCACCCGCCTCTTCGAGTGCATGAGCCTGGCCTACAGCGGCAATCTGGTCTCCCCCAAGTGGAAGAACTTCAAAGGCCTGAAGCTGCTCTGCAGAGATAAAATTCGACTCAACAACGCCATCTGGAGGGCCTGGTACACCCAGTATGTGGAGCGACGGAAGAGTCCGGTGTGTGGTTTCGTGACCCCCTTGCAAGGGCCTGAGGCAGATGAGCACCGCAAACCTGAGGCCGTGGTCCTGGAGGGGAATTACTGGAAGCGGCGCATCGAGGTGGTGATGCGTGAATACCACAAGTGGCGCATCTACTACAAGAAGCGGCTTCGTAAATCCAGCAGGGAAGGAGATCTCCTGGCCCCGAAGCAGNNNNNNNNNNNNNNNNNNNNNNNNNNNNNNNNNNNNNNNNNNNNNNNNNNNNNNNNNNNNNNNNNNNNNNNNNNNNNNNNNNNNNNNNNNNNNNNNNNNNNNNNNNNNNNNNNNNNNNNNNNNNNNNNNNNNNNNNNNNNNNNNNNNNNNNNNNNNNNNNNNNNNNNNNNNNNNNNNNNNNNNNNNNNNNNNNNNNNNNNNNNNNNNNNNNNNNNNNNNNNNNNNNNNNNNNNNNNNNNNNNNNNNNNNNNNNNNNNNNNNNNNNNNNNNNNNNNNNNNNNNNNNNNNNNNNNNNNNNNNNNNNNNNNNNNNNNNNNNNNNNNNNNNNNNNNNNNNNNNNNNNNNNNNNNNNNNNNNNNNNNNNNNNNNNNNNNNNNNNNNNNNNNNNNNNNNNNNNNNNNNNNNNNNNNNNNNNNNNNNNNNNNNNNNNNNNNNNNNNNNNNNNNNNNNNNNNNNNNNNNNNNNNNNNNNNNNNNNNNNNNNNNNNNNNNNNNNNNNNNNNNNNNNNNNNNNNNNNNNNNNNNNNNNNNNNNNNNNNNNNNNNNNNNNNNNNNNNNNNNNNNNNNNNNNNNNNNNNNNNNNNNNNNNNNNNNNNNNNNNNNNNNNNNNNNNNNNNNNNNNNNNNNNNNNNNNNNNNNNNNNNNNNNNNNNNNNNNNNNNNNNNNNNNNNNNNNNNNNNNNNNNNNNNNNNNNNNNNNNNNNNNNNNNNNNNNNNNNNNNNNNNNNNNNNNNNNNNNNNNNNNNNNNNNNNNNNNNNNNNNNNNNNNNNNNNNNNNNNNNNNNNNNNNNNNNNNNNNNNNNNNNNNNNNNNNNNNNNNNNNNNNNNNNNNNNNNNNNNNNNNNNNNNNNNNNNNNNNNNNNNNNNNNNNNNNNNNNNNNNNNNNNNNNNNNNNNNNNNNNNNNNNNNNNNNNNNNNNNNNNNNNNNNNNNNNNNNNNNNNNNNNNNNNNNNNNNNNNNNNNNNNNNNNNNNNNNNNNNNNNNNNNNNNNNNNNNNNNNNNNNNNNNNNNNNNNNNNNNNNNNNNNNNNNNNNNNNNNNNNNNNNNNNNNNNNNNNNNNNNNNCAGAAACCGGTCCCTGAGTTCCAGTGTGCCTTCTTTCCCCCGGGTCCAGCCCCCGTGCCACCCCGGCCTCCCCCAGGCCAGGCGACACTGGCCCCACCCAGACCCCACATGATCCCCAAGTCAGAGCGTCTGTCCCCACCAGTGCCCAGCGGTGGTGAGCGGCGGCTGTCCGGGGAAGTCACTCCGGCCCCGGGTCTGGGGGCTCTGAACGTGCATGTGTCTCCCCCTCACCCCATGCTAAGCCGGGGCCGCCCAGACAGCAGCAAGACGGAGACTCGGCGCATAACGCACATCTCTGCGGAGCAGAAACGACGTTTCAACATCAAATTGGGCTTCGACACCCTGCACGGGCTGGTGGGCACACTTAGCGCCCAGCCCAGCCTCAAGNNNNNNNNNNNNNNNNNNNNNNNNNNNNNNNNNNNNNNNNNNNNNNNNNNNNNNNNNNNNNNNNNNNNNNNNNNNNNNNNNNNNNNNNNNNNNNNNNNNNNNNNNNNNNNNNNNNNNNNNNNNNNNNNCCTGTGCCAGCAGCAGCTGCCCGCCACCGGCGTGCCCATTACACACCAGCGCTTTGACCAGATGCGGGATATGTTCGATGACTATGTCCGCACACGCACGCAGCATAACTGGAAGTTCTGGGTCNNNNNNNNNNNNNNNNNNNNNNNNNNNNNNNNNNNNNNNNNNNNNNNNNNNNNNNNNNNNNNNNNNNNNNNNNNNNNNNNNNNNNNNNNNNNNNNNNNNNNNNNNNNNNNNNNNNNNNNNNNNNNNNNNNCTGTCCTGAACTCCTTCCGCCAGCTCAGCACCTCCACCAGCATCTTGTCGGACCCCAGCTGCATCCCCGAGCAGGCCGCGAGGGCCGTTATGGAGGGCAAACCCTTATAA
>Elephant_Mlxipl (Loxodonta africana) 
TTGGCCGGGGCGCTGGCGGGTCTGGCCGCGGGCTTGCAGGGCGCGCGGGCCGCCCCGAGCCCGGACACCGACTCGGACACGGACTCGGAGGAGCCGAGCCTCCGGCGCGGCGCGGGCGGGCTGTTCCGCGCGCAGGTCATCCACAGCGGCCACTTCATGGTGTCGTCGCCGCACAGCGACTCGCTGGCCCGGCGGCGCGACCGCGAGGGGCCCGTGGGGCTCGCCGACTTCGGGCCGCGCAGCATCGACCCCACGCTCACCCGCCTCTTCGAGTGCATGAGCCTGGCCTACAGTGGCAAGCTGGTCTCTCCTAAGTGGAAGAACTTCAAAGGCCTCAAGCTGCTCTGCCAAGAGAAGATTCGCCTCAACAATGCCATCTGGAGGGCCTGGTATATCCAGTACGTGGAGCGGAGGAAGAGCCCCGTGTGTGGCTTCGTGACACCCCTGCAGGGGCCTGAGGCTGACGAGCACCGGAAACCGGAGGCCGTCGTCCTGGAGGGGAATTACTGGAAGCGGCGCATCGAGGTGGTGATGCGCGAGTACCACAAGTGGCGCATCTACTACAAGAAGCGGCTCCGTAAGTCCAGCAGGGAAGGTGACCTCCTGGCCCCTAAGCAGGCGGAGCGGGGGTGGCAGCCACCGGAGCGATGGCGAGAACAGCTCTTCTCCAGTGTGGTGCCTGTGTTGCTGGGGGGCCCAGAGGAGGAGCCCGGCGGGCGGCAGCTCCTGGACCTCGACTGCTTCTTGTCCGACATCTCTGACACTCTCTTCACCATGACTCAGCCCAGCCCCGCACCCCTGCAGCTACCCCCCGAGGATGCCTACGTGGGCAATGCTGACATGATCCAGCCAGACCTGGCACCTCTGCAGCCCAGCCTGGATGATTTCATGGAGATCTCAGATTTCTTCACCAACTGCCGCCCGCCACAGACGCCCTCAAACTTCCCGGAGCCCCCCAGCTTCAGCCCCATGACTGACCCCCTCTTCAGTGGGATCCTGAGCCCGGAGGTGCCCCCCAACCCCCTGTTGGGCATGGCCCACCTTTCAGGCCACCGCCTGCAGGCTCGGAACAGCTGCCCTGGTCCCTTGGACTCCAGTGCCTACTTGAACTCTGATTTCCTCCTTCCTGAAGACCCCAAGTCCAAACTCCCACCCCCTCCCACACCCCCACCCCTCCTCCACTACCCTACCTCAGCCAAGGTGCCAGGCCTGGAGCCCTGCCCCTCACCTGCTTTCCCTCCCATGGCCCCACCCCATGCTTTGCTACAGGAAGAGCCCCTCTTCTCTCCCAGGTTCCCATTCCCTGCTGCCCCTCCTGCCACAGGAGCGTCCCCCCTGCCTGCTCCCACAGCCTTCCCACCCAGCCCACAGCCTGGGTCAGGCCCTGCCCCAGCCCCAGCCCCCTTCCCTGTAGACCTTTTGCCCTCAGGGTATCCGGAGCCCACATTTGGGCCTCATTTTGCAGTGCCTCGGGGCATGCGGCCCAGAGGCAAGCCCCCCACCCCATGCCCTAGAGGGCGGAAGCCCACCCCCACCACCTTGGACCCTGCCACCGCCAGCCCCACTGCCAGTGCTGGAGGCACCAACCCCTGCCTCACACAACTGCTCACAGCAGCCAAGCCTGAGCAAGCTCTGGAACCGCCCCTTGTGTCCAGTGCTCTCCTCCGGCCTCCAGGGTCGCCGCAGCAGATGGTCCCTGAACTCCCCTGCACCTTCTTTCCCCTGACCCCGGCCCCCACACCGCCCCGGCCTCCTCCAGGCCCCACGACACTGGCCTCTCCCAGGCCCCTGATTGTTCCCAAAGTGGAGCGGCTCTCACCCCCAGCGCCCAGCGGTGGTGAGCGGCGGCTCTCTGGGGAGCTCAACTCCATACTAGGCCCGGGGGCTCTGAACCTCTGCGTCTCACCCCCTCAACCCATCCTAAGCCGGGGGCGCCCAGACAACAACAAGACCGAGAACCGGCGCATCACCCACATCTCTGCAGAGCAGAAGCGACGCTTCAACATCAAGCTGGGGTTCGACACCCTGCATGGGCTGGTGAGCACACTCAGTGCCCAGCCCAGCCTCAAGGTGAGTAAAGCAACCACGCTGCAGAAGACGGCCGAGTACATCGCCATGTTGCAGCAGGAGCGGGCGGCGATGCAGGAGGAGGCGCAGCGGCTGCGTGACCAGATCGAGGAGCTCAACGCCGCCATTAACCTCTGCCAGCAGCAGTTGCCTGCCACCGGGGTGCCCATCACACACCAACGCTTTGACCAGATGCGCAGCATGTTTGATGACTATGTCCGGACCCGAACGCTGCACAACTGGAAGTTCTGGGTGTTCAGCATCCTCATCCGGCCTCTGTTCGAGTCCTTCAATGGGATGGTGTCCACGGCAAGCCTGCAGAGCCTCCGCCAGACCTCACTGGCCTGGCTGGACCAGTACTGCTCCTTGCCCGCGCTCCGGCCAACTGTCCTGAACTCCCTACGCCAGCTGAGCACGTCTACCTGTATCCTTACAGACCCAGACCGCATACCTGAGCAGGCCACACGGGCAGTCACGGAGGGCACCCTTGGCAAACCTTTATAG
>Hyrax_Mlxipl (Procavia capensis) 
NNNNNNNNNNNNNNNNNNNNNNNNNNNNNNNNNNNNNNNNNNNNNNNNNNNNNNNNNNNNNNNNNNNNNNNNNNNNNNNNNNNNNNNNNNNNNNNNNNNNNNNNNNNNNNNNNNNNNNNNNNNNNNNNNNNNNNNNNNNNNNNNNNNNNNNNNNNNNNNNNNNNNNNNNNNNNNNNNNNNNNNNNNNNNNNNNNNNNNNNNNNNNNNNNNNNNNNNNNNNNNNNNNNNNNNNNNNNNNNNNNNNNNNNNNNNNNNNNNNNNNNNNNNNNNNNNNNNNNNNNNNNNNNNNNNNNNNNNNNNNNNNNNNNNNNNNNNNNNNNNNNNNNNNNNNNNNNNNNNNNNNNNNNNNNNNNNNNNNNNNNNNNNNNNNNNNNNNNNNNNNNNNNNNNNNNNNNNNATGTGGAACGGAAGAAGAGCCCCGTGTGTGGCTTCGTGACACCCCTGCAGGGGCCTGAGGCTGATGAGCACCGGAAACCAGAGGCCGTCGTCCTGGAGGGGAATTACTGGAAGCGACGCAGTGAGGTGGTGATGCGCGAGTACCACAAGTGGCGCATCTACTACAAGAAGAGGNNNNNNNNNNNNNNNNNNNNNNNNNNNNNNNNNNNNNNNNNNNNNNNNNNNNNNNNNNNNNNNNNNNNNNNNNNNNNNNNNNNNNNNNNNNNNNNNNNNNNNNNNNNNNNNNNNNNNNNNNNNNNNNNNNNNNNNNNNNNNNNNNNNNNNNNNNNNNNNNNNNNNNNNNNNNNNNNNNNNNNNNNNNNNNNNNNNNNNNNNNNNNNNNNNNNNNNNNNNNNNNNNNNNNNNNNNNNNNNNNNNNNNNNNNNNNNNNNNNNNNNNNNNNNNNNNNNNNNNNNNNNNNNNNNNNNNNNNNNNNNNNNNNNNNNNNNNNNNNNNNNNNNNNATTTCTTCACGAACTACCGCCCTCCACAGATGCCCATGCCTTCAAACTTCCTGGATCCCCCCGGCTTCAGCCCCACGACTGACTCCCTCTGCAGCAGTGGGATCCTGAGCGCAGAGGTGCCCCTCACCCCCTTGTCGGGCATGACCCACCTTTCAGGCCACCCCCTGCAGGCTCAAAATAGCTGTTCCAGCCCCTTGGACTCCAGTGCCTACCTGAACTCTGATTTCCTCCTTCCTGAAAACCCCACATCTAAGCTCCCACCCCCTCCCCCATCTCTACCCCTCCTCTACTACCCTACCCCAGCCAAGGTGCCAGGTCTGGAGCCCTACACCCAATCCACTTTTCCTCCCATGGCTCCACCCCATGCTTTGCTGCAGGAAGAACCCCCCTTCTCTCCCAAAGTTTCCTTCCCTACTGCACCTCATGCTACAGGAGTGTCCCCCGTGCCAGCTCCCACAGCCTTTCCACCCAGCCCACAACCTAGCTCAGGCCCCATCCTGTCCTCCTTCCCTATAGACCTTTTACCCTCAGGGTATCCAGAGCCCCCACTGGGGCCTTGCTTTGCAGTACCCCAGTGCATGCAATCCAGAGGCAAGCCCCCTACCCCAGGTCCTAAAGGGCAGAAGCCCAACCCCACCAACTTGGCCCCTGCCACTGTCAGCCCCACTGCCAGTGTTGGAGGCACCAACCCCTGCCTCACACAGCTGCTCACAGCAGCCAAGCCTGAGCAAGCTCTGGAACCACCACTTGTGTCCAGTGCCCTCCTCCAGGCCCCAGAGTCCTTGCAGGAGATGGCTCCTGAACTCCCCTGCACCTTCTTTCCCCCAACGCCGGCCCCCACACCAGCCCGGCCAGCTCCAGGCCTGGCTGCAGAGGCCCCTCCTAGGCCCCTGGTTGTTCCCAAGATGGAGCGGCTCTCACCCCCAGCACCCAGTGGCAGTGAGCAGCGACTCTCTGGGGAGTTCAGTCCCATGCTAGGCCCAGGGGCTTTGAGTGTCTGCATCTCACCCCCTCAACCCATCCTAAGCCGGGGGATCCCAGACAACAAGACCGAGAACCGGCGCATCACACACATTTCTGCAGAGCAAAAGCGGCGCTTCAACATCAAGCTAGGGTTTGATACCCTTCATGGGCTGGTGAGCACTCTCAGTGCCCAGCCTAGTCTCAAGGTTAGTAAGGCAACCACGCTGCAGAAGACAGCTGAGTATATCACCATGCTGCAGCAGGAGCGGGTGGCCATGCAGGAAGAGGTGCAGCGGCTGCGCGACCAGATCGAGGAACTTAACACTGCCATTAACCTCTGCCAGCAGCAGCTGCCTGCCACTGGGGTGCCCATCACACACCAGCGCTTTGACCAGATGCGCAGCATGTTTGATGACTATGTCCGGACACGAACACTGCACAACTGGAAGTTCTGGGTGTTTAGCATCCTCATCCGGCCACTGTTCGAGTCCTTCAATGGGATGGTGTCCACCACAAGCCTGCAGAGTCTCTGCCAGACGTCTCTGGCCTGGCTGGACCAGTACTGCTCCCTGCCTGTGCTCCGGCCAACTGTCCTGAACTCCCTACGCCAGCTGAGCACATCTACCTGTATCCTTACAGACCCAGACAGCATACCTGAACAAGCCACATGGGCAGTCACAGAGGGTACCCTCAGCAAACCTTTATAG
>Armadillo_Mlxipl (Dasypus novemcinctus) 
NNNNNNNNNNNNNNNNNNNNNNNNNNNNNNNNNNNNNNNNNNNNNNNNNNNNNNNNNNNNNNNNNNNNNNNNNNNNNNNNNNNNNNNNNNNNNNNNNNNNNNNNNNNNNNNNNNNNNNNNNNNNNNNNNNNNNNNNNNNNNNNNNNNNNNNNNNNNNNNNNNNNNNNNNNNNNNNNNNNNNNNNNNNNNNNNNNNNNNNNNNNNNNNNNNNNNNNNNNNNNNNNNNNNNNNNNNNNNNNNNNNNNNNNNNNNNNNNNNNNNNNNNNNNNNNNNNNNNNNNNNNNNNNNNNNNNNNNNNNNNNNNNNNNNNNNNNNNNNNNNNNNNNNNNNNNNNNNNNNNNNNNNNNNNNNNNNNNNNNNNNNNNNNNNNNNNNNNNNNNNNNNNNNNNNNNNNNNNNNNNNNNNNNNNNNNNNNNNNNNNNNNNNNNNNNNNNNNNNNNNNNNNNNNNNNNNNNNNNNNNNNNNNNNNNNNNNNNNNNNNNNNNNNNNNNNNNNNNNNNNNNNNNNNNNNNNNNNNNNNNNNNNNNNNNNNNNNNNNNNNNNNNNNNNNNNNNNNNNNNNNNNNNNNNNNNNNNNNNNNNNNNNNNNNNNNNNNNNNNNNNNNNNNNNNNNNNNNNNNNNNNNNNNNNNNNNNNNNNNNNNNNNNNNNNNNNNNNNNNNNNNNNNNNNNNNNNNNNNNNNNNNNNNNNNNNNNNNNNNNNNNNNNNNNNNNNNNNNNNNNNNNNNNNNNNNNNNNNNNNNNNNNNNNNNNNNNNNNNNNNNNNNNNNNNNNNNNNNNNNNNNNNNNNNNNNNNNNNNNNNNNNNNNNNNNNNNNNNNNNNNNNNNNNNNNNNNNNNNNNNNNNNNNNNNNNNNNNNNNNNNNNNNNNNNNNNNNNNNNNNNNNNNNNNNNNNNNNNNNNNNNNNNNNNNNNNNNNNNNNNNNNNNNNNNNNNNNNNNNNNNNNNNNNNNNNNNNNNNNNNNNNNNNNNNNNNNNNNNNNNNNNNNNNNNNNNNNNNNNNNNNNNNNNNNNNNNNNNNNNNNNNNNNNNNNNNNNNNNNNNNNNNNNNNNNNNNNNNNNNNNNNNNNNGCTCCGAACAGCTGCCCTGGCCCCTTGGATCCCAGTACCTTCCTGAACTCTGATTTCTTCCTTCCTGAAGACCCCAAGCCCAAGCTCCCACCCCCTCCTGCACCTCCCCCCCGCCTGCACTACCCTACCCCTGCCAAGGCACAGGACCTGGAAACCTGCCCCCCAACCCCCTTCTCTCCCATGGCTCCACCCCCTGCTTTGCTGCAGGAAGAGCCTCTCTTCTCCCCCAGGTTCCCCTTGACTACTGTCCCTCCTGTCCCAGGAGTGCCCCCCCTGCCTGCTCCCACAGCCTTCCCACCCATCCCACAGACTGTCCCAGGCCCCACCCCGTCCTCCTTCCCCTTAGACCTTCTGCCCTCGGGGTACCTGGAGCCCACATTTGGGCCTCACTTCCCAGTGCCCAAGGGCATGCGGCCCAGAGGCAAGTCCCCCACCTCATCCCCTAGGGGACGAAAGCCCAGCCCCCCGACCTTGGTCCCTGCCACTGCCAGCCCCACTGCCACTGCTGGAGGCCACAACCCCTGCCTCACACAGCTGCTCACGGCAGCCAAGTCTGAGCAGCTTCTGGAACCACCACTTGTGTCTGGTGCCCACCTCCAGTCCCCAGGGTCCCCGCAGGAGACAGTCTCTGAATTCCCCTGCACCTTCTTTTCTCCGACCCTGGCCCCCACACCACCTCGGCCACCTTCAGGCCCAGCCACACTGGCCCCTCCCAGGCCCCTGATTGTCCCCAAAGTGGAGCGGCTCTCACCCCCAGCACCCAGCGGTGGTGAGCGGCGGCTATCTGGGGAGCTTAACTCTATGCCGGGCTCAGGGGCTCTGAGCGTTGTCCGTGTCTCCCCACCTCAACCCATCTTAAGCCGGGGGCGTCCAGACAACAACAAGNNNNNNNNNNNNNNNNNNNNNNNNNNNNNNNNNNNNNNNNNNNNNNNNNNNNNNNNNNNNNNNNNNNNNNNNNNNNNNNNNNNNNNNNNNNNNNNNNNNNNNNNNNNNNNNNNNNNNNNNGTGAGCAAAGCCACCACGTTGCAGAAGACAGCCGAGTACATTGCCATGCTGCAGCAGGAACGGGCAGCGCTGCAGGAGGAGGCCCAGAAACTACGGGACCAGATTGAGGAGCTCAATGCAGACATTAACCTGTGCCAGCAGCAGCTGCCTGCCACTGGGGTGCCCATCACACACCAGCGTTTCCACCAGATGCGAGACATGTTTGATCACTATGTTCGGATTCGCACACTGCACAACTGGAAGTTCTGGGTGTTCAGCATCCTCATCCGGCCTCTGTTCGAGTCCTTCAATGGGATGGTGTCCACAGCAAGCCTGCAGAGCCTTCACCAGACCTCGCTGGCCTGGCTGGACCAGTACTGCTCCCTGCCCGCTCTCCGGCCAACTGTCCTGAACTCCCTGCGCCAGCTGAGCACAACCACCTGCATCCTGACAGAACCAGCCCGCATACCCGAGCAGGCCACACGGGCCGTCACTGAGGGCACCCTGGGCCAACCTTGA
>Sloth_Mlxipl (Choloepus hoffmanni)
NNNNNNNNNNNNNNNNNNNNNNNNNNNNNNNNNNNNNNNNNNNNNNNNNNNNNNNNNNNNNNNNNNNNNNNNNNNNNNNNNNNNNNNNNNNNNNNNNNNNNNNNNNNNNNNNNNNNNNNNNNNNNNNNNNNNNNNNNNNNNNNNNNNNNNNNNNNNNNNNNNNNNNNNNNNNNNNNNNNNNNNNNNNNNNNNNNNNNNNNNNNNNNNNNNNNNNNNNNNNNNNNNNNNNNNNNNNNNNNNNNNNNNNNNNNNNNNNNNNNNNNNNNNNNNNNNNNNNNNNNNNNNNNNNNNNNNNNNNNNNNNNNNNNNNNNNNNNNNNNNNNNNNNNNNNNNNNNNNNNNNNNNNNNNNNNNNNNNNNNNNNNNNNNNNNNNNNNNNNNNNNNNNNNNNNNNNNNNNNNNNNNNNNNNNNNNNNNNNNNNNNNNNNNNNNNNNNNNNNNNNNNNNNNNNNNNNNNNNNNNNNNNNNNNNNNNNNNNNNNNNNNNNNNNNNNNNNNNNNNNNNNNNNNNNNNNNNNNNNNNNNNNNNNNNNNNNNNNNNNNNNNNNNNNNNNNNNNNNNNNNNNNNNNNNCTCCGAAAGTCCAGCAGGGAAGGGGATCTCCTGGTCCCCAAGCAGNNNNNNNNNNNNNNNNNNNNNNNNNNNNNNNNNNNNNNNNNNNNNNNNNNNNNNNNNNNNNNNNNNNNNNNNNNNNNNNNNNNNNNNNNNNNNNNNNNNNNNNNNNNNNNNNNNNNNNNNNNNNNNNNNNNNNNNNNNNNNNNNNNNNNNNNNNNNNNNNNNNNNNNNNNNNNNNNNNNNNNNNNNNNNNNNNNNNNNNNNNNNNNNNNNNNNNNNNNNNNNNNNNNNNNNNNNNNNNNNNNNNNNNNNNNNNNNNNNNNNNNNNNNNNNNNNNNNNNNNNNNNNNNNNNNNNNNNNNNNNNNNNNNNNNNNNNNNNNNNNNNNNNNNNNNNNNNNNNNNNNNNNNNNNNNNNNNNNNNNNNNNNNNNNNNNNNNNNNNNNNNNNNNNNNNNNNNNNNNNNNNNNNNNNNNNNNNNNNNNNNNNNNNNNNNNNNNNNNNNNNNNNNNNNNNNNNNNNNNNNNNNNNNNNNNNNNNNNNNNNNNNNNNNNNNNNNNNNNNNNNNNNNNNNNNNNNNNNNNNNNNNNNNNNNNNNNNNNNNNNNNNNNNNNNNNNNNNNNNNNNNNNNNNNNNNNNNNNNNNNNNNNNNNNNNNNNNNNNNNNNNNNNNNNNNNNNNNNNNNNNNNNNNNNNNNNNNNNNNNNNNNNNNNNNNNNNNNNNNNNNNNNNNNNNNNNNNNNNNNNNNNNNNNNNNNNNNNNNNNNNNNNNNNNNNNNNNNNNNNNNNNNNNNNNNNNNNNNNNNNNNNNNNNNNNNNNNNNNNNNNNNNNNNNNNNNNNNNNNNNNNNNNNNNNNNNNNNNNNNNNNNNNNNNNNNNNNNNNNNNNNNNNNNNNNNNNNNNNNNNNNNNNNNNNNNNNNNNNNNNNNNNNNNNNNNNNNNNNNNNNNNNNNNNNNNNNNNNNNNNNNNNNNNNNNNNNNNNNNNNNNNNNNNNNNNNNNNNNNNNNNNNNNNNNNNNNNNNNNNNNNNNNNNNNNNNNNNNNNNNNNNNNNNNNNNNNNNNNNNNNNNNNNNNNNNNNNNNNNNNNNNNNNNNNNNNNNNNNNNNNNNNNNNNNNNNNNNNNNNNNNNNNNNNNNNNNNNNNNNNNNNNNNNNNNNNNNNNNNNNNNNNNNNNNNNNNNNNNNNNNNNNNNNNNNNNNNNNNNNNNNNNNNNNNNNNNNNNNNNNNNNNNNNNNNNNNNNNNNNNNNNNNNNNNNNNNNNNNNNNNNNNNNNNNNNNNNNNNNNNNNNNNNNNNNNNNNNNNNNNNNNNNNNNNNNNNNNNNNNNNNNNNNNNNNNNNNNNNNNNNNNNNNNNNNNNNNNNNNNNNNNNNNNNNNNNNNNNNNNNNNNNNNNNNNNNNNNNNNNNNNNNNNNNNNNNNNNNNNNNNNNNNNNNNNNNNNNNNNNNNNNNNNNNNNNNNNNNNNNNNNNNNNNNNNNNNNNNNNNNNNNNNNNNNNNNNNNNNNNNNNNNNNNNNNNNNNNNNNNNNNNNNNNNNNNNNNNNNNNNNNNNNNNNNNNNNNNNNNNNNNNNNNNNNNNNNNNNNNNNNNNNNNNNNNNNNNNNNNNNNNNNNNNNNNNNNNNNNNNNNNNNNNNNNNNNNNNNNNNNNNNNNNNNNNNNNNNNNNNNNNNNNNNNNNNNNNNNNNNNNNNNNNNNNNNNNNNNNNNNNNNNNNNNNNNNNNNNNNNNNNNNNNNNNNNNNNNNNNNNNNNNNNNNNNNNNNNNNNNNNNNNNNNNNNNNNNNNNNNNNNNNNNNNNNNNNNNNNNNNNNNNNNNNNNNNNNNNNNNNNNNNNNNNNNNNNNNNNNNNNNNNNNNNNNNNNNNNNNNNNNNNNNNNNNNNNNNNNNNNNNNNNNNNNNNNNNNNNNNNNNNNNNNNNNNNNNNNNNNNNNNNNNNNNNNNNNNNNNNNNNNNNNNNNNNNNNNNNNNNNNNNNNNNNNNNNNNNNNNNNNNNNNNNNNNNNNNNNNNN
>Tenrec_Mlxipl (Echinops telfairi) 
ATGGCTTCGGCCCCGGCGCTGGCAGGTCTGGCCGCGGACTTGCACGGCCCACGGCTCGGCCCGAGCCCGGACTCGGACTCGGACACCGACTCGGAGGAGCCGAGCCTCCGGCGCAGCGCGAGCGGGCTGCTCCGCTCGCAGGTCATCCACAGCGGTCACTTCATGGTGTCGTCGCCGCACCGAGACTCGCTGACCCGGCGGCGCGCCCAGGAGGGGCCCGTGGGGTTCGGCAACTTCGGGCCGCGCAGCATCGACCCCACACTCACCCGCCTCTTCGAGTGCATGAGCCTGGCCTACAGNNNNNNNNNNNNNNNNNNNNNNNNNNNNNNNNNNNNNNNNNNNNNNNNNNNNNNNNNNNNNNNNNNNNNNNNNNNNNNNNNNNNNNNNNNNNNNNNNNNNNNNNNNNNNNNNNNNNNNNNNNNNNNNNNNNNNNNNNNNNNNNNNNNNNNNNNNNNNNNNNNNNNNNNNNNNNNNNNNNNNNNNNNNNNNNNNNNNNNNNNNNNNNNNNNNNNNNNNNNNNNNNNNNNNNNNNNNNNNNNNNNNNNNNNNNNNNNNNNNNNNNNNNNNNNNNNNNNNNNNNNNNNNNNNNNNNNNNNNNNNNNNNNNNNNNNNNNNNNNNNNNNNNNNNNNNNNNNNNNNNNNNNNNNNNNNNNNNNNNNNNNNNNNNNNNNNNNNNNNNNNNNNNNNNNNNNNNNNNNNNNNNNNNNNNNNNNNNNNNNNNNNNNNNNNNNNNNNNNNNNNNNNNNNNNNNNNNNNNNNNNNNNNNNNNNNNNNNNNNNNNNNNNNNNNNNNNNNNNNNNNNNNNNNNNNNNNNNNNNNNNNNNNNCCTACGCTGGCAACGCCGACATGATCCAGCCGGACCTGACACCGCTGCAGCCCAGCCTGGATGACTTCATGGAGATCTCAGATTTCTTCACCAACTACCGCCCTCCACAGCCGCCCATGCCTCTACACTTCCCGGAGCCCCCCAGCTTCAACCCCATGGCCGACTCCCTCTTCAGCAGTGGGATCCTGAGCCCAGACGTGCCTCCCACTCCCCCGTCGTCGGGCCTGACCCACCTCTCAGGCAACTGCCTGCAGGTGCAGAACAGCTGCCCTAGCCCCTTGGACTCCAGTGCCTACCTGAGCCCTGATTTCCTCCTTCCTGAAGACCACAAGCCCAAGCTCCCATCCCCACCTTCACCCCCATCCTACCCACTCCCCTACTCGGCTGCAGTCAAGGTGCCAGGCCTGGAGCCCTACCCTCCACCCCACTACCCTCCCATGGCTCCACCCCCTACACTGCTTCCAGAAGAGCCCCTCTTCTCTCCCAGGTTTCCATTCTCCGTGGCCCCTTCTGTCACAGGCTTGCCCACCCTCTCCCCTTCCCCCACTTTCCTGCCCAGCTCCAAGCCAGACTCAGGCCCTGCCCCAGCCCCATTCCCTATAGACCTGCTACCCTCCAGGAATCCCGAGCCTGCTTTGGGGACTGCTTTTGCCATGCCCCGGGGCATCCGACCCAGGGGCAAGCCCCCCACCCCATGCCCTCAAGTGCGGAAGCCAAGCCCCACCACTTTGGTACCAGCCACGGCCAGCCCTACTGCCACCAGTGGAGGCCCCAACCCCTGCCTCACCCACCTACTGACAGCAGNNNNNNNNNNNNNNNNNNNNNNNNNNNNNNNNNNNNNNNNNNNNNNNNNNNNNNNNNNNNNNNNNNNNNNNNNNNNNNNNNNNNNNNNNNNNNNNNNNNNNNNNNNNNNNNNNNNNNNNNNNNNNNNNNNNNNNNNNNNNNNNNNNNNNNNNNNNNNNNNNNNNNNNNNNNNNNNNNNNNNNNNNNNNNNNNNNNNNNNNNNNNNNNNNNNNNNNNNNNGTGGTGAACGGCGGCTCTCTGGGGAGCTTGGCTCCATCCCAGGCCCAAGCATCTGCGTCTCTCCATCTCCACCCACCCTCAGCCGGGGGCGTCCTGACAGCAGCAAGTCGGAGAGCCGGCGTGTCACACACATCTCCGCGGAGCAGAAGCGGCGCTTCAACATCAAGCTGGGCTTCGACACCTTGCATGGGCTGGTGAGCACGCTCAGTATGCAGCCCAGCATCAAGGTCAGCAAAGCCACCACGCTGCAGAAGACGGCTGAGTACATAGCCATGCTGCAGCAGGAGCGGGCGGTGCTGCAGGAGGAGGCCCAGCAGCTGCGAGACCAGATCGAGGAACTGAATGCCGCCATTAACCAATGCCAGCAGCAGCTGCCCGCCACCGGAGTGCCGATCACACACCAGCGCTTCGACCAGATGAGGGACATGTTTGACAACTACGTCCGCACCCGCACGCTGCACAACTGGAAGTTCTGGGTGTTCAGCATCCTCATCCGGCCTCTGTTCGAATCTTTCAACGGGATGGTGTCCACGGCTAGTCTGCAGAGCCTCCGCCAGACCTCGCTGGCCTGGCTGGACCAGCACTGCTCCCTGCCCACGCTCCGACCAACGGTCGGGAGCGCTGTCCGCCAGCTGAGCACGTCTACCTGTATCCTCACTGAGCCAGGCCGCATACCTGAGCAGGCCACGAAGGCGGTCACAGAAGGCAGCCTGGGCAAACCTGTATAG
>Opossum_Mlxipl (Monodelphis domestica)
ATGGCCGGAGCGCTGGCTGGGCTCGCGGGGGGCTTCCCTGGGCCGCGTGCGGAGCCGGCGCCGGACTCAGACTCGGACACTGACTCGGAGGGGCCGGGCCCCCGGCGCGGGGCCTCCTCGCTTCTCCGCTCGCCACAGGTCATCCACAGCGGCCACTTCATGGTGTCGTCGCCTCACAGCGACTCGGTGCCCCGGCGCGGCGCCCAGGAAGGGCCCGTGGGGCCCGGAGATTTCGGGCCGCGCAGCATTGACCCCACGCTCACCCGCCTCTTCGAGTGCATGAGCCTGGCCTACAGCGGGAAACTGGTGTCTCCCAAGTGGAAGAACTTCAAAGGCCTGAAGCTACTCTGCAGGGACAAGATCCGTCTCAACAACGCAATCTGGAGGGCCTGGTACATCCAGTATGTCCAGCGGAGGAAGAGCCCCGTCTGTGGCTTTGTGACCCCTCTGCAGGGGTCTGAAGCTGATGAGCACCGGAAACCAGAGGCCGTGGTGCTGGAGGGAAATTACTGGAAGCGGAGGATCGAGGTGGTCATGCAAGAGTATCACAAGTGGCGAATTTACTACAAGAAGCGGCTCCGCAAATCCAGCAGGGAAGGGGACTTCTTGGCCCCTAAGCAGGCGGAGGGGGGGTGGAGGCCACCAGAACGATGGTGCGAGCAGCTCTTCTCCAGTGTGGTGCCAGTGCTGCTGGGGGGGCCCGAAGAAGAGCCAGGGGGCCGGCAGCTCCTCGACCTGGACTGCTTCCTGTCCGACATCTCCGACACACTGTTCACCATGACTCAGCCCAGTCCTGCCCCACTTCAGCTGCCCCCTGATGATGCCTACATTGGCAATGCTGACATGATCCAACCAGACCTGACCCCCCTGCAGCCCAGCCTGGACGACTTCATGGATATTTCAGAGTTCTTCATCAACTACCGGGCCTCATCAACACTCGTGAGCTTCTCAGAGCCTCTCAGNTTTAGCTCAATGGCCGACCCTCTGTTTAGCGGCGGGTTCCTGGCACCAGAATCCCAGGCTGCCCCCCCGGGGGTGCCCCTCCTCCTGGGCAGCCGAGTGCCGGCTCGGAGCAGCTGCTCGGCACCCCTGGACTCCCCTGCTTTCCTGAGCCCCGACTTCCTCCTGCCAGAAGACCCCAAGCCCAAACCCCCCCAGGCCCTCCTGCATTTCCCAGCTCCCCCCAAGGCGCCGGGCCTGGAGCCTTGGGCGAGGCGGGGGGTTCCGGAGGGCCTGGGGGGGTCCGGACTTGGGGCTTCCGGCGGGGGGGAGTCGGGACTCTTTTCTTGGGTTTGTTCATGGTTCTTTTTTTTCGCGGCGCCTCGGGGGCGCAGGCCCAGCCCGGCAGCCTCGGCTGGAGGGTCCAACCCCTGCCTCACGCAGCTGCTCACAGCCCCCAAACCGGAGCACACGCTGGAAGCCCCGCCCTCGAGCGCCACTCTCGGGCCTTCGGGATCCCCGAAGCCGGGCCCCCGCGACTTCCCCGGCGCCTTCTTCTCCCCGCCGGCTCAGCCCGCCTTGACCCCGGCCACGCTGGTCCCCAAAGCGGAGCGGCTGTCCCCGCCAGCAGCCGGGCATGAGCGCCGCCTGTCTGGGGAGCTGCCCCCCCTGCCCGGGCCGATGGGGCTCGGCTCCCGGATCTCGCCCCCGCAGCCCACGTTGGGCCGAGGACGCCCAGACAAGACCGAGAACCGCCGCATCACCCACATCTCAGCGGAGGAGAGGCGCCGCTTTCAACATCAAGCTTGGGCTTTCGACACTCTGCACGGTCTTGTGAGCACGCTCAGTGCCCAGCCCAGCCTCAAGGTGAGCAAGGCCACGACTCTGCAGAAGACGGCCGAGTACATCGCGATGCTGCAGCAGGAGCGGGCCGCCATGCAGGAAGAGGCCCAGCACCTGCGGGACCAGATCGAGGAGCTCAACGCGGCCATCAACCTGTGCCAGCAGCAGCTGCCTGCCACAGGGGTGCCCATCACCCACCAGCGCTTCGACCAGATGCGGGACATGTTCGAGGACTACGTGCGGACTCGAACCCTGCACAACTGGAAATTCTGGGTGTTCAGCCTACTGATCCGGCCTCTGTTTGAGTCCTTCAACGGGATGGTGTCCACAGCGAGTCTCCACAGCTTGCGGCAGACGTCGCTGGCCTGGCTGGACCAGTACTGCTCCCTGCCTGCCCTGCGCCCTACCATCCTGAGCTCCCTCCGCCAGCTGAGCACCTCGACCTGCATCCTGACAGACCCTGCCCGTGTGCCCGAGCAGGCTACTCGCGCTGTCACCGAGGGCAAGCTCCAGCACCCCTCCTAG
>Wallaby_Mlxipl (Macropus eugenii) 
ATGGCTGGGGCTCTAGCGGAGCTGCCCGGGGGTTTCCCCGGGCCGCGTGCGGGGCCGGCGCCGGACTCGGATTCGGACACGGACTCCGAGGGACCTGGCACTCGCCACGGGGCGGCCTCGCTCCTCCGCTCGCCTCAGGTCATCCACAGCGGCCACTTCATGGTGTCGTCGCCACACAGCGACTCAATGCCCCGGCGTGGCACCCAGGAGGGGCCCATGGGGTCCAGGGACTTCGGGCCGCGCAGCATCGATCCCACGCTCACTCGTCTCTTCGAGTGTATGAGCCTGGCCTACAGNNNNNNNNNNNNNNNNNNNNNNNNNNNNNNNNNNNNNNNNNNNNNNNNNNNNNNNNNNNNNNNNNNNNNNNNNNNNNNNNNNNNNNNNNNNNNNNNNNNNNNNNNNNNNNNNNNNNNNNNNNNNNNNNNNNNNNNNNNNNNNNNNNCCCCTCTGCAGGGGTCTGAGGCTGATGAGCACCGGAAACCAGAGGCCGTAGTGCTGGAGGGAAATTATTGGAAGCGGAGGATTGAGGTTGTCATGCGAGAGTACCACAAGTGGCGGATTTACTACAAGAAGCGGCTCCGAAAATCCAGCAGGGAAGGGGACCTCTTGGCCCCCAAGCAGGCGGAGGGGGGATGGAGACCACCAGAACGATGGTGCGAGCAGCTCTTCTCCAGTGTGGTACCGGTACTTCTGGGGGGGGCCGAAGAAGAGCCAGGGGGCCGGCAACTCCTCGACCTCGACTGCTTCCTGTCCGACATCTCCGACACACTCTTCACCATGACCCAGCCCGGTCCTGCCCCACTCCAGCCGCCTTCTGATGATGCCTACATTGGCAATGCTGACATGATCCAACCAGACCTGACCCCCCTGCAGCCCAGCCTGGACGACTTCATGGATATTTCAGATTTCTTCACCAACCACCGGCCCCCATCAACACCTGTGAGCTTCCCAGAGCCCCCCAGCTTTAACCCCATGGCCGACTCTCTGTTTAGTGGCGGATTCCTGCCACCAGAACCCCCGGCCACCACCCCAGGGGTGCCCCTTCTCCTGGGCAGCCGCCTACAGGCCCGGAGCAGCTGCTCTGGATCCTTGGACTCACCTGCTTTCCTGAGCCCCGACTTCCTTCTGCCAGAAGACCCCAAGGCCAAATCCCCCCAGTCTCTCCTCCATTTCCCTACTCCTACCAAGGTGCCAGGCCTGGAGCCCTGTCCCTCTACACCCTTCTCCCCTCTCGCCCCTTCACCTCTCATGATGCAAGAGGACTCCCTGTACCCACCCAGGTTTTCCTTCCCTAACACAGCCTCCCCTTCAGCAGTCTCCCCACTCCCCACCCCTGCCAACTTCCCCCCCACCCACCCTGGCACTGGCCCCTCCCCATCCCCTTTCCCCTTGGAGCTCCTTCCTTCAGGATACTCAGAGCCCTGCTGTGGGCCCCAATTTGCCGTGCCCCGTCCACGGCTCAAAAACAAGCCTCCCACACCGACCCCCCAGATGCGAAGGCCCAGCCCCCCAGCCTTGGCTGGGGGGTCCAACCCCTGTCTCACACAGCTGCTCACTGCTGNNNNNNNNNNNNNNNNNNNNNNNNNNNNNNNNNNNNNNNNNNNNNNNNNNNNNNNNNNNNNNNNNNNNNNNNNNNNNNNNNNNNNNNNNNNNNNNNNNNNNNNNNNNNNNNNNNNNNNNNNNNNNNNNNNNNNNNNNNNNNNNNNNNNNNNNNNNNNNNNNNNNNNNNNNNNNNNNNNNNNNNNNNNNNNNNNNNNNNNNNNNNNNNNNNNNNNNNNNNNNNNNNNNNNNNNNNNNNNNNNNNNNNNNNNNNNNNNNNNNNNNNNNNNNNNNNNNNNNNNNNNNNNNNNNNNNNNNNNNNNNNNNNNNNNNNNNNNNNNNNNNNNNNNNNNNNNNNNNNNNNNNNNGCGCATCACTCATATCTCAGCAGAGCAGAAGCGACGTTTCAATATCAAGCTGGGATTTGACACTCTACATGGGCTGGTGAGCACACTAAATGCCCAGCCCAGCCTCAAGGTGAGCAAGGCCACAACTCTGCAGAAGACAGCAGAATACATCATGATGCTGCAGCAGGAGCGGGCAGCCATGCAGGAAGAAGCCCAGCACCTTCGGGACCAGATCGAGGAGCTCAACACAGCCATCAACCTCTGCCAACAGCAGCTGCCTGCCACGGGCGTGCCCATCACCCATCAGCGCTTCGACCAGATGAGGGACATGTTTGATGACTATGTCCGGTCTCGAACCCTGCACAACTGGAAATTCTGGGTTTTCAGTATCCTTATCCCGCCTTTGTTTGAATCCTTNNNNNNNNNNNNNNNNNNNNNNNNNNNNNNNNNNNNNCGCCAGACTTCACTGGCCTGGCTGGACCAGTACTGTTCTCTGCCTGCCCTGCGCCCTACGGTACTGACATCCCTCCGTCAGCTGAGCACCTCTACCTGCATCCTGACCGACCCTGCACGAGTCCCTGAGCAGGCTGCTCGAGCCGTCACAGAGGGCAACCTCAGTAACCCCTCCTAG
>Tasmanian_devil_Mlxipl (Sarcophilus harrisii) 
NNNNNNNNNNNNNNNNNNNNNNNNNNNNNNNNNNNNNNNNNNNNNNNNNNNNNNNNNNNNNNNNNNNNNNNNNNNNNNNNNNNNNNNNNNNNNNNNNNNNNNNNNNNNNNNNNNNNNNNNNNGCTCCGCTCCCCGCAGGTCATCCACAGCGGCCACTTCATTGTGTCGTCCCCGCACCGCGACGCGGTGCCCCGGCGTGGCTCCCAGGAGGGGCCCGTGGGGCCCGCGGACTTCGGGCCGCGCAGCATTGACCCCACGCTCACCCGTCTCTTCGAGTGCATGAGCCTGGCCTACAGTGGGAAACTGGTGTCTCCCAAGTGGAAGAACTTCAAAGGCCTGAAGCTACTCTGCAGGGACAAGATTCGCCTCAACAACGCCATCTGGAGGGCCTGGTACATCCAGTATGTCCAGCGGAGGAAGAGCCCCGTCTGTGGCTTTGTGACCCCTCTGCAGGGATCCGAGGCTGATGAGCACCGGAAACCAGAGGCTGTGGTGCTGGAGGGGAATTACTGGAAGCGGAGGATTGAAGTTGTCATGCGAGAGTACCACAAGTGGCGGATTTACTACAAGAAGCGGCTCCGAAAATCCAGCAGGGAAGGGGACCTCTTGGCCCCCAAGCAGGCGGAGGGGGGGTGGAGGCCACCAGAACGATGGTGCGAGCAGCTCTTCTCCAGTGTGGTGCCAGTGCTGCTGGGGGGGACCGAAGAAGAGCCAGGGGGCCGGCAGCTCCTCGACCTCGACTGCTTCCTGTCCGACATCTCTGACACACTCTTCACCATGACCCAGCCCAGTCCCGCCCCGCTCCAGCTGCCTCCCGATGATGCCTACATTGGCAATGCCGACATGATCCAACCGGACCTGACCCCCCTGCAGCCCAGCCTGGACGACTTCATGGACATTTCAGATTTCTTCACCAACCACCGGCCCCCATCGACACCTGTGAGCTTCCCAGAGCCCCCCAGCTTTAGCCCCATGGCCGACCCTCTGTTTAGCGGCGGGTTCCTGGCACCAGAATCCCCGGCGGCCCCCCCGGGGGTGCCCCTTCTCCTGGGCAGCCGCCTACAGGCTCGAAGCAGTTGCTCTGGACCCCTGGACTCACCAACTTTCCTGAGCCCCGACTTCCTCCTGCCGGAAGACCCCAAGGCCAAGCCCCCCCAGTCCCTCCTCCATTTCCCTACTCCCACCAAAGTACCGGGCCTGGAGCCCTGTCCCTCTGCCCCCTTCTCGCCCCTGGCCCCTTCCCCTCTCCTGATGCAAGAGGACTGCTTGTATCCGCCCAGATTTCCCTTCCCTAATACAGTACCCCCTCCAGCAGTTCCCCCGCTCCCCACCACCACAAACTTCCCCCTGACTCACCCCAACACTGGTCCTTCCCCATCCCCTTTCCCCCTGGAGCTCCTTCCTTCAGGATACCCAGAGCCCTGCTGTGAGCCCCAATTTGCCGTGCCCCGGCCACGGCTCAAAAGCAAGCCTCCCACACCAGTCCCTCGGATGCGAAGGCCCAGCCCCCCGGCCTTGGCTGGGGCATCCAACCCCTGCCTCACACAGCTGCTCACTGCTGCCAAGCCAGAGCAAATGCTGGAAGCGCCACTCCCTTCGAGCACTGCCCTCAGGCCTTCTGGATCCCCGAAGCCAGGACCCCCGGACTTCCCCTGTGCTTTCTACTCCCCGCCTCTGGCCCAGCCCCAGCCCCCCCTGACCCCCATAACTCTGGCTGCTCCCGGGCCCTTAGTGGTGCCCAAAGCAGAGAAGCTCTCACCTCCAGCGCCCGGGAATGAGCGGCGTCTGTCTGGGGAGCTGCCTCCCATGCCTGGGCCAGCGGGGCTGGGCACGCGGATCTCTCCCCCACAGCCCACTTTGGGCAGAACGCGCCCGGACACCAAGACGGAGAACCGGCGTATCACTCACATCTCAGCAGAGCAGAAGCGGCGTTTCAACATCAAGCTGGGATTTGAAACCCTGCGCGGGCTGGTGAGCACACTCAGTGCCCAGCCCAGCCTCAAGGTGAGCAAGGCCATGACTCTGCAGAAGACGGCGGAATACATTGTGATGCTGCAGCAGGAGCGGGCAGCGATGCAGGAAGAGGCCCAGCACCTGCGGGACCAGATTGAGGAACTCAACACTGCCATCAACCTCTGCCAGCAGCAGCTACCCGCCACGGGCGTGCCCATCACCCACCAGCGCTTTGACCTGATGAGGGACATGTTTGATGACTATGTCCGGGCTCGCACCCTGCACAACTGGAAATTCTGGGTCNNNNNNNNNNNNNNNNNNNNNNNNNNNNNNNNNNNNNNNNNNNNNNNNNNNNNNNNNNNNNNNNNNNNNNNNNNNNNNNNNNNNNNNNNNNNNNNNNNNNNNNNNNNNNNNNNNNNNNNNNNNNNNNNNNCGGTCCTGAGCTCCCTTCGCCAGCTGAGCACCTCCACCTGCATCCTGACTGACCCTGCCCGTGTCCCTGAGCAGGCTGCTCGAGCTGTCACAGAGGGCAACCTCAGCAACCCCTCCTAG
>Platypus_Mlxipl (Ornithorhynchus anatinus) 
NNNNNNNNNNNNNNNNNNNNNNNNNNNNNNNNNNNNNNNNNNNNNNNNNNNNNNNNNNNNNNNNNNNNNNNNNNNNNNNNNNNNNNNNNNNNNNNNNNNNNNNNNNNNNNNNNNNNNNNNNNNNNNNNNNNNNNNNNNNNNNNNNNNNNNNNNNNNNNNNNNNNNNNNNNNNNNNNNNNNNNNNNNNNNNNNNNNNNNNNNNNNNNNNNNNNNNNNNNNNNNNNNNNNNNNNNNNNNNNNNNNNNNNNNNNNNNNNNNNNNNNNNNNNNTGGGAAGTTGGTGTCTCCCAAGTGGAAAAATTTCAAGGGCTTGAAGCTCCTCTGCCGGGACAAAATCCGCCTCAACAATGCAATCTGGAGGGCCTGGTACATCCAGTATGTGGAGCGGAGGAAGAGTCCCGTGTGTGGCTTCGTGACTCCCCTGCAGGGCTCTGAAGCCGACGAGCATCGCAAACCAGAGGCAGTGGTCCTGGAGGGAAACTACTGGAAACGGCGGATCGAGGTGGTGATGCGCGAATACCACAAGTGGCGGATTTACTACAAGANNNNNNNNNNNNNNNNNNNNNNNNNNNNNNNNNNNNNNNNNNNNNNNNNNNNNNNNNNNNNNNNNNNNNNNNNNNNNNNNNNNNNNNNNNNNNNNNNNNNNNNNNNNNNNNNNNNNNNNNNNNNNNNNNNNNNNNNNNNNNNNNNNNNNNNNNNNNNNNNNNNNNNNNNNNNNNNNNNNNNNNNNNNNNNNNNNNNNNNNNNNNNNNNNNNNNNNNNNNNNNNNNNNNNNNNNNNNNNNNNNNNNNNNNNNNNNNNNNNNNNNNNNNNNNNNNNNNNNNNNNNNNNNNNNNNNNNNNNNNNNNNNNNNNNNNNNNNNNNNNNNNNNNNNNNNNNNNNNNNNNNNNNNNNNNNNNNNNNNNNNNNNNNNNNNNNNNNNNNNNNNNNNNNNNNNNNNNNNNNNNNNNNNNNNNNNNNNNNNNNNNNNNNNNNNNNNNNNNNNNNNNNNNNNNNNNNNNNNNNNNNNNNNNNNNNNNNNNNNNNNNNNNNNNNNNNNNNNNNNNNNNNNNNNNNNNNNNNNNNNNNNNNNNNNNNNNNNNNNNNNNNNNNNNNNNNNNNNNNNNNNNNNNNNNNNNNNNNNNNNNNNNNNNNNNNNNNNNNNNNNNNNNNNNNNNNNNNNNNNNNNNNNNNNNNNNNNNNNNNNNNNNNNNNNNNNNNNNNNNNNNNNNNNNNNNNNNNNNNNNNNNNNNNNNNNNNNNNNNNNNNNNNNNNNNNNNNNNNNNNNNNNNNNNNNNNNNNNNNNNNNNNNNNNNNNNNNNNNNNNNNNNNNNNNNNNNNNNNNNNNNNNNNNNNNNNNNNNNNNNNNNNNNNNNNNNNNNNNNNNNNNNNNNNNNNNNNNNNNNNNNNNNNNNNNNNNNNNNNNNNNNNNNNNNNNNNNNNNNNNNNNNNNNNNNNNNNNNNNNNNNNNNNNNNNNNNNNNNNNNNNNNNNNNNNNNNNNNNNNNNNNNNNNNNNNNNNNNNNNNNNNNNNNNNNNNNNNNNNNNNNNNNNNNNNNNNNNNNNNNNNNNNNNNNNNNNNNNNNNNNNNNNNNNNNNNNNNNNNNNNNNNNNNNNNNNNNNNNNNNNNNNNNNNNNNNNNNNNNNNNNNNNNNNNNNNNNNNNNNNNNNNNNNNNNNNNNNNNNNNNNNNNNNNNNNNNNNNNNNNNNNNNNNNNNNNNNNNNNNNNNNNNNNNNNNNNNNNNNNNNNNNNNNNNNNNNNNNNNNNNNNNNNNNNNNNNNNNNNNNNNNNNNNNNNNNNNNNNNNNNNNNNNNNNNNNNNNNNNNNNNNNNNNNNNNNNNNNNNNNNNNNNNNNNNNNNNNNNNNNNNNNNNNNNNNNNNNNNNNNNNNNNNNNNNNNNNNNNNNNNNNNNNNNNNNNNNNNNNNNNNNNNNNNNNNNNNNNNNNNNNNNNNNNNNNNNNNNNNNNNNNNNNNNNNNNNNNNNNNNNNNNNNNNNNNNNNNNNNNNNNNNNNNNNNNNNNNNNNNNNNNNNNNNNNNNNNNNNNNNNNNNNNNNNNNNNNNNNNNNNNNNNNNNNNNNNNNNNNNNNNNNNNNNNNNNNNNNNNNNNNNNNNNNNNNNNNNNNNNNNNNNNNNNNNNNNNNNNNNNNNNNNNNNNNNNNNNNNNNNNNNNNNNNNNNNNNNNNNNNNNNNNNNNNNNNNNNNNNNNNNNNNNNNNNNNNNNNNNNNNNNNNNNNNNNNNNNNNNNNNNNNNNNNNNNNNNNNNNNNNNNNNNNNNNNNNNNNNNNNNNNNNNNNNNNNNNNNNNNNNNNNNNNNNNNNNNNNNNNNNNNNNNNNNNNNNNNNNNNNNNNNNNNNNNNNNNNNNNNNNNNNNNNNNNNNNNNNNNNNNNNNNNNNNNNNNNNNNNNNNNNNNNNNNNNNNNNNNNNNNNNNNNNNNNNNNNNNNNNNNNNNNNNNNNNNNNNNNNNNNNNNNNNNNNNNNNNNNNNNNNNNNNNNNNNNNNNNNNNNNNNNNNNNNNNNNNNNNNNNNNNNNNNNNNNNNNNNNNNNNNNNNNNNNN
>Chicken_Mlxipl (Gallus gallus)
ATGGCGGAGGCTCAGCTGGGGCTGCCGGGCCCCTTCGCGCAGCCCCCGGTCGGACCGTGCCCCGACTCTGACTTTGACTCCGACCCCGAGGATGCGGCCGCGGGCGGTGCGGGGCCTGGCGCTGCGGTGCAGAACCCCTCGCAGGTCATCCACAGCGGCCACTTCATGGTGTCATCCCCGCACCACGACGCGCTGCCCCACCGGCGTCACCGCCGCGCTGAGCCCTCGGCGGCCGATCCGCGGAGCATTGACCCGACCCTGACGTGGCTCTTCGAGTGCATGAGCCTGGAGTACAGTGGGAAGCTGGTGTCACCAAAGTGGAAGAATTTCAAGGGGCAGCAGCTGCTTTGCCGGGATAAAATCCGCCTCAACAATGCCATCTGGAGAGCGTGGTACATCCAGTATGTGGAGCAGAGGAAGAACCCTGTGTGTGGTTTCATCACCCCCCTGGAGGGGTCAGAGGCTGATGAGCACCGCAAACCAGAGGCCGTGGTGCTGGAGGGCAACTACTGGAAACGGCGCATCGAGGTGGTGATGAGGGAGTACCACAAGTGGAGGACCTACTACAAGAAGCGGCTCCGAAAGTCCAGCCGGGAGGGAGAGCTCTCCAGCCCAAAGCAGGACGAGGATGCCTGGAGACCAACAGAGAAATGGTGCAACCAGCTCTTCTGCAACGTGGTGCCCATGCTTCTGGGGGACGAGGAGGAGGAGCTGGGGGGTAGGCAGCACTTTGACTTGGACACATTCCTCTCGGACATCTCTGACACCCTCTTCACCATGACACAGATACCCAGCACCCACCAGGAGCTCCCCGAGGACGCGTATATTGGGAACGCTGACATGATCCAGCCAGACCTGGCACCTCTGCAGCCCAGCTTGGATGATACCATGGAGATATCAGATATTTTCATTGGCCATCGGCCGCTGCCTGCGCAGATGCCGCTGGGCTATCAGGAGCCGCCCTGCTTTGAGCCCCTCTATGGCAGTGGAGGGACCGTGCCCGCCAGCTCCGATGCCCCACTCCCACCCAGCCCTCTCCTCCAGCCCAGTGACGCCACCCAGCTCAGCCTCCACGGTGCCTTCTTTGGCCCTGAGCAGCCGCCGCTGGCCCCCGAGCCCCTCACCGCTGTGCCTGGCTGCCTTAGCCCTCAGCTCAAACCCAAGCCCTTGCTGCAGTATGGTTTCCCCAGCAAGTGCCTTGGCACGGAGCCACTCAGCCTCCCTTACACCGCCCCCAGCCAGGCCCCTGGCACACCGTTGCTGGGCTCACAGCCGCCGTTTTCCCCTGCCTCTGCACCCCACTCCAAGTTCCCCTTCACCGCCTCGCCCAGCCCCTCGCTCCTCGCCCACCCTGCATCCCCGCTGTCCGTGCCATGCTTTGCCCAGCACACCCCGGGCCTGGGCTACGCCATGGACGTGGTGCCCCTAGGGTACCCCAGCCCAGCTGCGCCCCAGCACCTGCCCCCCGCCGTGCCACCTGGGCCCAGGTTTGCTACCCCAAAAGGGCCGACCCCAGCTGAGCGATCGAAGGTGAAGCCCAGCGGCACCAAGGCAAAGAGGCTGCCAGGCCCTCCTGTGCCTTCACACCTGACTGTGCCCAACGCCTGTCTGACCCAGCTGCTGGCCACAGCCAAGCAGGAGCCAGCCTTCGATGCTCCACACGTGCACAGCCCGGCGCTCATGCCTGCGTCCCCGGCCTCTCCGCAGAGCAGTGTCCCCGATGTTCCTGCTGTCTTCCTGCCCAGAGTGGCCCAGCTGAGCTCGGTGCTGTCTCCTGGCTCCAGCCCTTCACAGGAGGTGCCCGTGATGCAGGCGGGTGCTGCACCAGGGCCGCTGCGGGTCCCCGAGGCGGAGCGGCTCTCCCCAACATTGGTCTGCGGCAGTGACTGGCCCAAGCCTGGCCAGGTGTCCCCAGGAGCTGCTCCACCACCCGGTACCACCATCTCCCTGCACCACCCCCCATCCCGTCGGGGCAGGCCTGACTCCAGCAAGATGGAGAGCCGGCGCATCACACACATCTCCGCTGAGCAGAAGAGACGTTTCAACATCAAGCTGGGCTTTGACACACTGCACAGCCTCGTGAGCACGCTGAGTGCCCAGCCCAGCATTAAGGTCAGCAAGGCCACCACCCTGCAGAAGACTGCTGAGTACATCTGCAAACTGCAGCAGGAGCGGGCGGCCCTCCAGGATGAGGCGCAGCGGCTGCGGGAGCAGATTGAGGAGCTCAACAGCTCAATCAACCTGTGCCAGGAGCAGCTGCCAGCCACCGGGGTGCCCATCACGCGCCAGCGCTTCGACCAGATGCGCAGTATGTTTGACGACTATGTGCGCTCCTCCACACTGCACAACTGGAAGTTCTGGATCTTCGGCGTCATCATCCGGCCCCTCTTTGAGTCCTTCAACGGCATGGTGTCCACGACCAGCATGGAGTGCCTCACGCAGACGTCCCTGTCCTGGCTGGAGCAGCACTGCTCCCTCCCGGCGCTTCGGCCCTCCATCCTGAGCTCCCTGCGGCAGCTGAGCATCTCTACCTCCATCCTCAGCGATCCCGCCCGCGTTCCCGAGCAGGCGGCGCGGGCAGCGGCCGGAGGCGGCCCTCCTAGCGCCCAGGCCCCGGGTCGGGCAGCACCGACGAGAGACAGCGGAGCAGTTCGGGAACGGGAGGGTGCGAGGGAGGGAGGGACGGACGTGCCCACCCGTAACACCCCACGCAAGCGCTCGCGGAACTCAGCAGCGTCCGCCACATAA
>Turkey_Mlxipl (Meleagris gallopavo) 
NNNNNNNNNNNNNNNNNNNNNNNNNNNNNNNNNNNNNNNNNNNNNNNNNNNNNNNNNNNNNNNNNNNNNNNNNNNNNNNNNNNNNNNNNNNNNNNNNNNNNNNNNNNNNNNNNNNNNNNNNNNNNNNNNNNNNNNNNNNNNCATAGCGGCCACTTCATGGTGTCATCCCCGCATCGCGACGCGCTGCCCCACCGGCGTCAGCGCCGCGCCGAGCCCTCTGCGGCCGATCCGCGGAGCATTGACCCGACCCTGACGCGGCTCTTCGAGTGCATGAGCCTGGAGTACAGTGGGAAGCTGGTGTCACCAAAGTGGAAGAATTTCAAGGGGCAGCGGCTGCTTTGCCGGGATAAAATCCGCCTCAACAATGCCATCTGGAGAGCGTGGTACATCCAGTATGTGGAGCAGAGGAAGAACCCTGTCTGTGGTTTCATCACCCCTCTGGAGGGGTCAGAAGCTGATGAGCACCGCAAACCAGAGGCCGTGGTGCTGGAGGGCAACTACTGGAAACGGCGCATCGAGGTGGTGATGAGGGAGTACCACAAGTGGAGGACCTACTACAAGAAGCGGGACGAGGATGCCTGGAGACCAACGGAGAAATGGTGCAACCAGCTCTTCTGCAACGTGGTGCCCATGCTGCTGGGGGACGAGGAGGAGGAGCCGGGGGGTAGGCAGCACTTTGACTTGGACACATTCCTCTCGGACATCTCTGACACCCTCTTCACCATGACACAGATGCCCAGCGCCCACCAGGAGCTCCCCGAGGACGTGTATATCGGGAATGCTGACATGATCCAGCCAGACCTGGCACCTCTGCAGCCCAGCTTGGATGATACCATGGAGATATCAGATATTTTCATCAGCCATCGGCCGCTGCCTGCGCAGATGTCGCTGGGCTATCAGGAGCCGCCCTGCTTTGAGCCCCTCTATGGCAGTGGAGGGACCGTGCCTGCCAACCCCGATACCCCGCTCCCACCCAGCCCTCTCCTCCAGCCCGGTGACGCCACCCAGCTCAGCCTCCACGGTGCCTTCTTTGGCCCTGAGCAGCCGCCGCTGGCCCCCGAGCCCCTCACCGCTGTGCCTGGCTGCCTCAGCCCCCAGCTCAAACCCAAGCCCTTGCTGCAGTATGGTTTCCCCAGCAAGTGCCTCGGCACAGAGCCACTCAGCCTCCCTTACACCGCCCCCAGCCAGGCCCCCGGCGCACCGTTACTGGGCTCACAGCCGCCATTTCCTGCCTCCGCACCCCACTCCAAGTTCCCCTTCACCACCTCGCCCAGCCCCTCGCTCCTCGCCCACCCTGCATCCCCGCTGTCCGTGCCGTGCTTTGCCCAGCACACCCCGGGCCTGGGCTACGCCATGGACGTGGTGCCCCTAGGGTACCCCAGCCCAGCCACACCCCAGCACCTGCCCCCCGCCGCGCCACCTGGGCCCAGGTTTGCTACCCCAAAAGGGCCGACCTCGGGTGAGCGGCCGAAGATGAAGGCCAGCAGCACCAAGGCAAAGAGGCCGCCAGGTCCCCCTGTGACTCCACACCTGACAGTGTCCAATGCCTGCCTGACTCAGCTCCTGGCCACAGCCAAGCAGGAGCCAGCCTTCGATGCCCCACAAGTGCAAGGCCCTGCACTCATGCCTGCGTCCCCAGCCTCTCCGCAGAGCAGTGTCCCCGATGTTCCTGCTGTCTTCCTGCCCAGAATGGCCCAGCCAAGCTCGGTGCTGTCTCCTGGCTCCAGCCCTTCGCAGGAGGTGCCTGTGATGCAGGCAGGTGCTGCACCAGGGCCGCTGCGGGTCCCCAAGGTGGAGCGGCTCTCCCCAACATCAGTCTGTGGCAGTGACTGGCCCAAGCCTGGCCAGGTGTCCCCAGGAGCTGCTCTACCACCCGGTACCACCATTTCCCTGCACCACCCCCCATCCCGTCGGGGCAGGCCTGACTCCAGCAAGATGGAGAGCCGGCGCATCACACACATCTCTGCTGAGCAGAAGAGACGTTTCAACATCAAGCTGGGCTTTGACACACTGCACAGCCTGGTGAGCACACTGAGTGCCCAGCCCAGCATTAAGNNNNNNNNNNNNNNNNNNNNNNNNNNNNNNNNNNNNNNNNNNNNNNNNNNNNNNNNNNNNNNNNNNNNNNNNNNNNNNNNNNNNNNNNNNNNNNNNNNNNNNNNNNNNNNNNNNNNNNNNNNNNNNNNCCTGTGCCAGGAGCAGCTGCCAGCCACTGGGGTGCCCATCACGCGCCAGCGCTTCGACCAGATGCGCATCATGTTTGACAGCTATGTGCGCTCCTCCACACTGCACAACTGGAAGTTCTGGATCNNNNNNNNNNNNNNNNNNNNNNNNNNNNNNNNNNNNNNNNNNNNNNNNNNNNNNNNNNNNNNNNNNNNNNNNNNNNNNNNNNNNNNNNNNNNNNNNNNNNNNNNNNNNNNNNNNNNNNNNNNNNNNNNNNNNNNNNNNNNNNNNNNNNNNNNNNNNNNNNNNNNNNNNNNNNNNNNNNNNNNNNNNNNNNNNNNNNNNNNNNNNNNNNNNNNNNNNNNNNNNNNNNNNNNNNNNNNNNNNNNNNNNNNN
>Duck_Mlxipl (Anas platyrhynchos) 
ATGGCACAAGCTCAGGTGGGGCTCCCAGGACCCTTCCCGGAACCCCTCGTTGGGTCATGCCCTGACTCCGACTTCGACTCTGACTCTGAGGATGCGACCATGGGTGGTGCAGGGCCTGGTGCTGGGGTGCAGAAACCCTCCCAGGTCATCCACAGTGGCCACTTCATGGTGTCGTCGCCGCACAGCGACTCGCTGCCCCGTCGGCGCCACCGCCATGCTGATCCCAAGGCAGCTGATCCACGGAGCATCGACCCGACCCTGACCCGGCTCTTTGAGTGCATGAGCCTAGAGTACAGTGGGAAGCTGGTGTCGCCAAAGTGGAAGAATTTCAAGGGGCAGCGGCTGCTTTGCCGGGATAAAATCCGTCTCAACAATGCTATCTGGAGAGCATGGTACATCCAATATGTAGAGCAGAGGAAGAACCCCATGTGTGGTTTCATCACCCCCCTGGAAGGATCAGAGGCTGACGAGCATCGAAAACCAGAGGCTGTCGTGCTGGAGGGCAATTACTGGAAACGCCGCATTGAGGTGGTAATGAGGGAGTACCACAAGTGGAGGATCTACTACAAGAAGCGGCTCCGAAAGTCCAGCCGGGAGGGAGAGCTCTCCAGCCCAAAGCAGGACGAGGATGCCTGGAGACCAACGGAGAAATGGTGCAACCAGCTCTTCTGCAACGTGGTGCCCATGCTGCTTGGGAACGAGGAAGAGGAGCTGGGGGGCCGGCAGCACTTCGACTTGGACACCTTCCTATCAGACATCTCTGACACACTCTTCACCATGACACAGACACCCAGCACCCACCAGGCACTCCCAGAGGATGCATATATTGGGAATGCCGACATGATCCAGCCAGACTTGGCTCCCCTGCAGCCCAGCCTGGATGATACCATGGAGATCTCAGATATTTTCATCAGCCATCGGCCATTGCCTGCACAGACACAACTGGGCTACCAGGAGCCACCCTGTTTTGTGACTATGGCTGAGCCCCTCTATGTTGGCGGAGGGGCCGTGCCTACCAGCCCCAATGCCCTGCTCCCTCCCAGCACCCTTCTCCAGNNNNNNNNNNNNNNNNNNNNNNNNNNNNNNNNNNNNNNNNNNNNNNNNNNNNNNNNNNNNNNNNNNNNNNNNNNNNNNNNNNNNNNNNNNNNNNNNNNNNNNNNNNNNNNNNNNNNNNNNNNNNNNNNNNNNNNNNNNNNNNNNNNNNNNNNNNNNNNNNNNNNNNNNNNNNNNNNNNNNNNNNNNNNNNNNNNNNNNNNNNNNNNNNNNNNNNNNNNNNNNNNNNNNNNNNNNNNNNNNNNNNNNNNNNNNNNNNNNNNNNNNNNNNNNNNNNNNNNNNNNNNNNNNNNNNNNNNNNNNNNNNNNNNNNNNNNNNNNNNNNNNNNNNNNNNNNNNNNNNNNNNNNNNNNNNNNNNNNNNNNNNNNNNNNNNNNNNNNNNNNNNNNNNNNNNNNNNNNNNNNNNNNNNNNNNNNNNNNNNNNNNNNNNNNNNNNNNNNNNNNNNNNNNNNNNNNNNNNNNNNNNNNNNNNNNNNNNNNNNNNNNNNNNNNNNNNNNNNNNNNNNNNNNNNNNNNNNNNNNNNNNNNNNNNNNCCAAGCAGGAGCCAGCCCTGGATACCTCGCCTGCTCATGGTCCGTCACTCCTGCCTGCATCCCCTGTCTCCCCGCAGAGCAGTGTCCCTGACGTCCCTGTCGCCTTCCTGTCCAGAGTGGCCCAGCTGAGCCCAGGGCTGTCTCCTGGCTCCAGCCCTTCCCAGGCAGTGCCAGTGCCAGTGATGCTGGCGGGTGCTGCGCCAGGGCCGCTGCTGGTCCCCAAGGTGGAGCGGCTGTCCCCCACATCATCTTGCGGCAGTGACTGGCCCAAGCCCAGACAGGCCTCCTTGGGACCCAATGCAGGGCTCAGCACTGGCATCTCCCTGCATCACCCCACATCCCGTAGGGGCAGACCTGAGTCCAGCAAGATAGAAAGCCGGCGTATCACACACATCTCTGCTGAGCAGAAGAGACGCTTCAACATCAAGCTGGGCTTTGACACACTGCACAGTCTGGTGAGCACGCTGAGCACCCAGCCCAGCATCAAGGTCAGCAAGGCCACCACCTTGCAGAAGACAGCTGAGTACATATGCAAGCTGCAGCAGGAGCGGGCAGCCCTCCAGGATGAGGCACAGCGGCTGCGGGAGCAGATCGAGGAGCTCAACAGCTCAATCAACCTGTGCCAGGAGCAGCTGCCAGCCACAGGGGTGCCCATCACACGCCAGCGCTTCGACCAGATGCGCAGCATGTTCGACGAGTACATCCGCTCCTCCACACTGCAAAACTGGAAGTTCTGGATTTTCAGCATCATCATCCGGCCCCTCTTTGAGTCTTTCAACGGCATGGTGTCCACAGCCAGCATGGAGAGCCTCACCCAGACCTCTCTCGCCTGGCTGGACCAGCACTGCTCTCTCCCAGCGCTTCGGCCCANNNNNNNNNNNNNNNNNNNNNNNNNNNNNNNNNNNNNNNNNNNNNNNNNNNNNNNNNNNNNNNNNNNNNNNNNNNNNNNNNNNNNNNNNNNNNNNNNNNNNNNNNNNNNNNNNNNNNNN
>Zebra_finch_Mlxipl (Taeniopygia guttata) 
ATGGCAGGAACTCAGGTGGGAATACCGGGACCATTCCTGGAGCCGCCGGTTGGGCCTTGCCCCGTCTCCGACTCTGACTCTGACTCAGAGGACACGGCTGTGGGTGGCACAGGACCCAGTGCTGCTGCACAGAACTACTCCCAGGTCATCCACAGTGGCCACTTCATGGTGTCGTGCCCGCACAGCGACTCGCTGCCCCGGCGGCGGCACCACCGTGCTGAGCCCGAGCTGGCTGATCCCCGGAATATTGACCCGACCCTCACCCGGCTCTTTGAGTGCATGAGCCTGGAGTACAGTGGGAAGCTAGTATCTCCAAAGTGGAAGAATTTCAAGGGGCTGCGGCTGCTTTGCTGGGATAAAATTCGACTCAACAATGTGATCTGGAGAGCATGGTACATACAANNNNNNNNNNNNNNNNNNNNNNNNNNNNNNNNNNNNTCACCCCTCTGGAAGGCATGGAGGCTGATGAGCACCGAAAACCAGGCTGTTGTGCTGGAGGGCAACTACTGGAAACGCCGCATTGAGGTGGTGATGAGGGAGTACCACAAGTGGAGGATCTACTATAAGAAACGGCTCCGAAAATCCACACGGGAGGGAGGGATCTCCAGTCCAAAGCGGGATGAGGATGTCTGGAGGCCAACGGAGAAATGGTGCAACCAGCTCTTCTGCAACGTGGTGCCCATGCTGCTTGGAGATGAGGAGGAGGAATGTGGGAGCAGGCAGCATTTCGATTTGGACACCTTTCTCTCAGACATATCTGACACCCTCTTCACCATGACACAGATGCCCAGCACCCACCAGGCGCTCCCCGAGGATGCCTATGTTGGGAATGCTGACATGATACAGCCGGATTTGGCACCCCTGCAGCCCAGCCTGGATGACATGGACATATCAGAAATCTTCACCAGCCACCGGCCACCCCCATCTCAGACACAACCGGGCTACCAGGATCCCTCCTGCTTCTCGTCCATGGCTGAGCCCCTGGTCAGCAGTGGGGGGTCCCTGATGGGTGCTCGGGGTCCGCCTGTGAGCCCCGAAGCCCCATTCCTACCTGGCACCCTCCTGCAGCCCAGTGGTGCCTCCCAGCTCAGCCTCCACAGCGCCTTCCTGGGCTCTGAGCTGCCCCTGGCCCCCCTGCCCCCTGAACCCCCCGAACCCACACTGCAGTACGACTTCCCTGGCAAGTGCCTTGGCCTGAAGCCACCAGCACCCCACTATGTCCCCCCCATCCCATCCCCCCGGGCACCACTGCTGAGCCTGGAACCCCCCTTCTCCCCCACCTCGGCCCCCCGCTCTAAGCTCCCCTACAGCAGTTCACCTGACCCCTCGCTTGCCACCCACCCTGCCTCCCCTCTCTCCAGCCCTTGCTTTGCCCCCTACGTCCCAGGGCTGGGCTATGCCACAGGCATGGGGCCCCAGGGGTACTCCAGCCCTGCTGTCTCCCAGCTCCTGCCCCCCACCCTGCTGGGCAACCCCAGGTTTACCCCTGCCAAGGGGCCACCCCAGGGTGAGGGTGGGCGGCTCAAGGTGAAGCCCAGTGGCACCAAGGCAAGGAGGCTACCAGGACACCCCCTGTCCCACCTGCCTGAGCCCAACCCCTGCCCGAGCCAGCTCCTGACCACAGCCAAGCAGGATCTGGCGCTGGATACTCCTTGCCCAATGGGTACAGGACTCATGCCCATGACCCCTGTCTCCCCGCAGAGCACTGTCCCCAAAGTCCCTGCCACCTTCCTCTCCAGAATGGCCCAGATGAGCCCAGGACTGGCTCCTGGCTCCAGCCCTTCCCAACTGGGCCCTCTGCAAGTCCCCAAGGCAGAGCAGCTGTCCCCCACCTCAGCTTGTGGCAGTGACTGGCCCAAGCCCGGCCAGGCTTCCCCAGGACTCACTGCAAGGCAGGGCACTAGCATCTCCCTGCACCAGCCCATGTCCCGTCCAGGAAGGCCTGAGTCCAGCAAGCTGGAGAGCCGCCGCATCACACACATCTCCGCTGAGCAGAAGAGACGCTTCAACATCAAGCTTGGCTTCACCACACTGCACAGCTTGGTGAGCACACTGAGTGCTCAGCCCAGTATCAAGGTCAGCAAGGCCACCACCCTGCAGAAGACAGCCGAGTACATCTGCAAGCTGCAGCAGGAGCGGGCAGCTCTGCAGGATGAGGCACAGCGTCTGCGGGAGCAGATCGAGGAGCTCAATGGCTCCATCAACCTATGCCAGGAGCAGCTGCCAGCCACAGGGGTGCCCATCACGCGACAGCGCTTTGACCACTTGCGCAGAATGTTTGATGAGTATGTTCGCTCCTCCACACTGCAGAACTGGAAGTTCTGGATTTTCAGTATCATCATTCGGCCCCTCTTCGAGTCTTTCAATGGCATGGTGTCCACAGCCAGCATGGAGAGCCTCACCCAAACATCCCTCGCTTGGCTGGACCAGCACTGCTCCCTCCCAGCACTTCGGCCAACTGTCTTGAGCTCCCTGCGGCAGCTGAGCATCTCCACCGCCATCCTCAGCGACCCGGCCCGTGTCCCCGAGCAGGCGGCGCGGGCAGTAGCGGCGCTGGGACGCCCCGGC
>Flycatcher_Mlxipl (Ficedula albicollis) 
ATGGCAGGAGCTCAGGTGGGACTACCGGGACCTTTCCTGGAGCCTCCAGTTAGGCCTTGCCCGGTCTCTGACTCTGACTCAGAGGACACAGCTGCGGGTGGCACAGGACCCAGTGCTGCAGCACAGAACTCCTCCCAGGTCATCCACAGTGGCCACTTCATGGTGTCATGCCCGCACAGCGACTCACTGCCCCGGCGACGGCACCACCATGCCAAGCCCGAGCCAGCTGATCCCTGGAGCATCGACCCGACCCTCACCCGGCTCTTTGAGTGCATGAGCCTGGAGTACAGTGGGAAGCTAGTATCTCCAAAGTGGAAGAATTTCAAGGGGCTGCAGCTGCTTTGCTGGGATAAAATTCGACTCAACAATGTGATCTGGAGAGCATGGTACATCCAATATGTGGAGCGGAGGAAAAACCCTGTGTGTGGCTTCATCACCCCTCTGGAGGGCATGGAGGCTGATGAGCACCGAAAACCAGAGGCTGTTGTGCTGGAGGGAAACTACTGGAAGCGCCGCATTGAGGTGGTGATGAGGGAGTACCACAAATGGAGGATCTACTATAAGAAGCGGCTCCGAAAGTCCACACGGGATGGAGAGATCTCCAGTCCAAAGACGGATGAGGATGCCTGGAGGCCAACAGAGAAATGGTGCAACCAGCTCTTCTGCAACGTAGTGCCCATGCTGCTTGGGGATGAGGAGGAGGAGCACGGGAGCAGGCAGCATTTTGATTTGGACACCTTCCTCTCGGACATATCTGACACCCTCTTTACCATGACACAGATGCCCAGCACCCACCAGGCACTCCCTGAGGATGCATATGTTGGGAATGCTGACATGATACAGCCGGATTTGGCACCCCTGCAGCCCAGCCTGGATGACATGGACATATCAGAAATCTTCACCAGCCACCGGGCACCCCCATCTCAGATACAACTGGGCTACCAGGATTCATCTTGCTTCTCGCCCATGGCTGAGCCCCTGTTCAGCAGTGGGGAGTCCCTGATGGGTGCTCGGGGTCTGCCTGTGAGCCCTGATGCCCCACTCCTACCTGGCGCCCCCCTCCAGCCCAGTGGCGCCTCCCAGCTCAGCTTCCACAGCACCTTCCCAGGCTCTGAGCTGCCCCTGGCCCCTTTGCCCCCCGATCCTCCCGACGTGGCACCCAGCAGCCTGAGCCCCCAGCTCCGACACAAGCCCACACTGCAGTACGACTTCCCTGGCAAGTGTCTCAGCCTGGAGCCACCAGCACCCCACTATGTCCCCCCCATCCCATCGCCCCGGGCACCACTGCTGAGTCTGGAACCCCCCTTCTCCCCTGCCTCGGTCCCCCACTTTAAGTTCCCCTGCAGCAGTTCACCTGACCCCTCGCTTGTCACCCACCCTGCTTCCCCTCTCTCGAGCCCTTGCTTCGCCCCCTACGTCCCAGGACTGGGCTATGCCACAGGCATGGGGCCCCAGGGGTACCCCAGCCCTGCTGCCTCACAGCTCCTGCCCCCCACCCTGATGGGCAACCCCAGGTTTGCCCCCCGCAAGGGGCTGCCCCAGGGTGGGGGTGGGCGACCCAAGGCAAAACCCAGTGGCACCAAGGCAAGGAGGCTGCAAGGACACGCCCTGTCCCACCTGCCCGCGCCCAACCCCTGCCCGAGCCAGCTCCTGACTACAGCCAAGCAGGACCTGGTGCTGGATACCCCTTGCCCGATGGGTGCAGGACTCGTGCCCACAGCCCCTGGCTCCCCGCAGAGCACTGTCCCCAAAGTCCCTGCCACCTTCCTCTCCAGAATTGCCCAGATGAGCCCAGGACTGGCTCCTGGCTCCAGCCCTTCCCAAGTGCTGTCGCACACAGTGAGCATGCAGCCGGATCCCCTGCAAGTCCCTAAGGCAGAGCAGCTGTCCCCCACCTCAGCTTGTGGCAGTGACTGGCCCAAGCCCAGCCAGGCTTCCCCAGGACCCACTGCAAGGCTGGGCACTAGCATCTCCCCGCACCAGACCATGTCCCGTCCAGGAAGGCCTGAGTCCAGCAAGCTGGAGAGCCGCCGCATCACGCACATCTCCGCTGAGCAGAAGAGACGCTTCAACATCAAGCTTGGCTTCACCACACTACACAGCTTGGTGAGCACACTGAGTGCTCAGCCCAGCATCAAGGTCAGCAAGGCCACCACCCTGCAGAAGACAGCCGAGTACATCTGCAAGCTGCAGCAGGAGCGGGCAGCCCTGCAGGATGAGGCACTGCGTCTGCGGGAGCAGATCGAGGAGCTCAATGGCTCCATCAATCTGTGCCAGGAGCAGCTGCCGGCCACAGGGGTGCCCATCACGCGCCAGCGCTTTGACAACATGCGCAGAATGTTTGATGAGTATGTTTGCTCCTCCACGCTGCAGAACTGGAAGTTCTGGATCGTATCCTTTGGATTCAGTATCATAATCCGGCCACTCTTTGAGTCTTTCAATGACATGGTGTCCACAGCCAGCATGGAGAGCCTCACCCAAACATCCCTTGCCTGGCTGGACCAGCACTGTTCCCTCCCAGCACTTCGGCCAACCGTCTTGAGCTCCCTGCGGCAGCTGAGCATCTCCACCTCCATCCTCAGCGACCCGGCCCGTGTTCCCGAGCAGGCGGCGCGGGCAGTGGCCGCGCTGGGACGCCCCGGCGCCTCCTCCTCCACCTGA
>Anole_lizard_Mlxipl (Anolis carolinensis) 
NNNNNNNNNNNNNNNNNNNNNNNNNNNNNNNNNNNNNNNNNNNNNNNNNNNNNNNNNNNNNNNNNNNNNNNNNNNNNNNNNNNNNNNNNNNNNNNNNNNNNNNNNNNNNNNNNNNNNNNNNNNNNNNNNNNNNNNNNNNNNNNNNNNNNNNNNNNNNNNNNNNNNNNNNNNNNNNNNNNNNNNNNNNNNNNNNNNNNNNNNNNNNNNNNNNNNNNNNNNNNNNNNNNNNNNNNNNNNNNNNNNNNNNNNNNNNNNNNNNNNNNNNNNNNNNNNNNNNNNNNNNNNNNNNNNNNNNNNNNNNNNNNNNNNNNNNNNNNNNNNNNNNNNNNNNNNNNNNNNNNNNNNNNNNNNNNNNNNNNNNNNNNNNNNNNNNNNNNNNNNNNNNNNNNNNNNNNNNNNNNNNNNNNNNNNNNNNNNNNNNNNNNNNNNNNNNNNNNNNNNNNNNNNNNNNNNNNNNNNNNNNNNNNNNNNNNNNNNNNNNNNNNNNNNNNNNNNNNNNNNNNNNNNNNNNNNNNNNNNNNNNNNNNNNNNNNNNNNNNNNNNNNNNNNNNNNNNNNNNNNNNNNNNNNNNNNNNNNNNNNNNNNNNNNNNNNNNNNNNNNNNNNNNNNNNNNNNNNNNNNNNNNNNNNNNNNNNNNNNNNNNNNNNNNNNNNNNNNNNNNNNNNNNNNNNNNNNNNNNNNNNNNNNNNNNNNNNNNNNNNNNNNNNNNNNNNNNNNNNNNNNNNNNNNNNNNNNNNNNNNNNNNNNNNNNNNNNNNNNNNNNNNNNNNNNNNNNNNNNNNNNNNNNNNNNNNNNNNNNNNNNNNNNNNNNNNNNNNNNNNNNNNNNNNNNNNNNNNNNNNNNNNNNNNNNNNNNNNNNNNNNNNNNNNNNNNNNNNNNNNNNNNNNNNNNNNNNNNNNNNNNNNNNNNNNNNNNNNNNNNNNNNNNNNNNNNNNNNNNNNNNNNNNNNNNNNNNNNNNNNNNNNNNNNNNNNNNNNNNNNNNNNNNNNNNNNNNNNNNNNNNNNNNNNNNNNNNNNNNNNNNNNNNNNNNNNNNNNNNNNNNNNNNNNNNNNNNNNNNNNNNNNNNNNNNNNNNNNNNNNNNNNNNNNNNNNNNNNNNNNNNNNNNNNNNNNNNNNNNNNNNNNNNNNNNNNNNNNNNNNNNNNNNNNNNNNNNNNNNNNNNNNNNNNNNNNNNNNNNNNNNNNNNNNNNNNNNNNNNNNNNNNNNNNNNNNNNNNNNNNNNNNNNNNNNNNNNNNNNNNNNNNNNNNNNNNNNNNNNNNNNNNNNNNNNNNNNNNNNNNNNNNNNNNNNNNNNNNNNNNNNNNNNNNNNNNNNNNNNNNNNNNNNNNNNNNNNNNNNNNNNNNNNNNNNNNNNNNNNNNNNNNNNNNNNNNNNNNNNNNNNNNNNNNNNNNNNNNNNNNNNNNNNNNNNNNNNNNNNNNNNNNNNNNNNNNNNNNNNNNNNNNNNNNNNNNNNNNNNNNNNNNNNNNNNNNNNNNNNNNNNNNNNNNNNNNNNNNNNNNNNNNNNNNNNNNNNNNNNNNNNNNNNNNNNNNNNNNNNNNNNNNNNNNNNNNNNNNNNNNNNNNNNNNNNNNNNNNNNNNNNNNNNNNNNNNNNNNNNNNNNNNNNNNNNNNNNNNNNNNNNNNNNNNNNNNNNNNNNNNNNNNNNNNNNNNNNNNNNNNNNNNNNNNNNNNNNNNNNNNNNNNNNNNNNNNNNNNNNNNNNNNNNNNNNNNNNNNNNNNNNNNNNNNNNNNNNNNNNNNNNNNNNNNNNNNNNNNNNNNNNNNNNNNNNNNNNNNNNNNNNNNNNNNNNNNNNNNNNNNNNNNNNNNNNNNNNNNNNNNNNNNNNNNNNNNNNNNNNNNNNNNNNNNNNNNNNNNNNNNNNNNNNNNNNNNNNNNNNNNNNNNNNNNNNNNNNNNNNNNNNNNNNNNNNNNNACAGAAAGCCGCCGCATCACTCACATCTCCGCAGAGCAGAAGCGCCGGTTCAATATTAAGGTGGGCTTTGACACGCTGCATGGGCTCGTGAGCACCCTTAGCGCCCAGCCCAGCCTCAAGGTCAGCAAAGCCACGACTTTGCAAAAGACGGCCGAATACATCCACAAGCTCCAGCAGGAGCGGACGGCGCTGCAGGACGAGGCTCAGCGTCTGCGGGACCAAATCGAGGGACTGAACGCCGCCATCAACCTGTGCCAACAGCAGCTGCCTGACACTGGGGTGCCCATCACTCGCCAGCGCTTCGATCACATGCGGGAGATGTTTGACCAGTATGTCCGCTCCTGCACCTTGCAGAACTGGAAGTTTTGGGTTTTCAGCATCATCATGCGCCCGCTTTTTGAATCCTTCAACGGGATGGTGTCCACCTCCAGCATCGAGAGCTTGAGCCAGACCTCCTTGGCCTGGTTGGACCAGTACTGCTCCCTCCCAGCGCTGCGGCCCACGGTCCTAAGCTCCCTCCGCCAACTCAGCGTCTCCACTTCCATCCTGACCAACCCGGGGGCCATCCCCGAACAGGCGGCTCAAGCTGTGACCGGAACCATGGCCCATCATGCCTCCTCCTAG
>Chinese_softshell_turtle_Mlxipl (Pelodiscus sinensis) 
ATGCAGGTGGGGCTGCATGGAGCCTTTCTGGACCCACAGGTCAGGACAGTCCCAGAGTTAGACTCTGATTCAGACTCAGAGGGTCTGGGCTCAGGCAGTGTTGGGCCAGGGTCAGGCTCCCTGCCCCACTCCCAGGTCATCCACAGCGGCCACTTTATGGTGTCCTCGCCGCACAGCGACTTGGTGCCCCGCCGACGCCACCACCATTCTGAGCCGGAGCCAGCAGATCCCCGGACCATCGACCCAACTCTCACCCGACTCTTCGAGTGCATGAGCCTGGCCTACAGTGGGAAGCTAGTGTCTCCGAAGTGGAAGAATTTCAAGGGTCTGAGGCTGCTTTGCCGGGATAAAATCCGCCTCAACAACGCTATCTGGAGAGCCTGGTACATCCAGTATGTGGAGCAGAGGAAGAGCCTCGTGTGTGGGTTTGTGACGCCCCTGGAGGGCTCTGAGGCTGATGAGCACAGGAAACCAGAGGCTGTCGTGCTGGAGGGGAACTACTGGAAGCGTCGGATTGAGGTGGTGATGAAGGAATATCACAAATGGAGGATTTACTACAAGAAGCGGCTTCGGAAGTCCAGCCGGGAGGGTGAGGTCTCCGGCCCAAAGCAGAATGAGGGTGAGTGGAAGCCTTCGGAGAAATGGTGCAACCAGCTGTTCTCCAACGTGGTGCCCATGCTGCTGGGGAACGAGAATGAGGAGGCCGGAGGGCGTCAGCTCTTTGACTTGGACAGTTTCCTGTCAGACATCTCCGACACGCTCTTCACCATGACACAGCCCCCCTGCCCCCACCTGGCACTCCCGGAGGATGCTTACACAGGAAATGCTGACATGATCCAGCCAGGCCTGACCCCCCTGCAGCCAAATCTGGATGATTTTATGGAAATCTCAGATCTCTTCAGCCATCGCCCGCTGCCTTCACAGGTGCATGAGAGCTACCAGGAGCAGCCCTGCTTCACACCCATGGCTGACAGCCTGTACAGCAGCAGTGCTCTGCCTGCCAGTCATGCCAGCCCTCCGATGGCCGCCAGAGCCCTGCCTGCCACGTATGTCAATGCCACAGTCCCACCCAGTGGTCTCCTGCAGTCTGCACTGTATAACCCCTCCCAGCTCAGCCTGCCCGGCTCCTTCCTCAGCCCTGATTTCCCGCCAGCCCCATGGCCCACGGACTCCCGGGTTGGCCTGTGCACCGACCTCAAGCACAAGCCCCCACTCCAGTACGGGCTCCTCAGCAAAAGCCTTGGCATGGAGCCCTATGGCCCTTCCTACTGTGCCCCGGCAGCTCCCCCAAGCGCCTTCCTGCTGGGCCAGGCCCCGCTGTGCCCACCGGCTTCTGCACCAAGAACCAGATTCCATTTCGCCAGCTCCACAGGCCCTTCGCTCCTTAGCCACACGGCCTCCTCACTGTCCACGCCCTGCTTCACCCAGCAGGCACCAGGCCTGGGTGCCAGCGAGGACCTCTTGCCTGCAGCATACCCTGTCCTGTCCAGCGCACAGCCCCTGCCCCCCGGGATGCTGAGCAGCCCCAGGTTTGTCTCCCCCAAAGGGCAGTTGCCGCCAGGGGGCAGCAGGCCGATGATGAAGTCAGCAAGCACCAAGGCAAAGAGACCCCGAGGACTCCCTGTGCCCACCCCCTGTCTGCAGCAGCTCCTGACTGCAGCTAAACCAGAGCTGTCCCTGGACCCTCCAGCTACTCCTAGTACCAACTTCATCCCCACCTCGCCACCCTCCCCGGATGGGGGCCTTGCCGAAGTCCCCTCTGGCTTCCTGTCCCACACGGCCCATCTGAGTCCGGGGCTGTCTCCTGGCTCCAGCCCCTCCCAGTCTGCCCCCATCACACGGACTGTGGTGCAGCCGGGATCCCTGCTTGTCCCCAAGAGGGAGCAGCTCTCCCCCCCAACGGCCTGTGCCAGTGACTGGCCAAAGTCTGGGCAAGTCTCCCCGGTGCCGGCTGTGGGGCTGACTGCTGAGATCTCGCCGCCTCACTCCGCCCCCAGCCGGGGCAGGCCGCCTGAGTCCAACAAGACGGAGAGCCGCCGCATTATCCACATCTCTGCAGAGCAGAAGAGACGCTTCAACATCAAGCTGGGCTTTGACACCCTGCATGGGCTGGTGAGCACCCTGAGTGCCCAGCCCAGCATCAAGGTCAGCAAGGCCACCACGCTGCAGAAGACGGCGGAGTACATCGGCAAGCTGCAGCAGGAGAGGGCTGCCCTGCAGGACGAGGCACAGCGGCTGCGGGGGCAGATCGAGGAGCTCAATGCGGCCATCAACTTTTGCCAGCAGCAGCTGCCTGCCACAGGGGTGCCCATCACCCGCCAGCGCTTCGACCAGATGCGCAACATGTTTGACGAGTACGTCCGGTCCTGCACGCTGCACAACTGGAAGTTCTGGTTCAGCATCATCATCCGGCCCCTGTTTGAATCCTTCAATGGCATGGTCTCCACAGCCAGCATGGAGAGCCTCCGCCAGACCTGCCTAGCTTGGCTGGATCAGCACTGCTCCCTCCCCGCACTGCGGCCCACTGTCCTGAACTCTCTCCGTCAGCTGAGCATTTCCACCTCCATCCTGACTGATCCAGCCTGTGTACCTGAGCAGGCCACCCTGGCAGTGATGGGGACAGGCCCCAGCAACAACTCTTCCTAG
>Xenopus_Mlxipl (Xenopus tropicalis) 
ATGGCAGGCTGCGGCACGAATCAACTCCGGAGTTCTAATGCAGACTCTGATTCGGACTCAGACTGTGAGGGACTGGGGCCCCGGCATCAGATCATTCATAGCGGGCACTTCATGGTATCGTCCCCACATGGAGATGACAAGCACAGGAGAAGTGAACTGCAGCGGCCAGGGAACCTGCCAGCCGGGACCATTGATCCCACACTGACTCGGCTGTTCGAGTGTATGAGTCTGGCATACAGTGGAAAACTGGTCTCCCCAAAATGGAAGAACTTTAAGGGGTTACGTCTACTTTGGAGAGACAAGATCCGACTAAATAATGCCATCTGGAGGGCTTGGTATCTTCAGTATATAGAAAAAAGAAAGACACCAGTGTGTGGGTTTGTGACTCCACTGACCGGATCAGAGGGAGATGATCACCGGAAACCAGAGGCTGTTGTATTGGAAGGCAACTACTGGAAGCGCCGTATAGAAGCGGTGATGAAAGAATACAACAAGTGGAGAATTTACTACAAGAAANNNNNNNNNNNNNNNNNNNNNNNNNNNNNNNNNNNNNNNNNNNNNTCTGCTCCAACCTGGAGGTGCAGTCAGGTATATTATGGGTGCCCCAGACTGGAGGATATTTGTGGGACAGAAGAAGACATGCTGTATGATCTGGATTACTTTTTAACTGACATTTCTGACACCCTGTTTACCACGACTCATGGCATGCAGAATGCTTACCAGTCTCCAGACTATGATTATGCTGGAAATTCCGATATGATCCAGCCAGGTTTGTCTACGTTTCAGCCCACTCCAGACGACTTTGTAGATATAACAGNNNNNNNNNNNNNNNNNNNNNNNNNNNNNNNNNNNNNNNNNNNNNNNNNNNNNNNNNNNNNNNNNNNNNNNNNNNNNNNNNNNNNNNNNNNNNNNNNNNNNNNNNNNNNNNNNNNNNNNNNNNNNNNNNNNNNNNNNNNNNNNNNNNNNNNNNNNNNNNNNNNNNNNNNNNNNNNNNNNNNNNNNNNNNNNNNNNNNNNNNNNNNNNNNNNNNNNNNNNNNNNNNNNNNNNNNNNNNNNNNNNNNNNNNNNNNNNNNNNNNNNNNNNNNNNNNNNNNNNNNNNNNNNNNNNNNNNNNNNNNNNNNNNNNNNNNNNNNNNNNNNNNNNNNNNNNNNNNNNNNNNNNNNNNNNNNNNNNNNNNNNNNNNNNNNNNNNNNNNNNNNNNNNNNNNNNNNNNNNNNNNNNNNNNNNNNNNNNNNNNNNNNNNNNNNNNNNNNNNNNNNNNNNNNNNNNNNNNNNNNNNNNNNNNNNNNNNNNNNNNNNNNNNNNNNNNNNNNNNNNNNNNNNNNNNNNNNNNNNNNNNNNNNNNNNNNNNNNNNNNNNNNNNNNNNNNNNNNNNNNNNNNNNNNNNNNNNNNNNNNNNNNNNNNNNNNNNNNNNNNNNNNNNNNNNNNNNNNNNNNNNNNNNNNNNNNNNNNNNNNNNNNNNNNNNNNNNNNNNNNNNNNNNNNNNNNNNNNNNNNNNNNNNNNNNNNNNNNNNNNNNNNNNNNNNNNNNNNNNNNNNNNNNNNNNNNNNNNNNNNNNNNNNNNNNNNNNNNNNNNNNNNNNNNNNNNNNNNNNNNNNNNNNNNNNNNNNNNNNNNNNNNNNNNNNNNNNNNNNNNNNNNNNNNNNNNNNNNNNNNNNNNNNNNNNNNNNNNNNNNNNNNNNNNNNNNNNNNNNNNNNNNNNNNNNNNNNNNNNNNNNNNNNNNNNNNNNNNNNNNNNNNNNNNNNNNNNNNNNNNNNNNNNNNNNNNNNNNNNNNNNNNNNNNNNNNNNNNNNNNNNNNNNNNNNNNNNNNNNNNNNNNNNNNNNNNNNNNNNNNNNNNNNNNNNNNNNNNGGGGACAGCAGGCGGATAACACACATCTCAGCAGAGCAGAAGCGGCGCTGTAACATCAAGATAGGGTTTGACACTCTGCATAATCTGGTTACAACTCTACATGGACAGCACAGCAATAAGCTCAGCAAGGCAACCACCCTGCAGAAGACAGCGGAGTATGTGTATAAACTGCAGCAGGAGAGAGCCCAACTGCAAGAAGAGGCCCAGCACTTGCGCTGCCAGATCCAGGAGCTGAATGACAGCATTAGCCTTTGTCAACAGCAGCTACCAGCCTCTGGTGTTCCTATGACACAACAGCGGTTCCAGCTCATGCGCCAGCTGTTTCAGAACTATGTACAGATGCGGACCCTGCAAAACTGGAAGTTCTGGCTTTTCAGCCTCATCATCAGGCCTCTCTTTGAGTCATTTAACAGGACGGTTTCCACAGCAAGTCTGGCAGATCTAAGGCAAACGTCTCTCGAGTGGCTGGACCAGCACTGCTCCCTCCCTGCCCTCCGGCCCTNNNNNNNNNNNNNNNNNNNNNNNNNNNNNNNNNNNNNNNNNNNNNNNNNNNNNNNNNNNNNNNNNNNNNNNNNNNNNNNNNNNNNNNNNNNNNNNNNNNNNNNNNNNNNNNNNNNNNNN
>Coelacanth_Mlxipl (Latimeria chalumnae) 
ATGGCAGCCGCCGAGGATTTAGCCCGCAGCCCGGCCGCGGCGCTGGACTCCGACTCGGACGAAGAGGACCTGCTGCTGGAGCCCGGCTCGGGCGGCGGGCAGGGCTCGGTGCCCGTGTCCCGCTGCCAGGTGATCCACAGCGGCCACTTCATGGTGTCCTGCCCGCACAGCGACGCGCTGCCCCGGCGGAGGTCGTGGGCGGCGGGCGGGGCGCCCCGGAGGGACCCGCAGCCCGGCGGCTTCGGACCCCGCAGCATCGACCCGAGCCTGACCCGACTCTTCGAGTGCATGTCGCTGGTGTACAGTGAGAAGCTCGTTTCTCCGAAGTGGAAGACTTTCAAAGGCTTGAGGCTCCTGTGGCGGGACAAGATCCGTCTGAACAACGCCATCTGGAGAGCTTGGTACATCCAGTATGTGGAGAAGAGAAGGAACTCCGTGTGCGGGTTTGTGACCCCTTTGGAAGGGTCTGAGGCAGATGAGCACCGGAAACCTGAGGCGATCGTGCTGGAGGGGAACTATTGGAAGAGAAGAATTGAGGTGGTGATTAAGGAGTATCACAAATGGAGAATCTACTACAAGAAGCGCCTACAGAAGATTAACAAAGACGGAGAGCTGTGTAATGTGGTGAAGGGTATCCTCACAAAGGATACTGAGAAATGGTGTGGTCCTGTGTTCCAGGATCCCATCCCTATGGAGGATGAAGGGCATCTCTTTGACCTGGACTGCTTTCTTTGTGGCATCTCAGACACGCTCTTCACGATGACCCAGAACCCCCGACCTTGGCAAGGCTCGCACCAAAATGCCTACACCAGTAATGCTGATATGATCCAGCCAGATCTAACCCCCCTGCAGCCAAACCTGGATGAGTTTATGGATATAACTGNNNNNNNNNNNNNNNNNNNNNNNNNNNNNNNNNNNNNNNNNNNNNNNNNNNNNNNNNNNNNNNNNNNNNNNNNNNNNNNNNNNNNNNNNNNNNNNNNNNNNNNNNNNNNNNNNNNNNNNNNNNNNNNNNNNNNNNNNNNNNNNNNNNNNNNNNNNNNNNNNNNNNNNNNNNNNNNNNNNNNNNNNNNNNNNNNNNNNNNNNNNNNNNNNNNNNNNNNNNNNNNNNNNNNNNNNNNNNNNNNNNNNNNNNNNNNNNNNNNNNNNNNNNNNNNNNNNNNNNNNNNNNNNNNNNNNNNNNNNNNNNNNNNNNNNNNNNNNNNNNNNNNNNNNNNNNNNNNNNNNNNNNNNNNNNNNNNNNNNNNNNNNNNNNNNNNNNNNNNNNNNNNNNNNNNNNNNNNNNNNNNNNNNNNNNNNNNNNNNNNNNNNNNNNNNNNNNNNNNNNNNNNNNNNNNNNNNNNNNNNNNNNNNNNNNNNNNNNNNNNNNNNNNNNNNNNNNNNNNNNNNNNNNNNNNNNNNNNNNNNNNNNNNNNNNNNNNNNNNNNNNNNNNNNNNNNNNNNNNNNNNNNNNNNNNNNNNNNNNNNNNNNNNNNNNNNNNNNNNNNNNNNNNNNNNNNNNNNNNNNNNNNNNNNNNNNNNNNNNNNNNNNNNNNNNNNNNNNNNNNNNNNNNNNNNNNNNNNNNNNNNNNNNNNNNNNNNNNNNNNNNNNNNNNNNNNNNNNNNNNNNNNNNNNNNNNNNNNNNNNNNNNNNNNNNNNNNNNNNNNNNNNNNNNNNNNNNNNNNNNNNNNNNNNNNNNNNNNNNNNNNNNNNNNNNNNNNNNNNNNNNNNNNNNNNNNNNNNNNNNNNNNNNNNNNNNNNNNNNNNNNNNNNNNNNNNNNNNNNNNNNNNNNNNNNNNNNNNNNNNNNNNNNNNNNNNNNNNNNNNNNNNNNNNNNNNNNNNNNNNNNNNNNNNNNNNNNNNNNNNNNNNNNNNNNNNNNNNNNNNNNNNNNNNNNNNNNNNNNNNNNNNNNNNNNNNNNNNNNNNNNNNNNNNNNNNNNNNACAGAGACCAGGAGAATCACTCACATCTCCGCAGAGCAGAAAAGGCGCTTTAACATTAAGCTGGGGTTCGACACACTGCACAGCCTCGTAATGTCCCTCAGTTCCCAGCCCTGCACCAAGATTAGCAAAGCTGCCACTTTGCAGAAGACGGCCGAGTACATCTCCAAGCTGCAGCAGGAGAGGGTGCAAATGCAGGAGGAGACACAGCGGCTACGGAGCGAGATCGAGGAGCTAAACACCTCCATAAACACTTGTCAGCAGCAGCTTCCCGCCACGGGGGTTCCCATTACCCGTCAGCGCTTTGACCAGATGAGAGAGATGTTCGACGAGTACGTCCGGGTCCGAACCCTCCAGAACTGGAAGTTCTGGTTATTTAGCATCCTCATCCGTCCCCTTTTTGAATCCTTCAACGGAATGGTCTCCACTGCTAGCGTGGATGACTTGTGCAGGACGACATTGAGCTGGTTGGACCAGTACTGTTCCCTCCCCACCCTGCGCCCCGTTGTCCTCAGTTCGCTTCGTCAGCTCAGCACCTCCACCTCAATCCTATCTGATCCAGCCAGAGTGCCAGAGCAAGCCGCCAACGCTGTAAGCCAGACCAACCAGGGCAATGGTCTC
>Zebrafish_Mlxipl (Danio rerio) 
ATGGCAAAAGCAGAGTATTCAGAAACCGCAGAACCGAATCAGATCGGGCCTGATTCAGAGTCGGATTCGGATCCGGATGATCAGCTGCCCAGTGTGGACGCGGGGACGGGATTCGGTTCCGTCCGCCGGACTCAGGTGATCCACAGCGGACACTTCATGGTTTCTTCCCCACACAGCGACTCAGTCCGGAGGAGAAGCGCAGCTCTTTATAATTATTATGATAATTATGATTTCGACACTGCTAATAAACCGGCCTGCCAGACCTACAGCTTCGGTCCGTTGAGCTCCAGACGGTTGAGCATTGACCCGACTCTCACACGCCTGTTTGAGTGCATGACACTGGCGTACAGTGGGAAACTTGTGTCTCCGAAGTGGAAATCTTTCAAAGGTTTGAGGTTGCTGTGGAGGGATAAAATCCGTCTGAATAACGGCATATGGAGGGCCTGGTTCATTCAGTATGTGGAGAAAAGGAAAAACCCTGTGTGTGGGTTCATCACGCCGCTGGAGGGATCAGAGGCAGATGCACACGGCAAACCTGAAGCCATTGTTCTGGAGGGAAGCTACTGGAAGAGACGGATTGAGGTGGTGATAAAAGAGTATCACAAATGGAGGATTTACTATAAGAAAAGACTTCAGAAGAACAAAGATCTGCTCTCCATGCTGCAGAAGAGTCCCATCAGCCGGACGGGTCTGGAGAAATGGAGCAGTCAGATCTATTCAGAGCCTGAAGCGGCATCAGAGGAAGTCCACATGTTTGACTTGGACTGCTTCCTGTCCGACATCTCAGACACGCTGTTCACCATGACCCAGAAACCCAGTGCCTGGAGTGCAGACCGCCAGAACACTTACACCAGTAATGCAGACATGATCCAGCCTGGTCTGACACCACTGCAGCCCAGTCTTGATGACCTGATGGACATACCGGNNNNNNNNNNNNNNNNNNNNNNNNNNNNNNNNNNNNNNNNNNNNNNNNNNNNNNNNNNNNNNNNNNNNNNNNNNNNNNNNNNNNNNNNNNNNNNNNNNNNNNNNNNNNNNNNNNNNNNNNNNNNNNNNNNNNNNNNNNNNNNNNNNNNNNNNNNNNNNNNNNNNNNNNNNNNNNNNNNNNNNNNNNNNNNNNNNNNNNNNNNNNNNNNNNNNNNNNNNNNNNNNNNNNNNNNNNNNNNNNNNNNNNNNNNNNNNNNNNNNNNNNNNNNNNNNNNNNNNNNNNNNNNNNNNNNNNNNNNNNNNNNNNNNNNNNNNNNNNNNNNNNNNNNNNNNNNNNNNNNNNNNNNNNNNNNNNNNNNNNNNNNNNNNNNNNNNNNNNNNNNNNNNNNNNNNNNNNNNNNNNNNNNNNNNNNNNNNNNNNNNNNNNNNNNNNNNNNNNNNNNNNNNNNNNNNNNNNNNNNNNNNNNNNNNNNNNNNNNNNNNNNNNNNNNNNNNNNNNNNNNNNNNNNNNNNNNNNNNNNNNNNNNNNNNNNNNNNNNNNNNNNNNNNNNNNNNNNNNNNNNNNNNNNNNNNNNNNNNNNNNNNNNNNNNNNNNNNNNNNNNNNNNNNNNNNNNNNNNNNNNNNNNNNNNNNNNNNNNNNNNNNNNNNNNNNNNNNNNNNNNNNNNNNNNNNNNNNNNNNNNNNNNNNNNNNNNNNNNNNNNNNNNNNNNNNNNNNNNNNNNNNNNNNNNNNNNNNNNNNNNNNNNNNNNNNNNNNNNNNNNNNNNNNNNNNNNNNNNNNNNNNNNNNNNNNNNNNNNNNNNNNNNNNNNNNNNNNNNNNNNNNNNNNNNNNNNNNNNNNNNNNNNNNNNNNNNNNNNNNNNNNNNNNNNNNNNNNNNNNNNNNNNNNNNNNNNNNNNNNNNNNNNNNNNNNNNNNNNNNNNNNNNNNNNNNNNNNNNNNNNNNNNNNNNNNNNNNNNNNNNNNNNNNNNNNNNNNNNNNNNNNNNNNNNNNNNNNNNNNNNNNNNNNNNNNNNNNNNNNNNNNNNNNNNNNNNNNNACAGACACACGACGGATCACACACATCTCTGCCGAACAGAAGAGACGGTTCAACATCAAGCTGGGGTTTGATACGTTACACAGTCTGGTGACGACTCTGAGCTCACAGCCCAGTATAAAGATCAGTAAAGCCACGACTTTGCAGAAAACGGCAGAGTACATCAGTAAGATGCAGCAGGAGAGAGCACAGCTTCATGAGGAGGCGCAGAGGCTGAGAGACCAGATCCTGGCACTCAATTCCGCCATCAATGTGTGTCAGCAGCAGCTCCCCGCTACAGGCGTTCCAATAACACGGCAGAGGTTTGACCACATGAGGGAGAAGTTCAGAGAATATGTGAGAGCTCAAACGCTGCAGAACTGGAAGTTCTGGATTTTCAGCATCATCATCGAGCCGCTGTTCGAGTCGTTTAACAGTATGGTTTCCACAGCCAGTGTTGATGATCTGTGTCGCAGCACGCTCTCCTGGCTGGACCAGCACTGCTCTCTGCCTACACTCAGACCCACTGTTTTGAGTTCACTTCGTCTGCTCAGCACTTCCACATCAATCCTTTCAGACCCAAGTTTGGTTCCTGAACAAGCCGTCCAGGCAGTCACTCACGGACATTCATCGCACAGCTACAGCCAATGA
>Cod_Mlxipl (Gadus morhus) 
ATGGCCAGAAGAACCTCTCCAGACAGGTCTGGACCGTCCAACCAGAACCAGCTTCCCGATTCCGAATCTGATTCGGATACGGAGGGAGACGAGCAAGACCCAGAGGTCGGTCCCACTGGGCCGTGGAGTGTCAGGTCCTTGATACACACTCAGGTCATCCACAGCGGACACTTCATGGTGTCGTCGCCCCACAGCGATTCCACCCCACGCCGACGGAAAAGCGGTCCTTGGTATGACTTTGACACCGTGAACAGGACATGGTGCCAGACCTACACGTTCGGCCCGCTTAGTGCTGGTAGTCTGAGCATTGACCCCACGCTCAACCGCTTGTTTGAGTGTATGTCACTGGCATACAGCGGTAAGATTGCGTCGCCAAAGTGGAAGAATTTTAAAGGTTTGCGCTTGCTGTGGAGGGACAAGATCCGTCTGAACAATGCCATCTGGAGGGCCTGGTACATTCAATACCTGGAGAAGAGAAGGACCGCGGTATGTGGTTTCGTGACCCCCCTGGAGGGCTCTGAGGCAGAGGCACATCGCAAGCCTGAAGCCATCGTTTTAGAGGGCAGCTACTGGAAACGCAGGATTGAGGTAGTCATCAAAGAATACCACAAGTGGAGGATTTATTACAAAAAGAGGNNNNNNNNNNNNNNNNNNNNNNNNNNNNNNNNNNNNNNNNNNGATCAACTCTACCGGTCCGAGCTGGAGAAATGGTCTAATCAGATTTACCAGGAGCCCGAAGCGGCACCAGAGGAGGCCCACATGTTTGACCTGGACTGCTTCCTGTCCAACACCTCGGATACCCTGTTCACTATGACCCAAAAGCCATGTCCGTGGTCGAGCGACAGACACAACANNNNNNNNNNNNNNNNNNNNNNNNNNNNNNNNNNNNNNNNNNNNNNNNNNNNNNNNNNNNNNNNNNNNNNNNNNNNNNNNNNNNNNNNNNNNNNNNNNNNNNNNNNNNNNNNNNNNNNNNNNNNNNNNNNNNNNNNNNNNNNNNNNNNNNNNNNNNNNNNNNNNNNNNNNNNNNNNNNNNNNNNNNNNNNNNNNNNNNNNNNNNNNNNNNNNNNNNNNNNNNNNNNNNNNNNNNNNNNNNNNNNNNNNNNNNNNNNNNNNNNNNNNNNNNNNNNNNNNNNNNNNNNNNNNNNNNNNNNNNNNNNNNNNNNNNNNNNNNNNNNNNNNNNNNNNNNNNNNNNNNNNNNNNNNNNNNNNNNNNNNNNNNNNNNNNNNNNNNNNNNNNNNNNNNNNNNNNNNNNNNNNNNNNNNNNNNNNNNNNNNNNNNNNNNNNNNNNNNNNNNNNNNNNNNNNNNNNNNNNNNNNNNNNNNNNNNNNNNNNNNNNNNNNNNNNNNNNNNNNNNNNNNNNNNNNNNNNNNNNNNNNNNNNNNNNNNNNNNNNNNNNNNNNNNNNNNNNNNNNNNNNNNNNNNNNNNNNNNNNNNNNNNNNNNNNNNNNNNNNNNNNNNNNNNNNNNNNNNNNNNNNNNNNNNNNNNNNNNNNNNNNNNNNNNNNNNNNNNNNNNNNNNNNNNNNNNNNNNNNNNNNNNNNNNNNNNNNNNNNNNNNNNNNNNNNNNNNNNNNNNNNNNNNNNNNNNNNNNNNNNNNNNNNNNNNNNNNNNNNNNNNNNNNNNNNNNNNNNNNNNNNNNNNNNNNNNNNNNNNNNNNNNNNNNNNNNNNNNNNNNNNNNNNNNNNNNNNNNNNNNNNNNNNNNNNNNNNNNNNNNNNNNNNNNNNNNNNNNNNNNNNNNNNNNNNNNNNNNNNNNNNNNNNNNNNNNNNNNNNNNNNNNNNNNNNNNNNNNNNNNNNNNNNNNNNNNNNNNNNNNNNNNNNNNNNNNNNNNNNNNNNNNNNNNNNNNNNNNNNNNNNNNNNNNNNNNNNNNNNNNNNNNNNNNNNNNNNNCAAACAGAGACCAGGAGAATAACCCACATCTCAGCGGAGCAGAAGAGACGCTTCAACATCAAAATGGGATTTGACACTTTACATAATCTGGTCACAACCCTAAACTCCCAACCCAGCATTAAGATCAGCAAGGCCACCACCCTGCACAAGACCGCAGAGTACATCGGCAAGATGCAGCAGGAGCGATCCACGCTGCAGGAAGAGACCCAGAGACTCAGGGAGGAGATCCAGCTCCTCAACTCTGCCATCAACGTGTGTCAGCAGCAGCTGCCCGCCACAGGAGCGCCCATCACCAGGCAGCGCTTCGACCACATGAGGCAGAGGTTCAGAGAGTACGTCCAGACACAGACACTGCAGAACTGGAAGTTCTGGATCTTCAGTATCATCGTGGAGCCCTTGTTTGAGTCCTACAACGCAGTGGTGTCCACTGCCACCATGGAGGAGCTGTGTCGCACCACCCTGTCCTGGCTGGACCAGCACTGCTCCCTGCCCTCCCTGAGACCAATGGTCTTGAGCTCTCTGCGTCTCCTCAGCACGTCCACGTCCATCCTGAGTGACCCGGGACGCCTACCGGAGCAGGCCACCCTAGCGGTCACCCAGGGCCAGGGAGTCTCATGCACCCCCACC
>Takifugu_Mlxipl (Takifugu rubripes) 
GACTTCTCGGACTCGGACTCCGAAGCGGACGGAGAAGCCGCCCGTGTCGCCGGTACCGGAGCCTCCAGCGGCTCTTTACCCCGCTCTCAGGTCATCCACAGCGGACACTTCATGGTGTCGTCGCCCCACAACGACTTGGCGCTTCGTAGGAGAAGAAGCGGGGGCTTTCTGAAGTACGACTTCGACACGGTGAACAGAACTTGGTGTCAGACGTACCGGTACGGGCCCCTCAGCTCCGGGAGCCTCAGCATTGACCCAACTCTGACACGCCTGTTCGACTGCATGTCCCTGGCCTACAGTGGCAAGATAGTGTCCCCTAAATGGAAGTCTTTTAAGGGCCTGCGCTTACTGTGGAGAGATAAGATCCGTCTGAATAATGCCATCTGGAGAGCTTGGTTCATTCAGTATCTGGAGAAGAGGAAGAATCCAGTTTGTGGGTTTGTCACCCCACTGGAGGGCTCTGAGGCTGATTCCCATGGGAAGCCTGAGGCGATTGTGATGGAGGGCAGCTACTGGAAGCGAAGGATTGAGGTGGTGATCAAGGAATATCACAAGTGGAGGATCTACTACAAGAAGAGGNNNNNNNNNNNNNNNNNNNNNNNNNNNNNNNNNNNNNNNNNNGGTCAGATCTGCCAGGCAAAGCTGGAGAAGTGGACCAATCAGATGTACCCGGAACCCGAGGCCACGCCAGTGGAGGCCCACATGTTTGATCTGGACTGCCTTCTGTCCGATATCTCTGACACACTGTTCACCATGACACAGAAGCCGTGTCCCTGGGCCAGTGACCGACATGAAGTGTACACCAGCAATGCAGATATGATCCAGCCAGGCCTGATGCCGCTCCAGCCCAACCTGGATGATTTCATGGATATACCAGNNNNNNNNNNNNNNNNNNNNNNNNNNNNNNNNNNNNNNNNNNNNNNNNNNNNNNNNNNNNNNNNNNNNNNNNNNNNNNNNNNNNNNNNNNNNNNNNNNNNNNNNNNNNNNNNNNNNNNNNNNNNNNNNNNNNNNNNNNNNNNNNNNNNNNNNNNNNNNNNNNNNNNNNNNNNNNNNNNNNNNNNNNNNNNNNNNNNNNNNNNNNNNNNNNNNNNNNNNNNNNNNNNNNNNNNNNNNNNNNNNNNNNNNNNNNNNNNNNNNNNNNNNNNNNNNNNNNNNNNNNNNNNNNNNNNNNNNNNNNNNNNNNNNNNNNNNNNNNNNNNNNNNNNNNNNNNNNNNNNNNNNNNNNNNNNNNNNNNNNNNNNNNNNNNNNNNNNNNNNNNNNNNNNNNNNNNNNNNNNNNNNNNNNNNNNNNNNNNNNNNNNNNNNNNNNNNNNNNNNNNNNNNNNNNNNNNNNNNNNNNNNNNNNNNNNNNNNNNNNNNNNNNNNNNNNNNNNNNNNNNNNNNNNNNNNNNNNNNNNNNNNNNNNNNNNNNNNNNNNNNNNNNNNNNNNNNNNNNNNNNNNNNNNNNNNNNNNNNNNNNNNNNNNNNNNNNNNNNNNNNNNNNNNNNNNNNNNNNNNNNNNNNNNNNNNNNNNNNNNNNNNNNNNNNNNNNNNNNNNNNNNNNNNNNNNNNNNNNNNNNNNNNNNNNNNNNNNNNNNNNNNNNNNNNNNNNNNNNNNNNNNNNNNNNNNNNNNNNNNNNNNNNNNNNNNNNNNNNNNNNNNNNNNNNNNNNNNNNNNNNNNNNNNNNNNNNNNNNNNNNNNNNNNNNNNNNNNNNNNNNNNNNNNNNNNNNNNNNNNNNNNNNNNNNNNNNNNNNNNNNNNNNNNNNNNNNNNNNNNNNNNNNNNNNNNNNNNNNNNNNNNNNNNNNNNNNNNNNNNNNNNNNNNNNNNNNNNNNNNNNNNNNNNNNNNNNNNNNNNNNNNNNNNNNNNNNNNNNNNNNNNNNNNNNNNNNNNNNNNNNNNNNNNNNNNNNNNNNNNNNNNNNNNNNNNNNNNNCAAACAGAGACCAGGAGAATCACTCACATTTCTGCAGAGCAGAAGCGGCGTTTCAACATCAAACTGGGATTTGACACTTTACATAATCTTGTGGCAATGCTCAGCTCTCAGCCAAGCATAAAGGTCAGTAAAGCCACCACACTGCAGAAGACCGCTGAGTACATCAACAAGATGCAGCAGGAGAGAACTCAGCTGCATGAGGAAACTCAGAGACTCAAAGAGGAGATCCAGCTCCTGAACTCTGCCATCAATGTGAGCCAACTGCAACTTCCAGCCACTGGTGTTCCCATCACACAGCAACGCTTTGACCACATGAGGCAGATGTTCAAGGAGTATGTCCGGGCCCAGACGCTGCAGAACTGGAAGTTCTGGATCTTCAGTATCATAATCGAGCCACTGTTTGAGTCCTACAATGGGATGGTATCCACAGCTAGCATGGAGGAGCTCTGTAGATCTACTCTCTCCTGGCTGGACCAGCACTGCTCACTGCCTGCGTTAAGACCCATGGTTCTGCGTTCACTCCGTCTCCTGAGCACCACCACAGCCATCCTGACAGACCCCAGCTTACTCCCGGAGCAGGCCACCCTTGCTGTTACCCAGAGTGACCACTCTGCTCTCCTG
>Tetraodon_Mlxipl (Tetraodon nigroviridis) 
ATGGCGTGTGCAGGCAGAGGCGCCGCCGCCGCCCGGAACCACCTCCACGACTTCTCGGACTCGGACTCCGAGGCGGACGGAGAGGCCGCCCGGGCGGTCGGGGCGGCGGCCAGCGGCGGCTCCCTGGCCCGCTCGCAGGTCATCCACAGCGGACACTTCATGGTGTCGTCGCCCCACAGCGACCTGGCGCCGCGCCGGCGGAGGAGCGGCGGCTCGCTGAGCTCCGACCTGGACACGGTGAACAGGAGCTGGTGCCAGACGTACCGGTTCGGGCCCCTCAGCGCCGGGAGCCTCAGCATCGACCCGACCCTGACGCGCCTGTTCGACTGCATGTCCCTGGCCTACAGTGGCAAGATAGTGTCCCCCAAATGGAAGTCTTTTAAGGGCCTGCGCTTGCTGTGGAGAGATAAGATCCGTCTGAATAACGCCATCTGGAGAGCCTGGTTCATCCAGTATGTGGAGAAGAGGAAGAACCCCGTGTGTGGATTTGTCACACCGCTGGAGGGCTCCGAGGCCGATTCCCATCGGAAACCCGAGGCGATCGTGCTGGAGGGCAGCTACTGGAAGCGAAGGATTGAGGTGGTGATCAAAGAGTATCACAAGTGGAGGATCTACTACAAGAAGAGGNNNNNNNNNNNNNNNNNNNNNNNNNNNNNNNNNNNNNNNNNNGGTCCCATCTGCCAGGCGAAGCTGGAGAAGTGGACCAATCAGATGTACCCGCAACCCGAGGCCACGCCGGTGGAGGCCCACATGTTCGACCTTGACTGCCTTCTGTCCGATATCTCTGACACTCTGTTCACCATGACACAGAAGCCGTGTCCCTGGGCCAGTGACCGGCATGACATGTACACCAGCAATGCAGATATGATCCAGCCAGGCCTGATGCCGCTGCAGCCCAACCTAGACGATTTCATGGATATACCAGNNNNNNNNNNNNNNNNNNNNNNNNNNNNNNNNNNNNNNNNNNNNNNNNNNNNNNNNNNNNNNNNNNNNNNNNNNNNNNNNNNNNNNNNNNNNNNNNNNNNNNNNNNNNNNNNNNNNNNNNNNNNNNNNNNNNNNNNNNNNNNNNNNNNNNNNNNNNNNNNNNNNNNNNNNNNNNNNNNNNNNNNNNNNNNNNNNNNNNNNNNNNNNNNNNNNNNNNNNNNNNNNNNNNNNNNNNNNNNNNNNNNNNNNNNNNNNNNNNNNNNNNNNNNNNNNNNNNNNNNNNNNNNNNNNNNNNNNNNNNNNNNNNNNNNNNNNNNNNNNNNNNNNNNNNNNNNNNNNNNNNNNNNNNNNNNNNNNNNNNNNNNNNNNNNNNNNNNNNNNNNNNNNNNNNNNNNNNNNNNNNNNNNNNNNNNNNNNNNNNNNNNNNNNNNNNNNNNNNNNNNNNNNNNNNNNNNNNNNNNNNNNNNNNNNNNNNNNNNNNNNNNNNNNNNNNNNNNNNNNNNNNNNNNNNNNNNNNNNNNNNNNNNNNNNNNNNNNNNNNNNNNNNNNNNNNNNNNNNNNNNNNNNNNNNNNNNNNNNNNNNNNNNNNNNNNNNNNNNNNNNNNNNNNNNNNNNNNNNNNNNNNNNNNNNNNNNNNNNNNNNNNNNNNNNNNNNNNNNNNNNNNNNNNNNNNNNNNNNNNNNNNNNNNNNNNNNNNNNNNNNNNNNNNNNNNNNNNNNNNNNNNNNNNNNNNNNNNNNNNNNNNNNNNNNNNNNNNNNNNNNNNNNNNNNNNNNNNNNNNNNNNNNNNNNNNNNNNNNNNNNNNNNNNNNNNNNNNNNNNNNNNNNNNNNNNNNNNNNNNNNNNNNNNNNNNNNNNNNNNNNNNNNNNNNNNNNNNNNNNNNNNNNNNNNNNNNNNNNNNNNNNNNNNNNNNNNNNNNNNNNNNNNNNNNNNNNNNNNNNNNNNNNNNNNNNNNNNNNNNNNNNNNNNNNNNNNNNNNNNNNNNNNNNNNNNNNNNNNNNNNNNNNNNNNNNNNNNNNNNNNNNNNNNNNNNNNNNNCCAACGGAGACCAGGAGGATCACTCACATCTCCGCGGAGCAGAAGCGGCGTTTCAACATCAAACTGGGATTTGACACGTTACACAGTCTGGTGGCGACGCTCAGCTCTCAGCCAAGCATCAAGATCAGCAAAGCCACCACGCTGCAGAAGACGGCTGAGTACATCAGCAAGATGCAGCAGGAGAGAGCTCAGCTGCACGAGGAGACGCAGAGACTCAGGGAGGAGATCCAGCTCCTGAACGCCGCCATCAACGCGTGTCAACTGCAGCTTCCGGCCACCGGTGTTCCCATCACACGGCAGCGCTTTGATCACATGAGGCAGAAGTTCAGGGAGTACGTTCAAGCCCAGACGCTGCAGAACTGGAAGTTCTGGATCTTCAGTATCATCATCGAGCCGCTGTTTGAGTCCTATAACGGGATGGTATCCACCGCTAGTATGGAGGAGCTCTGCAGGTCCACTCTCTCCTGGCTGGACCAGCACTGCTCACTGCCTACGTTAAGACCCATGGTTCTGCGTTCACTCCGTTTCCTGAGCACCACCACGGCCATCCTGACAGACCCCAGCTTACTCCCGGAGCAGGCCACCCTCGCTGTTACCCAGAGTGACCGTTCGGCTGTCCTG
>Tilapia_Mlxipl (Oreochromis niloticus)
ATGGCGGGCAAAGGGAGCGTTTGCTCGGCCGGAGAGAGCCAGCTTCAGGACTTCTTAGAATCGGACTCTGACCCGGAGGGGGAACCCGCTCGGGTGGCCGGCACCGGGCCGTCGCCCGAATCTTTCCCCCGCACTCAGGTGATCCACAGCGGACACTTCATGGTATCCTCGCCCCACAGCGACTCTGCAGCGCGGAGGAGGAAGAGTGGAGGGTCTCTGAGGTACGACTTTGACACGGTGAACAGAACGGGGTGTCAAACGTACCGCTACGGTCCACTCAGCTCCGGGAGCCTAAGCATCGACCCCACTCTGACCCGCCTGTTCGAGTGCATGTCACTGGCCTACAGTGGTAAGATAGTCTCTCCTAAATGGAAATCTTTTAAGGGTCTGCGGTTGCTGTGGAGGGATAAGATCCGTCTGAACAATGCAATCTGGAGAGCATGGTTCATTCAGTATGTGGAGAAGAGGAAAAACCCAGTGTGCGGCTTTGTGACCCCGCTGGATGGCTTGGAGGCAGATGCGCATCGAAAGCCCGAAGCGATCATATTAGAGGGCAGCTACTGGAAGAGAAGGATTGAGGTGGTGATCAAGGAGTACCATAAGTGGAGGATTTACTATAAGAAGAGGNNNNNNNNNNNNNNNNNNNNNNNNNNNNNNNNNNNNNNNNNNGAACCCGAGGCTGTCCCCGCGGAGGCCCACATGTTTGACCTGGACTGTCTTCTGTCCGACATCTCTGACACCCTGTTCACCATGACACAGAAGTCGTGTCCCTGGACCAGTGAGCGACACAACACATACACCAATAATGCTGACATGATTCAGCTAGGCTTGACTCCACTGCAGCCCAACCTGGATGATTTCATGGATATACCAGNNNNNNNNNNNNNNNNNNNNNNNNNNNNNNNNNNNNNNNNNNNNNNNNNNNNNNNNNNNNNNNNNNNNNNNNNNNNNNNNNNNNNNNNNNNNNNNNNNNNNNNNNNNNNNNNNNNNNNNNNNNNNNNNNNNNNNNNNNNNNNNNNNNNNNNNNNNNNNNNNNNNNNNNNNNNNNNNNNNNNNNNNNNNNNNNNNNNNNNNNNNNNNNNNNNNNNNNNNNNNNNNNNNNNNNNNNNNNNNNNNNNNNNNNNNNNNNNNNNNNNNNNNNNNNNNNNNNNNNNNNNNNNNNNNNNNNNNNNNNNNNNNNNNNNNNNNNNNNNNNNNNNNNNNNNNNNNNNNNNNNNNNNNNNNNNNNNNNNNNNNNNNNNNNNNNNNNNNNNNNNNNNNNNNNNNNNNNNNNNNNNNNNNNNNNNNNNNNNNNNNNNNNNNNNNNNNNNNNNNNNNNNNNNNNNNNNNNNNNNNNNNNNNNNNNNNNNNNNNNNNNNNNNNNNNNNNNNNNNNNNNNNNNNNNNNNNNNNNNNNNNNNNNNNNNNNNNNNNNNNNNNNNNNNNNNNNNNNNNNNNNNNNNNNNNNNNNNNNNNNNNNNNNNNNNNNNNNNNNNNNNNNNNNNNNNNNNNNNNNNNNNNNNNNNNNNNNNNNNNNNNNNNNNNNNNNNNNNNNNNNNNNNNNNNNNNNNNNNNNNNNNNNNNNNNNNNNNNNNNNNNNNNNNNNNNNNNNNNNNNNNNNNNNNNNNNNNNNNNNNNNNNNNNNNNNNNNNNNNNNNNNNNNNNNNNNNNNNNNNNNNNNNNNNNNNNNNNNNNNNNNNNNNNNNNNNNNNNNNNNNNNNNNNNNNNNNNNNNNNNNNNNNNNNNNNNNNNNNNNNNNNNNNNNNNNNNNNNNNNNNNNNNNNNNNNNNNNNNNNNNNNNNNNNNNNNNNNNNNNNNNNNNNNNNNNNNNNNNNNNNNNNNNNNNNNNNNNNNNNNNNNNNNNNNNNNNNNNNNNNNNNNNNNNNNNNNNNNNNNNNNNNNNNNNNNNNNNNNNNNNNNNNNNNNNNNNNNNCAAACAGACACCAGGAGGATAACTCACATCTCAGCAGAGCAGAAGAGGCGTTTCAACATCAAACTGGGATTTGACACTTTACATAACCTCGTGTCAACACTGAGCTCTCAGCCAAGCATAAAGATCAGCAAAGCCACCACACTGCAGAAGACCGCCGAGTACATCACTAAGATGCAGCAGGAGAGAGCTCAGCTGCATGAGGAGGCTCAGAAACTGAAAGAGGAGATCCAGCTCCTGAACACTGCCATCAATACGTGCCAGCAGCAGCTACCAGCCACCGGTGTCCCCATCACACGGCAGCGCTTTGACCACATGAGAGAAAAGTTCAGGGAGTATGTCCGTGCACAGACTCTGCAAAACTGGAAGTTCTGGATCNNNNNNNNNNNNNNNNNNNNNNNNNNNNNNNNNNNNNNNNNNNNNNNNNNNNNNNNNNNNNNNNNNNNNNNNNNNNNNNNNNNNNNNNNNNNNNNNNNNNNNNNNNNNNNNNNNNNNNNNNNNNNNNNNNNNNNNNNNNNNNNNNNNNNNNNNNNNNNNNNNNNNNNNNNNNNNNNNNNNNNNNNNNNNNNNNNNNNNNNNNNNNNNNNNNNNNNNNNNNNNNNNNNNNNNNNNNNNNNNNNNNNNNNN
>Stickleback_Mlxipl (Gasterosteus aculeatus) 
AGCCAGGTGATCCACAGCGGTCACTTCATGGTGTCGTCCCCGCACAGCGACGGCGCGCAGCGCGGGAGGAAGAGCGGCGGCTCCACCAGATACGACTTCGACACGGTGAACAGGACGTGGTGCCACACGTACCGGTACGGCCCGCAGAGCTCCGGGAGCCTGAGCATCGACCCCACGCTGACCCGCCTGTTCGACTGCATGTCTCTGGCCTACAGCGGTAAGATAGTCTCCCCCAAGTGGAAGTCTTTCAAAGGTCTGCGGTTGCTGTGGAGAGATAAGATCCGTCTCAACAATGCCATCTGGAGAGCTTGGTTCATTCAGTACGTGGAGAAGAGGAAGAGCTCAGTCTGCGGGTTCGTCACACCGCTGGAGGGCTCGGAGTCCGATTCCCATCGGAAACCTGAAGCAATCGTATTAGAGGGCAGCTACTGGAAGCGAAGGATTGAGGTGGTGATCAAGGAGTATCACAAGTGGAGGATTTATTATAAGAAGAGGNNNNNNNNNNNNNNNNNNNNNNNNNNNNNNNNNNNNNNNNNNGGTCAGCTGTGCCAGGCTAAGCTGGAGAAATGGTCCAATCAGATGTACCAGGAGCCGGAGGCTCCCCCGGTAGAGGTCCACATGTTTGACCTGGACTGCCTCCTGTCCGACATCTCTGACACCCTGTTCACCATGACGCAGAAGCCATGTCCCTGGGCCGGGGACCGACACGACACGTACACCAACAATGCTGATATAATCCAGCCGGGTCTGACTCCCCTGCAGCCCAACCTGGATGATTTCATGGATATACCAGNNNNNNNNNNNNNNNNNNNNNNNNNNNNNNNNNNNNNNNNNNNNNNNNNNNNNNNNNNNNNNNNNNNNNNNNNNNNNNNNNNNNNNNNNNNNNNNNNNNNNNNNNNNNNNNNNNNNNNNNNNNNNNNNNNNNNNNNNNNNNNNNNNNNNNNNNNNNNNNNNNNNNNNNNNNNNNNNNNNNNNNNNNNNNNNNNNNNNNNNNNNNNNNNNNNNNNNNNNNNNNNNNNNNNNNNNNNNNNNNNNNNNNNNNNNNNNNNNNNNNNNNNNNNNNNNNNNNNNNNNNNNNNNNNNNNNNNNNNNNNNNNNNNNNNNNNNNNNNNNNNNNNNNNNNNNNNNNNNNNNNNNNNNNNNNNNNNNNNNNNNNNNNNNNNNNNNNNNNNNNNNNNNNNNNNNNNNNNNNNNNNNNNNNNNNNNNNNNNNNNNNNNNNNNNNNNNNNNNNNNNNNNNNNNNNNNNNNNNNNNNNNNNNNNNNNNNNNNNNNNNNNNNNNNNNNNNNNNNNNNNNNNNNNNNNNNNNNNNNNNNNNNNNNNNNNNNNNNNNNNNNNNNNNNNNNNNNNNNNNNNNNNNNNNNNNNNNNNNNNNNNNNNNNNNNNNNNNNNNNNNNNNNNNNNNNNNNNNNNNNNNNNNNNNNNNNNNNNNNNNNNNNNNNNNNNNNNNNNNNNNNNNNNNNNNNNNNNNNNNNNNNNNNNNNNNNNNNNNNNNNNNNNNNNNNNNNNNNNNNNNNNNNNNNNNNNNNNNNNNNNNNNNNNNNNNNNNNNNNNNNNNNNNNNNNNNNNNNNNNNNNNNNNNNNNNNNNNNNNNNNNNNNNNNNNNNNNNNNNNNNNNNNNNNNNNNNNNNNNNNNNNNNNNNNNNNNNNNNNNNNNNNNNNNNNNNNNNNNNNNNNNNNNNNNNNNNNNNNNNNNNNNNNNNNNNNNNNNNNNNNNNNNNNNNNNNNNNNNNNNNNNNNNNNNNNNNNNNNNNNNNNNNNNNNNNNNNNNNNNNNNNNNNNNNNNNNNNNNNNNNNNNNNNNNNNNNNNNNNNNNNNNNNNNNNNNNNNNCAAACAGAGACCAGGAGGATAACCCACATCTCGGCTGAACAGAAGAGGCGCTTCAACATCAAACTGGGTTTTGACACCTTACATAACCTTGTGACAACGCTCAGCTCTCAGCCGAGCATAAAGATCAGCAAAGCCACCACACTGCACAAGACTGCCGAGTACATCAGTAAGATGCAGCAGGAAAGAGCTCAGCTGCACGACGAGGCTCAGCGACTGAGAGAGGAGATCCAGCTCCTGAACTCGGCCGTCAACGTCTGCCAGCAGCAGCTGCCGGCTACCGGTGTGCCCATCACACGGCAGCGCTTTGACCACATGAGGCAGAAGTTCCGAGAGTACGTCCAGGCACAGACGCTGAGAAACTGGAAGTTTTGGATCTTCAGCATCATCATCGAGCCACTGTTTGAGTCCTACAATGGAATGGTGTCCACTGCCAGCGTGGAGGACTTGTGTCGGTCCACTCTGTCCTGGATGGACCAGCACTGTTCCCTGCCCGCCCTAAGACCCATGGTTCTGAGTTCACTCCGTATCCTGAGCACCACCACGGCCATCCTGACTGACCCCACCCTGCTGCCGGAGCAGGCCACCCTCGCCGTTACCCAGGGCAACCCTGCC
>Medaka_Mlxipl (Oryzias laptipes)
ATGGCGAGCAAAGACCGAGTCGGTTCGGCCGGGCAGGTCCCGCTGCAGGACTCGTCAGGTTCAGAGTCTGAGCCGGACGGGGTCCCCGCGCGCCCCGCTGGTTCCGTCTCCGCGGCCGGCGCTCTCCCCCGCAGCCAGGTGATCCACAGCGGACACTTCATGGTGTCGTCGCCGCACAGCGACTCCGCGGCGCGCAGGAGGAGGAGCGGCGGCTCCCTGAGGTACGACTTCGACACCGTCAACGGGACGGGCTGCCACACGTACCGGTACGGGCCCCGCAGCTCCGGCAGCCTGAGCATCGACCCCACCCTGACCCGCCTGTTTGAGTGCATGTCCCTGGCTTACAGTGGTAAGATAGTGTCTCCCAAATGGAAGTCTTTCAAGGGGCTTCGTCTGCTTTGGAGGGACAAGATCCGTTTAAACAACGCAATCTGGAGAGCGTGGTTCATTCAATATGTGGAGAAAAGGAAGAATTTGGTGTGTGGGTTTGTCACCCCGCTGGAAGGCTCAGAGGCCGAGGCTCACCGGAAGCCTGAAGCAATCATATTAGAGGGCAGCTACTGGAAGAGGAGGATTGAAGTGGTGATCAAAGAGTACCACAAGTGGAGGATTTATTACAAGAAGAGGNNNNNNNNNNNNNNNNNNNNNNNNNNNNNNNNNNNNNNNNNNGGTCAGATCTGCCAGTCCAAGCTGGACAAAAGGTCCAGTCAGATTTACCAGGAGCCAGAGGCCGCCCCAGTGGAGGCACATATGTTTGACTTGGACTGCCTTCTGTCTGACATCTCTGACACCCTGTTCACCATGACACAGAAACCGTGTCCTTGGAGCAGCGAGCGGCACAATACGTACACCAGCAATGCAGACATGATCCAGCCAGGCCTGACTCCACTGCAGCCCAACCTTGATGATTTCATGGACATCCCAGNNNNNNNNNNNNNNNNNNNNNNNNNNNNNNNNNNNNNNNNNNNNNNNNNNNNNNNNNNNNNNNNNNNNNNNNNNNNNNNNNNNNNNNNNNNNNNNNNNNNNNNNNNNNNNNNNNNNNNNNNNNNNNNNNNNNNNNNNNNNNNNNNNNNNNNNNNNNNNNNNNNNNNNNNNNNNNNNNNNNNNNNNNNNNNNNNNNNNNNNNNNNNNNNNNNNNNNNNNNNNNNNNNNNNNNNNNNNNNNNNNNNNNNNNNNNNNNNNNNNNNNNNNNNNNNNNNNNNNNNNNNNNNNNNNNNNNNNNNNNNNNNNNNNNNNNNNNNNNNNNNNNNNNNNNNNNNNNNNNNNNNNNNNNNNNNNNNNNNNNNNNNNNNNNNNNNNNNNNNNNNNNNNNNNNNNNNNNNNNNNNNNNNNNNNNNNNNNNNNNNNNNNNNNNNNNNNNNNNNNNNNNNNNNNNNNNNNNNNNNNNNNNNNNNNNNNNNNNNNNNNNNNNNNNNNNNNNNNNNNNNNNNNNNNNNNNNNNNNNNNNNNNNNNNNNNNNNNNNNNNNNNNNNNNNNNNNNNNNNNNNNNNNNNNNNNNNNNNNNNNNNNNNNNNNNNNNNNNNNNNNNNNNNNNNNNNNNNNNNNNNNNNNNNNNNNNNNNNNNNNNNNNNNNNNNNNNNNNNNNNNNNNNNNNNNNNNNNNNNNNNNNNNNNNNNNNNNNNNNNNNNNNNNNNNNNNNNNNNNNNNNNNNNNNNNNNNNNNNNNNNNNNNNNNNNNNNNNNNNNNNNNNNNNNNNNNNNNNNNNNNNNNNNNNNNNNNNNNNNNNNNNNNNNNNNNNNNNNNNNNNNNNNNNNNNNNNNNNNNNNNNNNNNNNNNNNNNNNNNNNNNNNNNNNNNNNNNNNNNNNNNNNNNNNNNNNNNNNNNNNNNNNNNNNNNNNNNNNNNNNNNNNNNNNNNNNNNNNNNNNNNNNNNNNNNNNNNNNNNNNNNNNNNNNNNNNNNNNNNNNNNNNNNNNNNNNNNNNNNNNNNNNNNNNNNNNNNNNNNNNNNNNNNNNNNNNNNNNCAAACAGAGACCAAGAGGATCACTCACATCTCAGCTGAGCAGAAAAGACGCTTCAACATCAAACTGGGATTTGACACCTTACATAGTCTCGTCACAACCCTCAGCTCCCAGCCAAGCATAAAGATCAGTAAAGCCACCACGCTGCAGAAGACGGCAGAATACATCAGCAAGATGCAACAAGAGAGAGCTCAGCTACAGGATGAGGCTCAGAGACTCAGAGAGGAGATCCAGAACCTGAACTCTGCCATCAATGCCTGCCAGCAGCAGCTTCCAGCCACAGGTGTTCCCATCACACGGCAGCGCTTCGACTACATGAGGCAGAAGTTCAGAGAGTACATACGGGCCCAGACTCTGCAAAACTGGAAGTTCTGGATTTTCAGCATCATCATTGAGCCCTTGTTTGAGTCTTACAATGGAATGGTGTCCACCGCCAGTGTTGAGGATCTGTGCCGGTCAACTCTGTCCTGGCTGGATCAGCATTGTTCCCTGCCCTCCCTGAGACCCATGGTTCTGAGTTCACTCCGCCTCCTGTGTACCACCACCGCCATTCTGACAGACCCAAGCCTACTGCCAGAACAGGCCACAGTCGCCGTCAGCCAGGGTGACCCCTCTGTCACCACT
>Platyfish_Mlxipl (Xiphorus maculatus) 
ATGGCGAGAAACGGCAGCGTGTGTTCGGCCGCGCGGAGCCAACTGCAGGACTCCTCTGAGTCGGACTCGGAACCGGAGGGGGGTCCTGCTCGTCCGGCGGGAGTCGGACCCACGCCCGGCTCTTTCGCCCGCACCCAGGTGATCCACAGCGGACACTTCATGGTGTCGTCGCCGCACAGCGACTCGGCGGCGAGCCGCAGGAAGAGCGGCGGCTCGCAGCGGTACGACTTCGACACGGTGAACAGGACGTGGTGCCAGACCTACCGGTACCACTCCGGGAGCCTGAGCATCGACCCCACTCTCACCCGGCTGTTCGAGTGCATGTCTCTGGCTTACAGCGGGAAAATAGTCTCTCCCAAATGGAAGTCGTTCAAGGGTCTGCGCTTGCTTTGGAGGGATAAGATCCGTCTGAACAACGCAATATGGAGAGCATGGTTCATTCAGTATGTGGAGAAGAGGAAGAACCCAGTGTGTGGGTTCGTCACGCCGCTGGAAGGCTCCGAGACAGAAGCTCACCGAAAGCCTGAGGCAATCATTTTGGAGGGCAGCTACTGGAAGAGGAGGATTGAAGTGGTGATTAAGGAGTACCACAAGTGGAGGATTTATTACAAGAAAAGGNNNNNNNNNNNNNNNNNNNNNNNNNNNNNNNNNNNNNNNNNNCAACCTGAAGTCGCCCCCGTAGAGGCCCACATGTTTGACCTGGACTGCCTTCTGTCCGACATCTCCGACACTCTGTTCACCATGACCCAGAAACCCTGTCCCTGGACCAGCGACAGACACAACACTTACACAAGCAATGCTGACATGATCCAGCCAGGCCTGACGCCGCTGCAGCCCAGTATGGATGATTTCATGGACATCCCAGATATCTTTCTGAACTACCGAGGTCAGCCCACTGACCAGAGTGGGTATGCCGACTGTAGCTACTTTGACGGTCCACCCAGCACGGCTTATGCTCCTGTTCCATCTCCTGTTGTGACAGCCCCTCAGCTTCTTATCGACACCCAGCTGGCTCAGTCCTCTACATCCAGCCCTCGCTCAGAGCAGACCAGGGCGAGCCAGGACTGTGGCGAGTACCATACGTCCAGCATGGCCTCCGGAGCCATGTCATACGGACATCAGTTGTACCATGATGCATCTGCGTCTACAGCATACACCAGTAACGCAGAGCAACCTGTCTCTGCAAGCGTTCCTTTCCTTCACCCACTGCCGTGTCACAAGTTCGGGTTGTACACAACGGCGAGCGTGACCTCTACCGTTATCACTCACACAGCCTCCACCATGGGAGCTCAGGGCTCCGTGTACCAGGCTCATACCTACGCTCCGGCAGTGGACCCGTACTCCCATACCCACTGCCACTCTCTCAGTTACCCGGCTGCCGCGTCGGACCCGGTCCACGCAGCGCTGGCTCCTGTCACAGCGACCCACTGCCTGTCTGTCCCGGAGCAGTTGGTTGTTTCAGGGGTCAGGGGGAAACACAAGCAAAAGACAGGAGGACTGCGGACAGCTGGGTCCCCCGATTTGCCCTCCATCCCCCAATCCACTGCCCCCATCCCCACCAGCTGCCTGGCTAAGCTGCTTTCCTCCAGCACACATGACAGAAAACCAACGCTTGGGTTTAATAGTACCTCTCTGATGACAACGAAAGGTCAGAGGTCAAAATCTAAGAGCTTTGTGACAAGCCGGGCCGCTCAAGTTGGCGGCGTTTCCTCGACACTGCAGCCTGAAGCTGGTTGGCCTACAGTGATGACTCCTCCGCTAGGACACAGCGGGCCGCGCGTCAGCACCTCGAGAGGCTCAGCGGTGTCCGCTCTTCTTACCCACGGGTCCACCAACAGCACCGCAGCCCTGCTCATTCCCAAGACTGAGAAGCTGTCACCTGTTCCTCTCTATGCCACAGACAGGAGCAGCCTGACAGGTCAAATCTCTCCACCAAACCCTCTAGACAAAGCCTCCAATCCCGGCTCCCCACAGTCCGGCTTCTCAGGACAAGGAAAGCTGGAGTCTAATAAGCAAGCAGAGACCAGGAGGATAACTCACATCTCTGCCGAGCAAAAGAGACGTTTCAACATCAAACTGGGATTCGACACTTTACATAACCTGGTGACGACGCTCAGCTCCCAGCCGAGCATAAAGATCAGCAAAGCCACGACGCTGCAGAAGACTGCCGAGTATATCAGTAAGATGCAGCAGGAGAGAGCTCAGCTGCACGAGGAGGTTCAGAGACTCCGAGAGGAGATCCAACACCTGAACTCTGCCATCAATGCTTGCCAGCAGCAGCTCCCAGCCACAGGTGTCCCCATCACACGGCAGCGCTTTGACTACATGAGGCAAAAGTTCAGAGAGTACGTCCAGGCTCAGACTCTGCAGAACTGGAAGTTCTGGATCTTCAGTATCATCATTGAGCCTCTGTTCGAGTCCTACAATGGCATGGTTTCCACTGCCAGCGTGGAAGACCTGTGTCGATCTACTCTCTCCTGGTTGGACCAGCACTGTGCCTTGCCTGCTCTTAGACCCATGGTTCTGAGTTCACTCCGTCTCTTGAGTACAACCACAGCCATCCTGACTGACCCAAGCCTCCTACCGGAGCAGGCTGCACTCGCAGTGACCCAGGGGGATCCTGCTCCTGCTATGGACCACTCCTTACAGCCCATAATGCGGCAGTAG
>Amazon_molly_Mlxipl (Poecilia formosa)
ATGGCGAGAAACGGCAGCGTGTGTTCGGCCGCGCGGAGCCAGCTGCAGGACTCCTCTGAGTCGGACTCGGAACCGGAGGGGGGTCCTGCTCGTCCGACGGGAGTCGAACCCGCGCCCGGCTCTTTCGCCCGCACCCAGGTGATCCACAGCGGACACTTCATGGTGTCGTCGCCGCACAGCGACTCTGCGGCGCGCCGCAGGAAGAGCGGCGGCTCGCTGCGGTACGACTTCGACACGGTGAACAGGACGTGGTGCCAGACCTACCGGTACCACTCCGGGAGCCTGAGCATCGACCCCACTCTCACCCGGCTGTTCGAGTGCATGTCTCTGGCTTACAGTGGGAAAATAGTCTCTCCCAAATGGAAGTCGTTCAAGGGCCTGCGCTTGCTTTGGAGGGATAAGATCCGTCTGAACAACGCAATATGGAGAGCATGGTTCATTCAGTATGTGGAGAAGAGGAAGAACCCGGTGTGCGGGTTCGTCACGCCGCTGGAAGGCTCAGAGGCAGAAGCTCACCGAAAGCCTGAGGCAATCATTTTGGAGGGCAGCTACTGGAAGAGGAGGATTGAAGTGGTGATTAAGGAGTACCACAAGTGGAGGATTTATTACAAGAAAAGGCTTCAGAAGAAAAAGGATGACATCCTGTCGATGCTGCAGGAGGGGCAGACCTGCCAGGCCAAGCTGGACAGATGGTCCAGTCACTCCTACCAGCAACCTGAAGTCGCCCCCGTAGAGGCCCACATGTTTGACCTGGACTGCCTTCTGTCCGACATCTCCGACACGCTTTTCACCATGACCCAGAAACCCTGTCCCTGGACCAGCGACAGACACAACACATACACAAGCAATGCTGACATGATCCAGCCGGGCCTGACGCCACTGCAGCCCAGTATGGATGACTTCATGGACATCCCAGNNNNNNNNNNNNNNNNNNNNNNNNNNNNNNNNNNNNNNNNNNNNNNNNNNNNNNNNNNNNNNNNNNNNNNNNNNNNNNNNNNNNNNNNNNNNNNNNNNNNNNNNNNNNNNNNNNNNNNNNNNNNNNNNNNNNNNNNNNNNNNNNNNNNNNNNNNNNNNNNNNNNNNNNNNCCTACTCTGTCTTCTGACAGTCTAGCCCAGCCCTCTACATCCAGCCCTCGCTCAGAGCAGACCAGGGCTAGCCAGGACTGTGGCGAGTACCATACGTCCAGCATGGCGTCCGGAGCCATGTCGTACGGACATCAGTCGTACCACGATGCGTCTGCGTCTACGGCATACACTAGTAACGCAGAGCAGCCTGTCTCTGCAAGCGTTCCTTTCCTGCACCCGCTGCCGTGTCACAAGTTTGGGTTCTACACAACGACGAACGTGACCTCCACCGTTATCACTCACACGGCCTCCACCATGGGAGCCCAGGGCTCCGTGTACCAGGCTCATACCTACTCTCCGGCGGTGGACCCGTACTCCCAGACCCACTGCCACTCTCTCAGTTACCCGGCCGCCGCGTCGGACCCGGTCCACGCAGCGCTGGCTCCTGTCACAGCAACCCACTGCCTGTCTGTCCCGGAGCAGCTGGTTGTTTCAGGGGTCAGGGGGAAACACAAGCAGAAGACAGGAGGCCTGCGGACAGCTGGGTCCCCCGATTTGCCCTCCAACCCCCAATCCACTGCCCCCATCCCCACCAGCTGCCTGGCTAAGCTGCTTTCCTCCAGCACACATGACAAAAAACCAACGCTTGGATTTAATAGCACCTCTCTGATGACAACTAAAGGTCAGAGGTCAACATCTAAGAGCTCTGTGNNNNNNNNNNNNNNNNNNNNNNNNNNNNNNNNNNNNNNNNNNNNNNNNNNNNNNNNNNNNNNNNNNNNNNNNNNNNNNNNNNNNNNNNNNNNNNNNNNNNNNNNNNNNNNNNNNNNNNNNNNNNNNNNNNNNNNNNNNNNNNNNNNNNNNNTTCAGTTCAGTGCTCATCCAGGCCAAATCTCTCCACCAAACCCTCTGGACAAAGCCTCCAATCCCGGCTCCCCGCAGTCCGGCCTCTCAGGACAAGGAAAGCTGGAGTCTAACAAGCAAACGGAGACCAGGAGGATAACTCACATCTCTGCCGAGCAAAAGAGACGTTTCAACATCAAACTGGGATTCGACACTTTACATAACCTGGTGACGACGCTCAGCTCCCAGCCGAGCATAAAGATCAGCAAAGCCACGACGCTGCAGAAGACTGCCGAGTACATCAGCAAGATGCAGCAGGAGAGAGCTCAGCTGCACGAGGAGGTCCAGAGACTCCGAGAGGAGATCCAGCACCTGAACTCTGCCATCAATGCTTGCCAGCAGCAGCTCCCAGCCACAGGTGTCCCCATCACACGGCAGCGCTTTGACTACATGAGGCAAAAGTTCAGAGAGTACGTCCGGGCTCAGACTCTGCAGAACTGGAAGTTCTGGATCTTCAGTATCATCATTGAGCCTCTGTTCGAGTCCTACAATGGGATGGTTTCCACGGCGAGCGTGGAAGACCTGTGTCGATCCACTCTCTCCTGGTTGGACCAGCACTGTGCCTTGCCTGCTCTTAGACCCATGGTTCTGAGTTCACTCCGTCTCTTGAGTACAACCACAGCCATCTTGACTGACCCCAGCCTCCTACCGGAGCAGGCTGCACTCGCAGTGACCCAGGGGGAGCCTGCTCCTGCTATGGACCACTCCTTACAGCCCGTCATGCGGCAGTAG
>Cavefish_Mlxipl (Astyanax mexicanus) 
ATGGCGAAGCTGGACCGGACCTCTCCGCAGTTCTCCGAGCCGCCGAAAGCGCCTCCCATGGCGGACTCGGAGTCGGACTCGGACCCGGAGGACTGCTGCCAGTGCGCCGGGGCGGTGTGGACCCCCGCCACCCGGGCTCAGGTCATCCACAGCGGCCACTTCATGGTCTCCTCCCCGCACAGCGACTCCCTGGCGCGGCGGCGCAGGAGCGGAGCCCCGGCGGACTACGACTTCGACAGCGTGAGCAAACCGGGCTGCCACACCTACAGCTTCGGCCCGTTCAGCTCCCGCAGACTCAGCATAGACCCCACACTCACTCACCTGTTCGAGTGCATGACCCTGGCCTACAGTGGGAAGATAGTGTCCCCTAAGTGGAAGTCTTTCAAGGGCCTGAGGCTGCTGTGGAGGGATAAAATCCGCCTGAATAACAGCATCTGGAGAGCCTGGTTCATTCAGTATGTGGAAAAAAGGAAAAACCCTGTGTGTGGGTTCATCACGCCCTTGGAGGGATCTGAAGCAGATGCCCATCGCAAACCTGAGGCGATCGTGTTGGAGGGAAGCTACTGGAAGAGACGGATAGAAGTGGTGATTAAAGAATATCATAAATGGAGGATTTACTACAAGAAGAGGNNNNNNNNNNNNNNNNNNNNNNNNNNNNNNNNNNNNNNNNNNGCACCTAGCCTCAGGACGGGTCTGGAGAAATGGTCGGATCAGATGTACCCCGAACCCGAAGTGATGCCAGAGGAGGTGCCCATGTTTGACCTGGACTGCTTCCTCTCGGATATTTCAGACACACTCTTCACCATGACCCAGAAGCCCTGCCCGTGGTCTGGAGACCGCCACAACACCTACACGAGTAACGCAGACATGATCCAGCCTGGTTTAACTCCTCTTCAGCCCAACTTGGATGATCTAATGGACACTCCAGNNNNNNNNNNNNNNNNNNNNNNNNNNNNNNNNNNNNNNNNNNNNNNNNNNNNNNNNNNNNNNNNNNNNNNNNNNNNNNNNNNNNNNNNNNNNNNNNNNNNNNNNNNNNNNNNNNNNNNNNNNNNNNNNNNNNNNNNNNNNNNNNNNNNNNNNNNNNNNNNNNNNNNNNNNNNNNNNNNNNNNNNNNNNNNNNNNNNNNNNNNNNNNNNNNNNNNNNNNNNNNNNNNNNNNNNNNNNNNNNNNNNNNNNNNNNNNNNNNNNNNNNNNNNNNNNNNNNNNNNNNNNNNNNNNNNNNNNNNNNNNNNNNNNNNNNNNNNNNNNNNNNNNNNNNNNNNNNNNNNNNNNNNNNNNNNNNNNNNNNNNNNNNNNNNNNNNNNNNNNNNNNNNNNNNNNNNNNNNNNNNNNNNNNNNNNNNNNNNNNNNNNNNNNNNNNNNNNNNNNNNNNNNNNNNNNNNNNNNNNNNNNNNNNNNNNNNNNNNNNNNNNNNNNNNNNNNNNNNNNNNNNNNNNNNNNNNNNNNNNNNNNNNNNNNNNNNNNNNNNNNNNNNNNNNNNNNNNNNNNNNNNNNNNNNNNNNNNNNNNNNNNNNNNNNNNNNNNNNNNNNNNNNNNNNNNNNNNNNNNNNNNNNNNNNNNNNNNNNNNNNNNNNNNNNNNNNNNNNNNNNNNNNNNNNNNNNNNNNNNNNNNNNNNNNNNNNNNNNNNNNNNNNNNNNNNNNNNNNNNNNNNNNNNNNNNNNNNNNNNNNNNNNNNNNNNNNNNNNNNNNNNNNNNNNNNNNNNNNNNNNNNNNNNNNNNNNNNNNNNNNNNNNNNNNNNNNNNNNNNNNNNNNNNNNNNNNNNNNNNNNNNNNNNNNNNNNNNNNNNNNNNNNNNNNNNNNNNNNNNNNNNNNNNNNNNNNNNNNNNNNNNNNNNNNNNNNNNNNNNNNNNNNNNNNNNNNNNNNNNNNNNNNNNNNNNNNNNNNNNNNNNNNNNNNNNNNNNNNNNNNNNNNNNNNNNNNNNNNNNNNNNNNNNNNNNNNNNNNNNNNNNNNNNNNNNNNNNNNNNNNNNNNNNNNNNNNNNNNNNNNNNNNNNNNNNNNNNNNNNNNNNNNNNNNNNNNNNNNNNNNNNNNNNNNNNNNNNNNNNNNNNNNNNNNNNNNNNNNNNNNNNNNNNNNNNNNNNNATCAGTAAAGCCACCACTCTTCAGAAGACGGCGGAGTATATCAGTAAGATGCAGCAGGAGAGAGCTCAGCTCCATGAGGAGGCACAGAGACTACGAGATGAGATCCTGGCACTCAACTCTGCCATCAATGTGTGTCAGCAGCAGCTCCCCACTACAGGTGTCCCCATCACCCGCCAGCGCTTTGATCACATGAGGGAGAAATTCAGAGAATACGTCAGGATCCAGACTCTGCAGAACTGGAAGTTCTGGATCTTCAGTGTGATTATGGAGCCTCTGTTCGAGTCCTATAACGGCATGGTGTCCACGGCCAGTATGGAGGACCTGTGCCGCACCACCCTCAGCTGGCTGGAACAGCACTGCTCCCTGCCTGCCCTCAGACCCACCGTTCTGAGCTCACTCCGCCAGCTCAGTACCTCCACATCCATCCTCACAGACCCCACCCTGGTTCCTGAGCAGGCCACTCAAGCGGTCACTCTGGGGCATGCCTCCCACAGTTAC
>Spotted_gar_Mlxipl (Lepisosteus oculatus)
ATGGCCAAAGCCGAGAGACTCGGATCTGCTGGTTTCTCCGGACGGACCAAACATGACCAGATTCCCGATTCGGAATCGGACTCGGACCCGGAGGAGGAACACGGGGTCAACGCCGGGGCTGGACAAGCGACTGGAGCCGTGTCGCGAACACAGGTGATCCACAGCGGTCACTTTATGGTGTCCGCGCCGCACAGCGATTCCACCCCACGAAGGGGGAAGCGTGGGTCGCCAGCTGGCTATGACTTTGACACCGTGAACCGGACTTGGTGCCACACCTACAGCTTCGGCCCGAGAAGTTCTGGAAGTCTCAGCATCGATCCGACACTGACCCGGCTATTTGAGTGCATGACGCTTGCGTACAGTGGAAAACTTGTGTCCCCGAAGTGGAAGTCTTTCAAAGGCCTCAGGCTGCTGTGGAGGGACAAAATCCGCCTGAATAACGGAATATGGAGAGCCTGGTACATCCAGTATGTGGAGAAGAGAAGGAACCCGGTCTGTGGGTTTGTGACCCCGCTGGAGGGCTCGGAAGCCGAGGCACATCGCAAACCAGAGGCTATTGTTTTAGAGGGCAGCTACTGGAAGCGCAGGATTGAAGTTGTGATTAAAGAATATCACAAATGGAGGATATACCACAAGAAAAGGCTCCAAAAAAATAAAAATGGTAGGCTGTCAATGTTAGACAAGAGGGGAGTCTACAGGAAGGGGGTGAGTAAATGGCCCTGTCAGATGTTCCCGGAGCCGGTGCGGATGCAGGAGGAGAGCCACATGTTTGATCTGGACTGCTTCCTATCGGACATCTCGGACACCTTGTTCACCATGACGCAGAAGTCCTGCCCATGGGCTGGGGATCGGCACGACGCTTATACCAGCAATGCTGACATGATCCAGCCTGGCCTGACGCCTTTGCAGCCTAACCTGGATGACTTTATGGACATTCCTGNNNNNNNNNNNNNNNNNNNNNNNNNNNNNNNNNNNNNNNNNNNNNNNNNNNNNNNNNNNNNNNNNNNNNNNNNNNNNNNNNNNNNNNNNNNNNNNNNNNNNNNNNNNNNNNNNNNNNNNNNNNNNNNNNNNNNNNNNNNNNNNNNNNNNNNNNNNNNNNNNNNNNNNNNNNNNNNNNNNNNNNNNNNNNNNNNNNNNNNNNNNNNNNNNNNNNNNNNNNNNNNNNNNNNNNNNNNNNNNNNNNNNNNNNNNNNNNNNNNNNNNNNNNNNNNNNNNNNNNNNNNNNNNNNNNNNNNNNNNNNNNNNNNNNNNNNNNNNNNNNNNNNNNNNNNNNNNNNNNNNNNNNNNNNNNNNNNNNNNNNNNNNNNNNNNNNNNNNNNNNNNNNNNNNNNNNNNNNNNNNNNNNNNNNNNNNNNNNNNNNNNNNNNNNNNNNNNNNNNNNNNNNNNNNNNNNNNNNNNNNNNNNNNNNNNNNNNNNNNNNNNNNNNNNNNNNNNNNNNNNNNNNNNNNNNNNNNNNNNNNNNNNNNNNNNNNNNNNNNNNNNNNNNNNNNNNNNNNNNNNNNNNNNNNNNNNNNNNNNNNNNNNNNNNNNNNNNNNNNNNNNNNNNNNNNNNNNNNNNNNNNNNNNNNNNNNNNNNNNNNNNNNNNNNNNNNNNNNNNNNNNNNNNNNNNNNNNNNNNNNNNNNNNNNNNNNNNNNNNNNNNNNNNNNNNNNNNNNNNNNNNNNNNNNNNNNNNNNNNNNNNNNNNNNNNNNNNNNNNNNNNNNNNNNNNNNNNNNNNNNNNNNNNNNNNNNNNNNNNNNNNNNNNNNNNNNNNNNNNNNNNNNNNNNNNNNNNNNNNNNNNNNNNNNNNNNNNNNNNNNNNNNNNNNNNNNNNNNNNNNNNNNNNNNNNNNNNNNNNNNNNNNNNNNNNNNNNNNNNNNNNNNNNNNNNNNNNNNNNNNNNNNNNNNNNNNNNNNNNNNNNNNNNNNNNNNNNNNNNNNNNNNNNNNNNNNNNNNNNNNNNNNNNNNNNNNNNNNNNNNNNNNNNNNNNNNNNNNATTGAAACGAGAAGAATCACGCATATTTCTGCAGAACAGAAAAGACGTTTCAACATCAAATTGGGATTTGACACATTGCATAGTCTAGTGACAACACTAAGCTCCCAACCTAGTATCAAAATCAGCAAAGCTACGACCCTGCAGAAGACAGCGGAGTACATCAGCAAGATGCAGCAGGAGAGAGCCCAGCTGCACGAGGAGGCCCAGCGGTTGCGTGAGGAGGTGGTGGCGCTCAACTGCGCGATCAACGAGTGCCAACAGCAGCTTCCTGCCACCGGGGTGCCCATAACCCGGCAGCGGTTTGACCACATGAGAGAGATGTTCCGGGACTACGTCCGGGCGCAGACCCTGCAGAACTGGAAGTTTTGGATTTTCAGTATCATCATTGAGCCTCTGTTTGAAACCTACAATGGGATGGTTTCTACTGCCAGTGTAGAGGATCTGTGTCGCACAACCTTGTCCTGGCTGGATCAGTACTGTTCCCTTCCTGCTCTCAGACCTACTGTCCTAAGATCCCTCCGTCACCTCTGCACATCCACGTCCATCCTGACTGACCCCACGCTCGTCCCGGAGCAGGCCACACAGGCCGTGACCCAGACCGGCCCTGGCAACAGTTACCCTTAG


S2 Fig. Mlxipl coding sequences. Fasta formatted predicted coding sequences for Mlxipl genes from S1 Table. Ns represent gaps in the sequence and are of arbitrary length but maintain the reading frame.
