# Supplementary material for: Contrasting Patterns in the Evolution of Vertebrate MLX Interacting Protein (MLXIP) and MLX Interacting Protein-Like (MLXIPL) Genes
Source: PLoS One. 2016 Feb 24;11(2):e0149682. doi: 10.1371/journal.pone.0149682 (PMC4766361; doi:10.1371/journal.pone.0149682)
Supplement: S3 Fig — (TXT) [file pone.0149682.s003.txt]

>Human_MLX (Homo sapiens) 
ATGACGGAGCCGGGCGCCTCTCCCGAGGACCCTTGGGTCAAGGTGGAGTATGCCTACAGCGACAACAGCCTGGACCCCGGGCTTTTTGTAGAAAGCACCCGCAAGGGGAGTGTAGTGTCCAGAGCTAATAGCATCGGTTCCACCAGTGCCTCTTCTGTCCCCAACACAGATGATGAGGACAGTGATTACCACCAGGAGGCCTACAAGGAGTCCTACAAAGACCGGCGGCGGCGCGCACACACTCAGGCTGAGCAGAAGAGGAGGGACGCCATCAAGAGAGGCTATGATGACCTTCAGACCATCGTCCCCACTTGCCAGCAGCAGGACTTCTCCATTGGCTCCCAAAAGCTCAGCAAAGCCATCGTTCTACAAAAGACCATTGACTACATTCAGTTTTTGCACAAGGAGAAGAAAAAGCAGGAGGAGGAGGTGTCCACGTTACGCAAGGATGTCACCGCCCTAAAGATCATGAAAGTGAACTATGAGCAGATTGTGAAGGCACACCAGGACAACCCCCATGAAGGGGAGGACCAGGTCTCTGACCAGGTCAAGTTCAACGTGTTTCAAGGCATCATGGATTCCCTGTTCCAGTCCTTCAATGCCTCCATCTCAGTGGCCAGCTTCCAGGAGCTGTCAGCGTGTGTCTTCAGCTGGATCGAGGAGCACTGTAAGCCTCAGACCCTGCGGGAGATTGTGATTGGCGTCCTGCACCAATTGAAAAACCAGCTTTACTGA
>Chimpanzee_Mlx (Pan troglodytes) 
ATGACGGAGCCGGGCGCCTCTCCCGAGGACCCTTGGGTCAAGGTGGAGTATGCCTACAGCGACAACAGCCTGGACCCCGGGCTTTTTGTAGAAAGCACCCGCAAGGGGAGTGTAGTGTCCAGAGCTAATAGCATCGGTTCCACCAGTGCCTCTTCTGTCCCCAACACAGATGACGAGGACAGTGATTACCACCAGGAGGCCTACAAGGAGTCCTACAAAGACCGGCGGCGGCGCGCACACACTCAGGCTGAGCAGAAGAGGAGGGACGCCATCAAGAGAGGCTATGATGACCTTCAGACCATCGTCCCCACTTGCCAGCAGCAGGACTTCTCCATTGGCTCCCAAAAGCTCAGCAAAGCCATCGTTCTACAAAAGACCATTGACTACATTCAGTTTTTGCACAAGGAGAAGAAAAAGCAGGAGGAGGAGGTGTCCACGTTACGCAAGGATGTCACCGCCCTAAAGATCATGAAAGTGAACTATGAGCAGATTGTGAAGGCACACCAGGACAACCCCCATGAAGGGGAGGACCAGGTCTCTGACCAGGTCAAGTTCAACGTGTTTCAAGGCATCATGGATTCCCTGTTCCAGTCCTTCAATGCCTCCATCTCAGTGGCCAGCTTCCAGGAGCTGTCAGCGTGTGTCTTCAGCTGGATCGAGGAGCACTGTAAGCCTCAGACCCTGCGGGAGATTGTGATTGGCGTCCTACACCAATTGAAAAACCAGCTTTACTGA
>Gorilla_Mlx (Gorilla gorilla) 
ATGACGGAGCCGGGCGCCTCTCCCGAGGACCCTTGGGTCAAGGTGGAGTATGCCTACAGCGACAACAGCCTGGACCCCGGGCTTTTTGTAGAAAGCACCCGCAAGGGGAGTGTAGTGTCCAGAGCTAATAGCATCGGTTCCACCAGTGCCTCTTCTGTCCCCAACACAGATGACGAGGACAGTGATTACCACCAGGAGGCCTACAAGGAGTCCTACAAAGACCGGCGGCGGCGCGCACACACTCAGGCTGAGCAGAAGAGGAGGGACGCCATCAAGAGAGGCTATGATGACCTTCAGACCATCGTCCCCACTTGCCAGCAGCAGGACTTCTCCATTGGCTCCCAAAAGCTCAGCAAAGCCATCGTTCTACAAAAGACCATTGACTACATTCAGTTTTTGCACAAGGAGAAGAAAAAGCAGGAGGAGGAGGTGTCCACGTTACGCAAGGATGTCACGGCCCTAAAGATCATGAAAGTGAACTATGAGCAGATTGTGAAGGCACACCAGGACAACCCCCATGAAGGGGAGGACCAGGTCTCTGACCAGGTCAAGTTCAACGTGTTTCAAGGCATCATGGATTCCCTGTTCCAGTCCTTCAATGCCTCCATCTCAGTGGCCAGCTTCCAGGAGCTGTCAGCGTGTGTCTTCAGCTGGATTGAGGAGCACTGTAAGCCTCAGACCCTGCGGGAGATTGTGATTGGCGTCCTGCACCAATTGAAAAACCAGCTTTACTGA
>Orangutan_Mlx (Pongo abelii) 
ATGACGGAGCCGGGCGCCTCTCCCGAGGACCCTTGGGTCAAGGTGGAGTATGCCTACAGCGACAACAGCCTGGACCCCGGGCTTTTTGTAGAAAGCACCCGCAAGGGGAGTGTAGTGTCCAGAGCTAATAGCATCGGTTCCACCAGTGCCTCTTCTGTCCCCAACACAGATGACGAGGACAGTGATTACCACCAGGAGGCCTACAAGGAGTCTTACAAAGACCGGCGGCGGCGCGCACACACTCAGGCTGAGCAGAAGAGGAGGGACGCCATCAAGAGAGGCTATGATGACCTTCAGACCATCGTCCCCACTTGCCAGCAGCAGGACTTCTCCATTGGCTCCCAAAAGCTCAGCAAAGCCATCGTTCTACAAAAGACCATTGACTACATTCAGTTTTTGCACAAGGAGAAGAAAAAGCAGGAGGAGGAGGTGTCTACGTTACGCAAGGATGTCACAGCCCTAAAGATCATGAAAGTGAACTATGAGCAGATTGTGAAGGCACACCAGGACAACCCCCATGAAGGGGAGGACCAGGTCTCTGACCAGGTCAAGTTCAACGTGTTTCAAGGCATCATGGATTCCCTGTTCCAGTCCTTCAATGCCTCCATCTCAGTGGCCAGCTTCCAGGAGCTGTCAGCCTGTGTCTTCAGCTGGATTGAGGAGCACTGTAAGCCTCAGACCCTGCGGGAAATTGTGATTGGCGTCCTGCACCAATTGAAAAACCAGCTTTACTGA
>Gibbon_Mlx (Nomascus leucogenys) 
ATGACGGAGCCGGGCGCCTCTCCCGAGGACCCTTGGGTCAAGGTGGAGTATGCCTACAGCGACAACAGCCTCGACCCCGGGCTTTTTGTAGAAAGCACCCGCAAGGGGAGTGTAGTGTCCAGAGCTAATAGCATCGGTTCCACCAGTGCCTCTTCTGTCCCCAACACAGATGACGAGGACAGTGATTACCACCAAGAGGCCTACAAGGAGTCCTACAAAGACCGGCGGCGGCGCGCACACACTCAGGCTGAGCAGAAGAGGAGGGACGCCATCAAGNNNNNNNNNNNNNNNNNNNNNNNNNNNNNNNNNNNNNNNNNNNNNNNNNNNNNNNNNNNNNNNNNNNNNNNNNNNNNNNNNNNNNNNNNNNNNNNNNNNNCCATTGACTACATTCAGTTTTTGCACAAGGAGAAGAAAAAGCAGGAGGAGGAGGTGTCCACGTTACGCAAGGATGTCACGGCCCTAAAGATCATGAAAGTGAACTATGAGCAGATTGTGAAGGCACACCAGGACAACCCCCATGAAGGGGAGGACCAGGTCTCTGACCAGGTCAAGTTCAACGTGTTTCAAGGCATCATGGATTCCCTGTTCCAGTCCTTCAATGCCTCCATCTCAGTGGCCAGCTTCCAGGAGCTGTCAGCCTGCGTCTTCAGCTGGATTGAGGAGCACTGTAAGCCTCAGACCCTGCGGGAGATTGTGATTGGCGTCCTGCACCAATTGAAAAACCAGCTTTACTGA
>Macaque_Mlx (Macaca mulatta) 
ATGACTGAGCCGGGCGCCTCTCCCGAGGACCCTTGGGTCAAGGTGGAGTATGCCTACAGCGACAACAGCCTGGACCCCGGGCTTTTTGTAGAAAGCACCCGCAAGGGGAATGTAGTGTCCAGAGCTAATAGCATCGGTTCCACCAGTGCCTCTTCTGTCCCCAACACAGATGACGAGGACAGTGATTACCACCAGGAGGCCTACAAGGAGTCCTACAAAGACCGGCGGCGGCGAGCACACACTCAGGCTGAGCAGAAGAGGAGGGACGCCATCAAGAGAGGCTATGATGACCTTCAGACCATCGTCCCCACTTGCCAGCAGCAGGACTTCTCCATTGGCTCCCAAAAGCTCAGCAAAGCCATCGTTCTACAAAAGACCATTGACTACATTCAGTTTTTGCACAAGGAGAAGAAAAAGCAGGAGGAGGAGGTGTCCACGTTACGCAAGGATGTCACGGCCCTAAAGATCATGAAAGTGAACTATGAGCAGATTGTGAAGGCACACCAGGACAACCCCCATGAAGGGGAGGACCAGGTCTCTGACCAGGTCAAGTTCAACGTGTTTCAAGGCATCATGGATTCCCTGTTCCAGTCCTTCAATGCCTCCATCTCGGTGGCCAGCTTCCAGGAGCTGTCAGCCTGTGTCTTCAGCTGGATTGAGGAGCACTGTAAGCCTCAGACCCTGCGGGAGATTGTGATTGGCGTCCTGCACCAATTGAAAAACCAGCTTTACTGA
>Olive_baboon_Mlx (Papio anubis) 
ATGACTGAGCCGGGAGCCTCTCCCGAGGACCCTTGGGTCAAGGTGGAGTATGCCTACAGCGACAACAGCCTGGACCCCGGGCTTTTTGTAGAAAGCACCCGCAAGGGGAATGTAGTGTCCAGAGCTAATAGCATCGGTTCCACCAGTGCCTCTTCTGTCCCCAACACAGATGACGAGGACAGTGATTACCACCAGGAGGCCTACAAGGAGTCCTACAAAGACCGGCGGCGGCGAGCACACACTCAGGCTGAGCAGAAGAGGAGGGACGCCATCAAGAGAGGCTATGATGACCTTCAGACCATCGTCCCCACTTGCCAGCAGCAGGACTTCTCCATTGGCTCCCAAAAGCTCAGCAAAGCCATCGTTCTACAAAAGACCATTGACTACATTCAGTTTTTGCACAAGGAGAAGAAAAAGCAGGAGGAGGAGGTGTCCACGTTACGCAAGGATGTCACGGCCCTAAAGATCATGAAAGTGAACTATGAGCAGATTGTGAAGGCACACCAGGACAACCCCCATGAAGGGGAGGACCAGGTCTCTGACCAGGTCAAGTTCAACGTGTTTCAAGGCATCATGGATTCCCTGTTCCAGTCCTTCAATGCCTCCATCTCGGTGGCCAGCTTCCAGGAGCTGTCAGCCTGTGTCTTCAGCTGGATTGAGGAGCACTGTAAGCCTCAGACCCTGCGGGAGATTGTGATTGGCGTCCTGCACCAATTGAAAAACCAGCTTTACTGA
>Vervet_AGM_Mlx (Vervet-African Green Monkey, Chlorocebus sabaeus) 
ATGACTGAGCCGGGCGCCTCTCCCGAGGACCCTTGGGTCAAGGTGGAGTATGCCTACAGCGACAACAGCCTGGACCCCGGGCTTTTTGTAGAAAACACCCGCAAGGGGAATGTAGTGTCCAGAGCTAATAGCATCGGTTCCACCAGTGCCTCTTCTGTCCCCAACACAGATGACGAGGACAGTGATTACCACCAGGAGGCCTACAAGGAGTCCTACAAAGACCGGCGGCGGCGAGCACACACTCAGGCTGAGCAGAAGAGGAGGGACGCCATCAAGAGAGGCTATGATGACCTTCAGACCATCGTCCCCACTTGCCAGCAGCAGGACTTCTCCATTGGCTCCCAAAAGCTCAGCAAAGCCATCGTTCTACAAAAGACCATTGACTACATTCAGTTTTTGCACAAGGAGAAGAAAAAGCAGGAGGAGGAGGTGTCCACGTTACGCAAGGATGTCACGGCCCTAAAGATCATGAAAGTGAACTATGAGCAGATTGTGAAGGCACACCAGGACAACCCCCATGAAGGGGAGGACCAGGTCTCTGACCAGGTCAAGTTCAACGTGTTTCAAGGCATCATGGATTCCCTGTTCCAGTCCTTCAATGCCTCCATCTCGGTGGCCAGCTTCCAGGAGCTGTCAGCCTGTGTCTTCAGCTGGATTGAGGAGCACTGTAAGCCTCAGACCCTGCGGGAGATTGTGATTGGCGTCCTGCACCAATTGAAAAACCAGCTTTACTGA
>Marmoset_Mlx (Callithrix jacchus) 
ATGACGGAGTCGGGCGCCTCTCCGGAGGACCCCTGGGTCAAGGTGGAATATGCCTACAGCGATAACAGCCTGGATCCCGGGCTTTTTGTAGAAAGCACCCGCAAGGGGAGTGTAGTGTCCAGAGCTAATAGCATTGGTTCCACCAGCGCCTCTTCTGTCCCCAACACAGATGACGAGGACAGTGATTACCACCAGGAGGCCTACAAGGAGTCCTACAAAGACCGGCGGCGGCGCGCACACACTCAGGCTGAACAGAAGAGGAGGGACGCCATCAAGAGAGGCTATGATGACCTTCAGACCATCGTCCCCACTTGCCAGCAGCAGGACTTCTCCATTGGCTCCCAAAAGCTCAGCAAAGCCATCGTTCTGCAAAAGACCATTGACTACATTCAGTTTTTGCACAAGGAGAAGAAAAAGCAGGAGGAGGAGGTGTCCACATTACGCAAGGATGTCACGGCCCTAAAGATCATGAAAGTGAACTATGAGCAGATTGTGAAGGCACACCAGGACAACCCCCATGAAGGGGAGGACCAGGTCTCTGACCAGGTCAAGTTCAACGTGTTTCAAGGCATCATGGACTCCCTGTTCCAGTCCTTCAATGCCTCCATCTCAGTGACCAGCTTCCAGGAGCTGTCGGCCTGTGTCTTCAGCTGGATTGAGGAGCACTGTAAGCCTCAGACCCTGCGGGAGATTGTGATTGGCGTCCTGCACCAATTGAAAAACCAGCTTTACTGA
>Tarsier_Mlx (Tarsius syrichta) 
NNNNNNNNNNNNNNNNNNNNNNNNNNNNNNNNNNNNNNNNNNNNNNNNNNNNNNNNNNNNNNNNNNNNNNNNNNNNNNNNNNNNNNNNNNNNNNNNNNNNNNNNNNNNNNNNNNNNNNNNNNNNNNNNNNNNNNNNNNNNNNNNNNNNNNNNNNNNNNNNNNNNNNNNNNNNACGAGGACAGTGATTACCACCAGGAGTCCTACAAGGAGTCCTATAAGGACCGGCGGCGGCGAGCACATACTCAGGCCGAGCAGAAGAGGAGGGACGCCATCAAGAGAGGCTATGATGACCTCCAGACCATCGTCCCTACCTGTCAGCAGCAGGACTTCTCCATCGGCTCCCAAAAGCTCAGCAAAGCCATCGTTCTACAAAAGACCATTGACTACATCCAGTTTCTGCACAAGGAGAAGAAAAAGCAGGAAGAAGAGGTGTCCACACTGCGCAAGGACGTTATGGCCCTGAAGATCATGAAAGTNNNNNNNNNNNNNNNNNNNNNNNNNNNNNNNNNNNNNNNNNNNNNNNNNNNNNNNNNNNNNNNNNNNNNNNNNNNNNNNNNNNNNNNNNNNNNNNNNNNNNNNNNNNNNNNNNNNNNNNNNNNNNNNNNNNNNNNNNNNNNNNNNNNNNNNNNNNNNNNNNNNNNNNNNNNNNNNNNNNNNNNNNNNNNNNNNNNNNNNNNNACCCTCCGTGAGATCGTGATTGGCGTCCTGCACCAACTGAAAAACCAGCTTTACTGA
>Mouse_lemur_Mlx (Microcebus murinus) 
ATGACTGAGCCGGGCGCTTCTCCCGAGGACCCTTGGGTCAAGGTGGAGTATGCCTACAGCGACAACAGCCTGGATCCTGGGCTTTTTGTAGAAAGCACCCGCAAGGGGAGTGTAGTGTCCAGAGCTAATAGCATCGGTTCTACCAGTGCCTCTTCTGTCCCCAACACAGATGACGAGGACAGTGATTACCACCAGGAGTCCTACAAGGAGTCCTACAAAGACCGGCGGCGGCGAGCACACACTCAAGCTGAGCAGAAGAGGAGGGACGCCATCAAGAGAGGCTATGATGACCTTCAGATTGTCCCCACCTGCCAGCAGCAGGACTTCTCCATTGGCTCCCAAAAGCTCAGCAAAGCCATTGTTCTACAAAAGACCATTGACTACATCCAGTTTTTGCACAAGGAAAAGAAAAAGCAGGAAGAAGAGGTGACCACGCTACGCAAGGATGTCACGGCCCTGAAGATCATGAAAGTGAACTATGAGCAGATCGTGAAGGCACACCAGGACAATCCCCATGAGGGGGAGGACCAGGTCTCCGACCAGGTCAAGTTCAACGTGTTTCAAGGCATCATGGACTCTCTGTTCCAGTCCTTCAATGCCTCCATCTCTGTGGCCAGCTTCCAGGAGCTGTCGGCCTGTGTCTTCAGCTGGATTGAGGAGCACTGTAAGCCACAGACCCTACGGGAGATTGTGATCGGCGTCCTGCACCAATTGAAAAACCAGCTTTACTGA
>Bushbaby_Mlx (Otolemur garnetti) 
ATGACGGAGTCGGGCGCCTCTCCGGAGGACCCCTGGGTCAAGGTGGAGTACGCCTACAGTGACAACAGCCTGGACCCCGGGCTTTTTGTAGAAAGCACCCGCAAGGGGAGTGTAGTGTCCAGAGCTAATAGCATCGGTTCTACCAGTGCCTCTTCCGTCCCCAACACAGATGATGAGGAGGACAGTGATCACCACCAGGAGTCCTACAAGGAATCTTACAAGGACCGGCGGCGGCGAGCACACACTCAGGCTGAGCAGAAGAGGAGGGATGCCATCAAGAGAGGCTACGATGACCTTCAGACCATCGTCCCCACCTGCCAGCAGCAAGACTTCTCCATTGGTTCCCAAAAGCTCAGCAAAGCCATTGTTCTACAAAAGACCATTGACTACATCCAGTTTTTGCACAAGGAAAAGAAAAAGCAGGAGGAGGAGGTGTCCACACTACGGAAAGATGTCACGGCCCTAAAGATCATGAAAGTGAACTATGAGCAGATTGTGAAGGCACACCAGGACAACCCCCATGAAGGGGAGGACCAGGTCTCTGACCAGGTCAAGTTCAACGTGTTTCAAGGCATCATGGACTCTCTGTTCCAGTCCTTCAACGCTTCCATCTCCGTGGCCAGCTTCCAGGAGCTGTCAGCCTGTGTCTTCAGCTGGATTGAGGAACACTGTAAGCCACAGACCTTACGGGAGATCGTGATTGGCGTCCTGCATCAATTGAAAAACCAGCTTTACTGA
>Tree_shrew_Mlx (Tupaia belangeri) 
ATGACGGAGTCGGGCGCCTCTCCCGAGGACCCCTGGGTCAAGGTGGAGTATGCGTACAGTGACAATAGCCTGGACCCTGGGCTTTTTGTAGAAAGCACCCGCAAGGGGAGTGTAGTCTCCAGAGCTAATAGTATCGGTTCCACTAGTGCCTCTTCTGTTCCTAACACAGATGACGAGGACAGTGATTACCACCAAGAGTCCTACAAGGAATCCTACAAGGACCGGCGGCGGCGAGCACACACTCAGGCTGAGCAGAAAAGGAGGGATGCCATCAAGAGAGGCTATGATGACCTTCAGACCATCGTGCCAACCTGCCAGCAGCAGGACTTCTCCATTGGCTCCCAGAAGCTCAGCAAAGCCATCGTTCTACAGAAGACTATTGACTACATTCAGTTTTTGCATAAAGAGAAGAAAAAGCAGGAGGAGGAGGTGTCCACACTACGCAAGGATGTCACAGCCCTAAAGATCATGAAAGTGAACTACGAGCAGATTGTGAAGGCACACCAGGACAACCCCCACGAGGGGGAGGACCAGGTCTCTGACCAGGTCAAGTTCAACGTGTTCCAAGGCATCATGGACTCCCTGTTCCAGTCCTTCAATGCCTCCATTTCTGTGGCCAGCTTCCAGGAGTTGTCAGCTTGTGTCTTCAGCTGGATTGAAGAGCACTGTAAGCCTCAGACCCTCCGAGAGATTGTGATTGGCGTCCTGCACCAGCTGAAAAATCAGCTTTACTGA
>Mouse_Mlx (Mus musculus) 
ATGACGGAGCCGGGCGCCTCTCCGGAGGACCCTTGGGTCAAGGTCGAGTATGCCTACAGTGACAACAGCCTGGATCCTGGGCTTTTTGTAGAAAGCACCCACAAGGGGAGTGTAGTGTCCAGAGCTAATAGCATCGGCTCCACCAGTGCCTCTTCTGTCCCCAACACAGATGATGAGGACAGTGATTATCAGCAGGAGTCCTACAAGGAGTCCTACAAAGACCGGAGGCGGCGTGCGCACACTCAGGCTGAACAGAAGAGAAGGGATGCTATTAAGAGAGGCTATGATGACCTTCAGACCATTGTCCCTACCTGCCAGCAGCAGGATTTCTCCATTGGCTCCCAAAAACTCAGCAAAGCCATCGTTCTACAGAAGACCATTGACTACATCCAGTTTTTACACAAGGAGAAGAAAAAGCAGGAGGAAGAAGTATCCACACTGCGCAAGGACGTCACAGCCTTGAAGATAATGAAAGTGAACTATGAGCAAATCGTGAAGGCACATCAGGACAACCCTCATGAGGGAGAGGACCAGGTCTCTGACCAGGTCAAGTTCAACGTCTTTCAAGGCATCATGGACTCCCTCTTCCAGTCTTTCAACGCCTCTATCTCTGTGGCCAGCTTCCAGGAGCTCTCAGCTTGTGTCTTCAGCTGGATTGAGGAACACTGTGAGCCACAGACTCTACGAGAGATTGTGATCGGTGTCCTTCATCAGTTGAAAAACCAACTCTACTGA
>Rat_Mlx (Rattus norvegicus) 
ATGACGGAGCCGGGCGCCTCTCCGGAGGACCCTTGGGTCAAGGTCGAGTATGCCTACAGTGACAACAGCCTGGACCCTGGGCTTTTTGTAGAAAGCACCCACAAGGGGAGTGTAGTGTCCAGAGCTAATAGCATCGGTTCCACCAGTGCCTCTTCTGTCCCCAACACAGATGATGAGGACAGCGATTATCAGCAGGAATCCTACAAGGAGTCCTATAAAGACCGGAGGCGGCGTGCGCACACTCAGGCTGAACAGAAGAGGAGGGATGCTATTAAGAGAGGCTATGATGACCTTCAGACCATTGTCCCTACTTGCCAGCAGCAGGATTTCTCCATTGGCTCCCAAAAACTCAGCAAAGCCATCGTTCTACAGAAGACCATTGACTACATCCAGTTTTTACACAAGGAGAAGAAAAAACAGGAGGAGGAGGTGTCCACCCTGCGCAAGGACGTCACAGCCTTGAAGATAATGAAAGTGAACTATGAGCAGATCGTGAAGGCACATCAGGACAACCCTCATGAGGGAGAGGACCAGGTCTCTGACCAGGTCAAGTTCAACGTCTTTCAAGGCATCATGGACTCCCTGTTCCAGTCTTTCAACGCCTCCATCTCTGTGGCCAGCTTCCAGGAGCTCTCAGCCTGTGTCTTCAGCTGGATTGAAGAACACTGTGAACCGCAGACTCTACGGGAGATTGTGATCGGTGTCCTTCATCAGTTGAAAAACCAACTCTACTGA
>Kangaroo_rat (Dipodomys ordii) 
ATGACCGAGCCCGGCGCTTCTCCGGAGGACCCCTGGGTTAAGGTGGAGTATGCCTATAGTGACAACAGTCTGGACCCTGGGCTTTTTGTAGAAAGCACCCGCAAAGGGAGTGTAGTGTCCAGAGCTAATAGCATCGGTTCCACCAGTGCCTCTTCTGTCCCCAACACAGATGACGAGGACAGTGATTACCATCAGGAGTCCTACAAGGAGTCCTACAAAGACCGCCGGCGGCTAGCTCACACTCAGGCTGAGCAGAAGAGGAGGGACGCCATCAAGAGAGGCTATGATGACCTTCAGACTATTGTCCCTACCTGCCAGCAGCAGGACTTCTCTATTGGCTCCCAAAAGCTGAGCAAAGCCATCGTTCTACAGAAGACCATTGACTACATCCAGTTTTNNNNNNNNNNNNNNNNNNNNNNNNNNNNNNNNNNNNNNNNNNNNNNNNNNNNNNNNNNNNNNNNNNNNNNNNNNNNNNNGAACTATGAGCAGATTGTGAAGGCACATCAGGACAACGTCCACGAGGGGGAGGACCAGATCTCTGACCAGGTCAAGTTCAACGTGTTTCAAGGGATCATGGATTCCCTATTCGAGTCCTTCAATGCCTCCATCTCCGTGGCCAGCTTCCAAGAGCTGTCAGCCTGTGTCTTCAGCTGGATTGAGGAGCACTGTAAGCCGCAGACCCTACGAGAGATTGTGATTGGGGTGCTGCATCAGTTGAAAAACCAACTTTACTGA
>Squirrel_Mlx (Icidomys tridecemlineatus) 
ATGACGGAGCCAGGCGCTTCTCCCGAGGACCCCTGGGTCAAGGTGGAGTATGCCTACAGTGACAACAGCCTGGACCCTGGGCTTTTTGTAGAAAACACTCGTAAGGGAAGTGTAGTGTCCAGAGCTAATAGCATCGGTTCCACCAGTGCCTCCTCTGTCCCCAACACAGATGATGAGGACAGTGATTACCACCAGGAGTCCTACAAGGAATCCTACAAAGACCGCAGGCGGCGAGCACATACCCAGTCGGAGCAGAAGAGGAGGGACGCCATCAAGAGAGGCTATGATGACCTTCAGACCATCGTCCCCACCTGCCAGCAGCAGGACTTCTCCATTGGCTCTCAAAAGCTCAGCAAAGCCATCGTTCTACAGAAGACCATCGACTACATCCAGTTTTTACACAAGGAGAAGAAAAAGCAGGAAGAGGAGGTGTCTACACTACGCAAGGATGTCACAGCCCTAAAGATAATGAAAGTAAACTATGAGCAGATTGTGAAGGCACATCAGGACAACCCCCATGAGGGAGAGGACCAGGTCTCTGACCAGGACAAGTTTAATGTGTTTCAAGGTGTCATGGACTCCCTGTTTGAGTCCTTCAATGCCTCCATCTCTGTGGCCAGCTTCCAAGAGCTATCAGCTTGTGTTTTCAGCTGGATTGAGGAGCACTGTAAGCCTCAGACCCTGCGGGAGATCGTGATTGGCGTCCTGCATCAATTGAAAAATCAACTTTACTGA
>Guinea_Pig_Mlx (Cavia porcellus)
ATGACAGAGCGTGGTGCCTCTCCCGAGGACCCCTGGGTCAAGGTGGAGTGCACCCTCAGCGACACCAGCCTGGACCCCGGGCTTTTTGTGGAAAGTGTCCGCAAAGGGAGCGTGGTGTCCCGGGCTAATAGCATCGGCTCCACCAGTGCCTCTTCTGTCCCCAACACAGATGATGAGGACAGTGACTACCAGCAGGAGTCCTACAAGGAGTCCTACAAGGATCGGCGGCGGCGGGCACACACGCAGGCCGAGCAGAAGCGCAGGGATGCCATCAAGAGAGGATATGATGACCTTCAGACCATCGTCCCCACCTGCCAGCAGCAGGACTTCTCCATTGGCTCCCAGAAGCTCAGCAAGGCCATCGTCCTGCAGAAGACCATCGACTACATCCAGTTTCTGCACAAGGAGAAAAAGAAGCAGGAGGAGGAGGTGTCCACGCTCCGAAAGGATGTCACAGCCCTTAAGATCATGAAAGTGAACTATGAGCAGATTGTCAAGGCACATCGCAACAACCCCCACGAGGGCAAGGACCAGGTCTCCGACCAGGTCAAGTTCAACGTGTTCCAGGGCATCATGGACTCGCTGTTCCAGTCCTTCAACGCCTCCATCTCCGTGGCCAGCTTCCAGGAGCTGTCAGCCTGCGTCTTCAGCTTGATCGAGGAGCACTGCAAGCCCCAGACACTGCGAGACACTGTGCTGGGTGTCTTGCACCAGCTGAAGAACCAACTTTACTGA
>Rabbit_Mlx (Oryctolagus cuniculus)
ATGACAGAGCCGGGCGCCTCTCCCGAGGACCCCTGGGTCAAGGTGGAGTACGCCTACAGCGACAACAGCCTGGATCCCGGGCTGTTCGTGGACAGCTCCAGCAAGGGGAGCGTGGTGTCCAGAGCTAACAGCATCGGGTCCACCAGTGCCTCCTCCGTCCCCAACACAGATGACGAGGACAGTGACTATCACCAGGAGTCGTACAAGGAGTCCTACAAAGACCGGCGGCGGCGAGCACACACGCAGGCTGAACAGAAGAGGAGGGACGCCATCAAGAGAGGCTATGACGACCTTCAGACCATTGTCCCCACCTGCCAGCAGCAGGACTTCTCCATCGGCTCCCAGAAGCTCAGCAAAGCCATCGTTCTGCAGAAGACCATCGACTACATCCAGTTTTTGCACAAAGAGAAGAAAAAGCAGGAGGAGGAGGTGTCCACACTCCGCAAGGATGTCACAGCCCTGAAGATCATGAAAGTGAACTACGAGCAGATTGTGAAGGCACACCAGGACAACCCCAGCGAGGGGAAGGACCAGGTCTCGGACCAGGTCAAGTTCAACGTGTTTCAAGGCATCATGGACTCCCTGTTCCAGTCCTTCAATGCCTCCATCTCTGTGGCCAGCTTCCAGGAGCTGTCAGCCTGCGTCTTCAACTGGATCGAGGAGCACTGCAAGCCTCAGACCCTGCGGGAGATCGTGGTCGGCGTCCTGCACCAACTGAAGAACCAGCTCTACTGA
>Pika_Mlx (Ochonta princeps) 
ATGACAGAGCCGGGCGCCTCTCCGGAGGACCCCTGGGTCAAGGTGGAGTACGCCTACAGCGAGAACGTGGACTCCGGGCTTTTTGTAGACAACGCCAGCAAGGGGAGTGTAGTGTCCAGAGCTAACAGCATCGGGTCCACCAGTGCCTCTTCTGTCCCCAACACAGATGACGAGGACAGCGACTACCAGCAGGAGTCTTACAAGGAGTCTTACAAGGACCGGCGGCGGCGAGCACACACGCAGGCTGAGCAGAAGCGGAGGGACGCCATCAAGAGAGGCTATGACGACCTTCAAACCATCGTCCCCACCTGCCAGCAGCAGGATTTCTCCATAGGCTCCCAGAAGCTCAGCAAAGCCATCGTTCTGCAGAAGACCATTGACTACATCCAGTTTTTGCACAAAGAGAAGAAAAAGCAGGAAGAGGAGGTGTCCACGCTCCGCAAGGACGTCACAGCCCTAAAAATCATGAAAGTGAACTATGAGCAGATTGTGAAGGCGCACCAGGACAACCCCCATGAGGGCAAGGACCAGGTCTCAGACCAGGTCAAGTTCAATGTGTTTCAAGGCATCATGGACTCGCTGTTCCAGTCCTTCAATGCCTCCATCTCAGTGGCCAGCTTCCAGGAGCTGTCGGCCTGCGTCTTCAGCTGGATCGAGGAGCACTGCAAGCCGCAGACCCTGCGTGAGATCGTGATTGGCGTCCTTCACCAGCTGAAAAACCAGCTGTACTGA
>Cow_Mlx (Bos taurus) 
ATGACGGAGCCGGGCGCCTCTCCGGAGGACCCCTGGGTCAAGGTGGAGTATGCCTACAGCGACAACAGTCTGGACCCTGGGCTTTTTGTAGAAAGCACCCGCAAGGGGAGTGTAGTGTCCAGAGCTAATAGCATCGGTTCCACCAGTGCCTCTTCTGTCCCCAACACAGATGACGAGGACAGCGATTACCACCAGGAGTCCTACAAGGAGTCCTACAAGGACCGGCGGCGGCGAGCACACACTCAGGCCGAGCAGAAGAGGAGGGACGCCATCAAGAGAGGCTATGATGATCTACAGACCATCGTCCCCACCTGCCAGCAGCAGGACTTCTCCCTTGGCTCTCAGAAACTGAGCAAAGCCATCGTGCTGCAGAAGACTATTGACTACATCCAGTTTTTGCACAAGGAGAAGAAAAAGCAGGAGGAGGAGGTATCCACGCTCCGCAAGGATGTCATGGCCCTAAAGATCATGAAAGTGAACTATGAGCAGATTGTGAAGGCGCACCAGGACAACCCCCATGAGGGGGAGGACCAGGTCTCGGACCAGGTCAAGTTCAACGTGTTTCAAGGCATCATGGACTCCCTCTTCCAGTCCTTCAATGCCTCCATCTCTGTGGCGAGCTTCCAGGAGCTGTCGGCCTGTGTCTTCAGCTGGATTGAGGAGCACTGTAAGCCTCAGACCCTACGGGAAATTGTGATTGGCGTCCTGCACCAACTGAAGAACCAGCTTTACTGA
>Sheep_Mlx (Ovis aeries) 
ATGACGGAACCGGGCGCCTCTCCGGAGGACCCCTGGGTCAAGGTGGAGTATGCCTACAGCGACAACAGTCTGGACCCTGGGCTTTTTGTAGAAAGCACCCGCAAGGGGAGTGTAGTGTCCAGAGCTAATAGCATCGGTTCCACCAGTGCCTCTTCTGTCCCCAACACAGATGACGAGGACAGCGATTACCACCAGGAATCCTACAAGGAGTCCTACAAGGACCGGCGGCGGCGAGCGCACACTCAGGCCGAGCAGAAGAGGAGGGACGCCATCAAGAGAGGCTATGATGATCTACAGACCATTGTCCCCACCTGCCAGCAGCAGGACTTCTCCATTGGCTCTCAGAAGCTCAGCAAAGCCATCGTGCTGCAGAAGACCATTGACTACATCCAGTTTTTGCACAAGGAGAAGAAAAAACAGGAAGAGGAGGTATCCACGCTCCGCAAGGATGTCATGGCCCTAAAGATCATGAAAGTGAACTATGAGCAGATTGTGAAGGCGCACCAGGACAACCCCCATGAGGGGGAAGACCAGGTCTCGGACCAGGTCAAGTTCAACGTGTTTCAAGGCATCATGGACTCCCTCTTCCAGTCCTTCAATGCCTGCATCTCGGTGGCGAGCTTCCAGGAGCTGTCGGCCTGTGTCTTCAGCTGGATTGAGGAGCACTGTAAGCCTCAGACCCTACGGGAAATTGTGATTGGCGTCCTGCACCAACTGAAGAACCAGCTTTACTGA
>Dolphin_Mlx (Tursiops truncatus)
ATGACGGAGCCGGGCGCCTCTCCGGAGGACCCCTGGGTCAAGGTCGAGTATGCGTACAGCGACAACAGCCTGGACCCCGGGCTTTTTGTAGAAAGCACCCGCAAGGGGAGTGTAGTGTCCAGAGCTAATAGCATCGGTTCCACCAGTGCCTCTTCTGTCCCCAACACAGATGACGAGGACAGCGATTACCACCAGGAATCCTACAAGGAGTCTTACAAGGACCGGCGGCGGCGAGCACACACTCAGGCTGAGCAGAAGAGGAGGGATGCCATCAAGAGAGGCTATGATGACCTGCAGACCATCGTTCCCACCTGTCAGCAGCAGGACTTCTCCATTGGCTCCCAAAAGCTCAGCAAGGCCATCGTTCTGCAGAAGACCATTGACTACATCCAGTTTTTGCACAAGGAGAAGAAAAAGCAGGAGGAGGAGGTATCCACGCTACGCAAGGACGTCATGGCCCTAAAGATCATGAAAGTGAACTACGAGCAGATTGTGAAGGCACACCAGGACAACCCCCACGAGGGGGAGGACCAGGTCTCTGACCAGGTGAAGTTCAACGTGTTTCAAGGCATCATGGACTCCCTCTTCCAGTCCTTCAATGCCTCTATCTCCGTGGCAAGCTTCCAGGAGCTGTCGGCCTGTGTCTTCAGCTGGATTGAGGAGCACTGTAAGCCTCAGACCCTACGGGAGATTGTGATTGGTGTTCTACATCAATTGAAGAACCAGCTTTACTGA
>Pig_Mlx (Sus scrofa) 
ATGACGGAGCCGGGCGCCTCTCCCGAGGACCCCTGGGTCAAGGTGGAGTATGCCTACAGCGACAACAGCCTGGACCCCGGGATTTTTGTAGAAAGCACTCGCAAGGGAAGTGTAGTGTCCAGAGCTAATAGCATCGGTTCCACCAGTGCCTCTTCTGTCCCCAACACAGATGACGAGGACAGCGATTACCACCAGGAATCCTACAAGGAGTCCTACAAGGACCGGCGGCGGCGCGCGCACACTCAGGCCGAGCAGAAGAGGAGGGATGCCATCAAGAGAGGCTATGACGACCTACAGACCATCGTCCCCACCTGCCAGCAGCAGGACTTCTCCATTGGCTCCCAGAAGCTCAGCAAGGCCATCGTTCTGCAGAAGACCATTGACTACATCCAGTTTTTGCACAAAGAGAAGAAAAAGCAGGAGGAGGAGGTGTCCACGTTGCGCAAGGACGTCATGGCCCTAAAGATCATGAAAGTGAACTATGAGCAGATAGTGAAGGCACACCAGGACAACCCCCATGAGGGGGAGGACCAGGTCTCTGACCAGGTCAAGTTCAACGTGTTTCAAGGCATCATGGACTCCCTCTTCCAGTCCTTCAACGCCTCCATCTCTGTGGCCAGCTTCCAGGAGCTGTCGGCGTGCGTCTTCAGCTGGATTGAGGAGCACTGTAAGCCTCAGACCCTACGGGAGATTGTGATTGGTGTCCTGCACCAACTGAAGAACCAGCTTTACTGA
>Alpaca_Mlx (Vicugna pacos) 
ATGACGGAGCCGGGCGCCTCTCCAGAGGACCCCTGGGTCAAGGTGGAGTATGCCTACAGCGACAACAGCCTGGACCCCGGGCTTTTTGTAGAAAGCACCCGCAAGGGGAGTGTAGTGTCCAGAGCTAATAGCATCGGTTCCACCAGTGCCTCTTCTGTCCCCAACACAGNNNNNNNNNNNNNNNNNNNNNNNNNNNNNNNNNNNNNNNNNNNNNNNNNNNNNNNNNNNNNNNNNNNNNNNNNNNNNNNNNNNNNNNNNNNNNNNNNNNNNNNNNNNNNNNNNNNNNNNNNNNNNNNNNNNNNNNNNNNNNNNNNNNNNNNNNNNNNNNNNNNNNNNNNNNNNNNNNNNNNNNNNNNNNNNNNNNNNNNNNCCATTGACTACATCCAGTTTTTGCATAAGGAGAAAAAAAAGCAGGAGGAGGAGGTGTCCACACTACGCAAGGACGTCATGGCCCTAAAGATCATGAAAGTGAACTATGAGCAGATTGTGAAGGCACACCAGGACAACCCCCATGAGGGGGAGGACCAGGTCTCTGACCAGGTTAAGTTCAACGTGTTTCAAGGCATCATGGACTCCCTCTTCCAGTCCTTCAATGCCTCCATCTCCGTGGCCAGCTTCCAGGAGCTGTCGGCTTGTGTCTTCAGCTGGATAGAGGAGCACTGTAAGCCTCAGNNNNNNNNNNNNNNNNNNNNNNNNNNNNNNNNNNNNNNNNNNNNNNNNNNNNNNNNN
>Panda_Mlx (Ailuropoda melanoleuca) 
ATGACGGAGCCGGGCGCCTCTCCGGACGACCCCTGGGTCAAGGTGGAATATGCCTACAGCGACAACAGCCTGGACCCCGGGCTTTTTGTAGAAAGTACCCGAAAGGGGAGTGTAGTGTCCAGAGCTAATAGCATCGGTTCCACCAGTGCCTCTTCCGTCCCCAATACAGATGACGAGGACAGCGATTACCACCACGAGTCCTACAAGGAGTCCTACAAGGACCGGCGGCGGCGAGCACATACGCAGGCTGAGCAGAAGAGGAGGGATGCCATCAAGAGAGGCTATGATGACCTTCAGACCATCGTCCCCACCTGCCAGCAGCAGGACTTCTCCATTGGCTCCCAAAAGCTCAGCAAAGCCATCGTTCTACAGAAGACCATTGACTACATCCAGTTTTTGCACAAGGAGAAGAAAAAGCAGGAGGAGGAGGTGTCCATGCTACGCAAGGACGTCACGGCCCTAAAGATCATGAAAGTGAACTACGAGCAGATCGTGAAGGCACACCAGGACAACCCCCATGAGGGGGAGGACCAGGTCTCTGACCAGGTCAAGTTCAATGTGTTTCAAGGCATCATGGACTCCCTGTTCCAGTCCTTCAACGCCTCCATCTCCGTGGCCAGCTTCCAGGAGCTGTCAGCCTGTGTCTTCAGCTGGATCGAGGAGCACTGTAAGCCTCAGACGCTGCGGGAGATCGTGGTTGGCGTCCTGCACCAGCTGAAGAACCAGCTGTACTGA
>Ferret_Mlx (Mustela putorius) 
ATGACAGAGCCGGGCGCCTCTCCGGACGACCCCTGGGTCAAGGTGGAATACGCCTACAGCGACAACAGTCTGGACCCCGGGCTTTTTGTAGAAAGTACCCGAAAGGGGAGTGTAGTGTCCAGAGCTAATAGCATCGGTTCCACCAGTGCCTCTTCCGTCCCCAATACAGATGACGAGGACAGCGATTACCACCAGGAGTCCTACAAGGAGTCCTACAAGGACCGGCGGCGGCGAGCACACACGCAGGCTGAGCAGAAGAGGAGAGACGCCATCAAGAGAGGCTATGATGACCTTCAGACAATCGTCCCCACTTGCCAGCAGCAGGACTTCTCCATTGGTTCCCAGAAGCTCAGCAAAGCCATCGTTCTACAGAAGACCATTGACTACATCCAGTTTTTGCACAAGGAGAAGAAAAAGCAGGAGGAGGAAGTGTCCATGCTACGCAAGGATGTCACAGCCCTGAAGATCATGAAAGTAAACTACGAGCAGATTGTGAAGGCACACCAGGACAACCCCCATGAGGGGGAAGACCAGGTCTCTGACCAGGTCAAGTTCAATGTGTTTCAAGGCATCATGGACTCCCTGTTCCAGTCCTTCAATGCCTCCATCTCCGTGGCCAGCTTCCAGGAGCTGTCAGCCTGTGTCTTCAGCTGGATTGAGGAGCACTGTAAGCCTCAGACCCTCCGGGAAATCGTGATTGGTGTCCTGCACCAGCTGAAGAACCAGCTCTACTGA
>Dog_Mlx (Canis familiaris) 
ATGACGGAGCCGGGCGCCTCTCCGGACGACCCCTGGGTCAAGGTGGAATATGCCTACAGCGATAACAGCCTGGACCCCGGGCTTTTTGTAGAAAATACCCGAAAGGGGAGTGTAGTGTCCAGAGCTAATAGCATCGGTTCCACCAGTGCCTCTTCCGTCCCTAATACAGATGACGAGGACAGTGATTACCACCAGGAGTCCTACAAGGAATCCTATAAGGACCGGCGGCGGCGAGCACATACTCAGGCTGAGCAGAAGAGGAGGGACGCCATCAAGAGAGGCTATGATGACCTTCAGACCATCGTCCCCACCTGTCAGCAGCAGGACTTCTCCATTGGCTCCCAAAAGCTCAGCAAAGCCATTGTCCTACAGAAGACCATTGACTACATCCAGTTTTTGCACAAGGAGAAGAAAAAGCAGGAGGAGGAGGTGTCCATGCTACGCAAGGATGTCACGGCCCTAAAGATCATGAAAGTGAACTACGAGCAGATTGTGAAGGCACACCAGGACAACCCCCACGAGGGGGAAGACCAGGTCTCTGACCAGGTCAAGTTCAATGTGTTTCAAGGCATCATGGACTCCCTGTTCCAGTCCTTCAATGCCTCCATCTCTGTGGCCAGCTTCCAGGAGCTGTCAGCTTGTGTCTTCAGCTGGATCGAGGAGCACTGTAAGCCTCAGACCCTGCGGGAGATCGTGATCGGTGTTCTGCACCAGCTGAAGAACCAGCTGTACTGA
>Cat_Mlx (Felis catus) 
ATGACGGAGCCGGTCGCCTCTCCGGACGACCCCTGGGTCAAGGTGGAGTATGCCTACAGTGACAACAGCCTGGACCCCGGGCTTTTTGTAGAAAGTACCCGAAAGGGGAGTGTAGTGTCCAGAGCTAATAGCATCGGTTCCACCAGTGCCTCTTCTGTCCCCAATACAGATGACGAGGACAGTGATTACCACCAGGAGTCCTACAAGGAGTCCTACAAGGACCGGCGGCGGCGAGCACATACTCAGGCTGAGCAGAAGAGGAGAGACGCCATCAAGAGAGGCTATGATGACCTCCAGACCATCGTCCCCACCTGCCAGCAGCAGGACTTCTCCATTGGCTCCCAAAAGCTCAGCAAAGCCATCGTTCTACAGAAGACTATTGACTACATCCAGTTTTTGCACAAGGAGAAGAAAAAGCAGGAGGAGGAGGTGTCCATGCTACGCAAGGACGTCACGGCCCTAAAGATCATGAAAGTGAACTATGAGCAGATTGTGAAGGCACACCAGGACAACCCCCATGAGGGAGAAGACCAGGTCTCTGACCAAGTCAAGTTCAATGTGTTTCAAGGCATCATGGACTCACTGTTCCAGTCCTTCAATGCCTCTATCTCCGTGGCCAGTTTCCAGGAGCTGTCAGCCTGTGTCTTCAGCTGGATTGAGGAGCACTGTAAGCCTCAGACCCTACGGGAGATTGTGATTGGCGTCTTGCACCAATTGAAGAACCAGCTGTACTGA
>Horse_Mlx (Equus caballus) 
ATGACGGAACCGGGCGTCTCTCCGGAGGACCCCTGGGTCAAGGTGGAGTATGCCTACAGCGACAACAGCCTGGACCCCGGGCTTTTTGTAGAAAGCACCCGCAAGGGGAGTGTAGTGTCCAGAGCTAATAGCATCGGTTCCACCAGTGCTTCTTCCGTCCCCAACACAGATGATGAGGACAGCGATTACCACCAGGAGTCCTACAAGGAATCCTACAAGGACCGGCGGCGGCGAGCGCACACTCAGGCTGAGCAGAAGAGGAGGGACGCCATCAAGAGAGGCTATGACGACCTTCAGACCATCGTCCCCACCTGCCAGCAGCAGGACTTCTCCATTGGCTCCCAAAAGCTTAGCAAAGCCATCGTTCTACAGAAGACCATTGACTACATCCAGTTTTTGCACAAGGAGAAGAAAAAGCAGGAAGAGGAGGTGTCCATACTACGCAAGGAAGTCACGGCCCTAAAGATTATGAAAGTGAACTATGAGCAGATTGTAAAGGCACACCAGGACAACCCCCATGAGGGGGAGGACCAGGTCTCTGACCAGGTCAAGTTCAACGTGTTTCAAGGCATCATGGACTCCCTGTTCCAGTCCTTCAATGCCTCCATCTCCGTGGCCAGTTTCCAGGAGCTGTCGGCCTGTGTCTTCAGCTGGATTGAGGAGCACTGTAAGCCTCAGACCCTACGGGAGATCGTGATTGGTGTCCTGCACCAATTGAAGAACCAGCTTTACTGA
>Megabat_Mlx (Vampire bat, Pteropus vampyrus) 
ATGACGGAATCCAGCGCCTCTCCGGAGGACCCCTGGGTCAAGGTGGAGTATGCCTACAGCGACAACAGCCTGGACCCCGGGCTTTTTGTAGAAAGCACCCGCAAGGGGAGTGTAGTGTCCAGAGCTAATAGCATCGGTTCCACCAGTGCCTCTTCTGTCCCCAACACAGATGACGAGGACAGTGATTACCACCAGGAATCCTACAAGGAGTCCTACAAGGACCGGCGACGGCGAGCACACACTCAGGCTGAACAGAAGAGGAGGGATGCCATCAAGAGGGGCTATGACGACCTTCAGACCATCGTCCCCACCTGCCAGCAGCAGGACTTCTCCATTGGCTCCCAAAAGCTCAGCAAAGCCATCGTTCTACAGAAGACCATTGACTACATCCAGTTTCTGCACAAGGAGAAGAAAAAGCAGGAGGAGGAGGTGTCCACACTACGTAAGGACGTCATGGCTCTAAAGATTATGAAAGTGAACTATGAGCAGATTGTGAAGGCACACCAGGACAACCCCCATGAGGGGGAGGACCAGGTCTCTGACCAGGTCAAATTCAACGTGTTTCAAGGCATCATGGACTCCCTCTTCCAGTCTTTCAATGCCTCCATCTCCATGGCCAGCTTTCAGGAACTGTCAGCCTGTGTCTTCAGCTGGATTGAGGAGCACTGTAAGCCTCAGACCCTACGGGAGATTGTGATTGGCGTCCTACACCAACTGAAGAACCAGCTTTACTGA
>Microbat_Mlx (Little brown bat, Myotis lucifugus) 
ATGACGGAACCCGGCGCTTCTCTGGAGGACCCCTGGGTCAAGGTGGAGTATGCCTACAGCGACAACAGCCTGGACCCCGGGCTTTTTGTAGAAAGCTCCCGCAAGGGGAGTGTAGTGTCCAGAGCTAATAGCATCGGTTCCACCAGTGCCTCTTCCGTCCCTAACACAGATGACGAGGACAGTGATTACCACCAGGAGTCCTACAAGGAGTCCTACAAGGACCGGCGCCGGCGAGCACACACGCAGGCTGAACAGAAGAGGAGGGATGCTATCAAGAGAGGCTATGACGACCTTCAGACCATCGTCCCCACCTGCCAGCAGCAGGACTTCTCCATTGGCTCCCAAAAGCTCAGCAAAGCCATCGTTCTGCAGAAGACTATTGACTACATCCAGTTCTTGCACAAGGAGAAGAAAAAGCAGGAGGAGGAGGTGTCCACCCTACGCAAGGACGTCATGGCCCTAAAGATCATGAAAGTGAACTACGAGCAGATTGTGAAGGCACACCAGGACAACCCCCACGAGGGGGAGGATCAGGTTTCCGACCAGGTCAAGTTCAATGTGTTTCAAGGCATCATGGACGCCCTGTTCCAGTCCTTCAATGCTTCCATCTCTATGGCCAGCTTTCAGGAGCTGTCGGCTTGTGTCTTCAGCTGGATTGAGGAGCACTGTAAGCCTCAGACCCTACGGGAGATCGTGATCGGTGTCCTGCACCAACTGAAGAACCAGCTTTACTGA
>Shrew_Mlx (Sorex araneus) 
NNNNNNNNNNNNNNNNNNNNNNNNNNNNNNNNNNNNNNNNNNGTGGAGTATGCCTATAGTGACAACAGCCTGGACCCCGGGCTTTTTGTAGAAAGCTCTCACAAGGGGAGTGTAGTGTCCAGAGCTAATAGCATCGGTTCCACCAGTGCCTCTTCCGTCCCCAACACAGATGATGAGGACAGTGATTACCACCAGGAGTCCTACAAAGAGTCGTACAATGACCGCCGACGGCGCGCCCATACTCAGGCCGAGCAGAAGAGGCGGGATGCCATCAAGAGAGGCTATGACGACCTTCAGACCATCGTCCCTACCTGCCAGCAGCAAGATTTCTCCATTGGCTCCCAGAAGCTCAGCAAAGCCATTGTTCTACAGAAGACCATCGACTACATCCAGTTTCTACACAAGGAGAAGAAAAAGCAGGAGGAGGAAGTATCCACACTACGTAAGGACGTCATGGCCCTGAAGATCATGAAAGTGAACTATGAGCAGATCGTGAAGGCGCACCAGGACAACCCCCACGAGGGAGAGGACCAGGTCTCCGACCAGGTCAAGTTCAACGTGTTTCAAGGCATCATGGACTCCCTGTTCCAGTCCTTCAATGCATCCATCTCAGTGGCCAGCTTCCAGGAGCTGTCGGCCTGTGTCTTCAGTTGGATTGAGGAGCACTGTAAGCCTCAGACCCTCCGGGAGATTGTGATTGGCGTCCTGCATCAATTAAAGAACCAGCTTTACTGA
>Hedgehog_Mlx (Erinaceus europaeus) 
ATGACAGAACCGGGCGCCTCGCCAGAGGACCCTTGGGTCAAGGTGGAGTATGCTTTCAGCGACAACAGCCTGGACCCTGNNNNNNNNNNNNNNNNNNNNNNNNNNNNNNNNNNNNNNNNNNNNNNNNNNNNNNNNNNNNNNNNNNNNNNNNNNNNNNNNNNNNNNNNNNATGACGAGGACAGTGATTACCACCAAGAGTCCTACAAAGAATCCTACAAGGACAGAAGGCGGCGAGCACACACTCAGGCCGAACAGAAGAGGAGAGATGCCATTAAGAGAGGCTATGATGACCTCCAGACCATCGTCCCTACTTGCCAGCAACAGGACTTATCCATTGGCTCCCAGAAACTCAGCAAAGCCATTGTCCTACAGAAGANNNNNNNNNNNNNNNNNNNNNNNNNNNNNNNNNNNNNNNNNNNNNNNNNNNNNNNNNNNNNNNNNNNNNNNNNNNNNNNNNNNNNNNNNNNNNNNNNNNNNNNNNNNNNNNNNNNNNNNNNNNNNNNNNNNNNNNNNNNNNNNNNNNNNNNNNNNNNNNNNNNNNNNNNNNNNNNNNNNNNNNNNNNNNNNNNNNNNNNNNNNNNNNNNNNNNNNNNNNNNNNNNNNNNNNNNNNNNNNNNNNNNNNNNNNNNNNNNNNNNNNNNNNNNNNNNNNNNNNNNNNNNNNNNNNNNNNNNNNNNNNNNNNNNNNNNNNNNNNNNNNNNNNNNNNNNNNNNNNNNNNNNNNNNNNNNNNNNNN
>Elephant_Mlx (Loxodonta africana) 
ATGACGGAGCCGGTAGCCTCTCCCGAAGACCCCTGGGTCAAGGTGGAGTATGCCTACAGCGACAACAGCCTGGATCCAGGGCTTTTTGTAGAAGGCACTCGCAAGGGGAGTGTAGTATCCAGAGCTAATAGCATCGGTTCTACCAGTGCCTCTTCAGTCCCCAACACAGATGACGAGGACAGTGATTACCACCAGGAGTCCTACAAGGAGTCCTACAAGGACCGGCGGCGGCGAGCACACACTCAGGCCGAGCAAAAGAGGAGAGATGCCATCAAGAGGGGCTATGACGACCTTCAGACCATTGTCCCCACCTGCCAGCAACAGGACTTCTCCATTGGCTCCCAAAAGCTCAGCAAAGCCATCGTTCTACAAAAGACCATTGACTACATCCAGTTTCTGCACAAAGAGAAGAAAAAGCAGGAGGAGGAGGTGTCCACGCTACGCAAGGATGTCACGGCCTTGAAGATCATGAAAGTGAACTATGAGCAGATTGTGAAGGCGCATCAGGACAACCCCCATGAGGGGGAGGACCAGGTCTCTGACCAGGTCAAGTTCAACGTATTTCAAGGCATCATGGACTCCCTGTTCCAGTCCTTCAATGCCTCCATCTCTGTGGCCAGCTTTCAGGAGCTGTCAGCCTGTGTCTTCAGTTGGATTGAGGAGCACTGTAAGCCTCAGACCTTACGAGAGATCGTGATTGGCGTCCTGCACCAGCTGAAAAACCAGCTTTACTGA
>Hyrax_Mlx (Procavia capensis) 
ATGACAGAGCCGGTAGCCTCTCCCGAAGACCCCTGGGTCAAGGTGGAGTACGCCTATAACGACAACAGCCTGGACCCTGGGCTTTTTGTAGAAGGCACTCGCAAGGGAAGTGTAGTATCCAGAGCAAACAGCATCGGTTCCACCAGTGCCTCTTCAGTCCCCAACACAGATGATGAGGACAGTGATTACCACCAGGAGTCCTACAAGGAGTCCTATAAGGACCGGCGGCGGCGAGCACACACTCAGGCTGAGCAGAAGAGGAGAGATGCCATCAAGAGAGGTTATGACGATCTTCAGACCATTGTCCCCACATGCCAGCAGCAGGACTTCTCCATTGGCTCCCAGAAGCTCAGCAAAGCCATCGTTTTACAAAAGACCATTGACTACATCCAGTTTCTGCACAAGGAAAAGAAGAAGCAAGAGGAGGAAGTGTCCACACTACGCAAGGACGTCATGGCCCTCAAGATCATGAAAGTGAACTATGAGCAGATTGTGAAGGCACACCAGGACAACCCCCATGAAGGGGAGGACCAGGTCTCTGACCAGGTCAAGTTCAATGTATTTCAAGGCATCATGGACTCCCTGTTCCAGTCCTTTAATGCCTCCATCTCTGTGGCCAGCTTTCAGGAGCTGTCAGCCTGTGTCTTCAGCTGGATTGAGGAGCACTGTAAACCTCAGACCTTACGAGAGATCGTGATTGGCGTCCTGCACCAGCTGAAAAACCAGCTTTACTGA
>Armadillo_Mlx (Dasypus novemcinctus) 
ATGACCGAGCCGAGCGCCTCTCCGGAGGACCCCTGGGTCAAGGTGGAGTATGCCTACAGCGACAACAGCCTGGACCCCGGGCTTTTTGTAGAAAGCACCCGCAAAGGGAGTGTAGTGTCCAGAGCTAATAGCATCGGTTCCACCAGTGCCTCTTCAGTCCCCAACACAGATGACGAGGACAGTGATTACCACCAGGAGTCCTACAAGGAGTCCTACAAGGATCGGCGGCGGCGAGCACACACTCAAGCAGAGCAGAAGAGGAGGGATGCCATCAAGAGAGGCTATGATGACCTTCAGACCATCGTCCCCACCTGCCAGCAGCAGGACTTCTCTATTGGCTCCCAAAAGCTCAGCAAAGCCATTGTTCTACAGAAAACCATTGATTACATTCAGTTTTTGCACAAGGAGAAGAAAAAGCAGGAGGAGGAAGTATCTACCCTACGCAAGGATGTCACAGCCCTAAAGATAATGAAAGCGAACTATGAGCAGATTGTGAAGGCACACCAGGACAACCCCCATGAGGGGGAAGACCAGGTCTCTGACCAGGTCAAGTTCAACGTGTTTCAGGGCATCATGGACTCCCTGTTCCAGTCCTTCAATGCCTCCATCTCTGTGACCAGCTTCCAGGAGCTGTCAGCCTGTGTCTTCAGCTGGATTGAGGAGCACTGTAAGCCTCAGACCCTCCGGGAGATTGTGATTGGTGTCCTGCACCAACTGAAAAACCAGCTTTACTGA
>Sloth_Mlx (Choloepus hoffmanni) 
ATGACAGAATCGAGCGCCTCTCCGGAGGACCCATGGGTCAAGGTGGAGTATGCCTACAGCGATAACAGCCTGGACCCCGGGCTTTTTGTAGAAAGCACCCACAAGGGAAGTGTAGTGTCCAGAGCTAATAGCATCGGTTCTACCAGTGCCTCTTCCGTCCCCAACACAGATGACGAGGACAGTGATTACCACCAAGAGTCCTACAAGGAGTCCTACAAGGACCGCCGGCGGCGAGCACACACTCAAGCCGAGCAGAAGAGGAGGGATGCCATCAAGAGAGGCTATGATGACCTTCAGACCATTGTCCCCACCTGCCAGCAGCAAGACTTCTCCATTGGCTCCCAAAAGCTCAGCAAAGCCATTGTTTTACAGAAANNNNNNNNNNNNNNNNNNNNNNNNNNNNNNNNNNNNNNNNNNNNNNNNNNNNNNNNNNNNNNNNNNNNNNNNNNNNNNNNNNNNNNNNNNNNNNNNNNNNNNNNNNNNNNNNNNNNNNNNNNNNNNNNNNNNNNNNNNNNNNNNNNNNNNNNNNNNNNNNNNNNNNNNNNNNNNNNNNNNNNNNNNNNNNNNNNNNNNNNNNNNNNNNNNNNNNNNNNNNNNNNNNNNNNNNNNNNNNNNNNNNNNNNNNNNNNNNNNNNNNNNNNNNNNNNNNNNNNNNNNNNNNNNNNNNNNNNNNNNNNNNNNNNNNNNNNNNNNNNNNNNNNNNNNNNNNNNNNNNNNNNNNNNNNNNNNNNNNNN
>Tenrec_Mlx (Echinops telfairi) 
ATGACGGAACCCGTGGCCTCTCCCGAAGACCCCTGGGTCAAGGTGGAGTCTGTCTACAGCGACAACAGCCACGATCCTGGGCTTTTCGTAGAAAGCACCCGAAAGGGGAGTGTAGTTTCCAGAGCTAATAGCATCGGTTCCACCAGTGCCTCTTCTGTCCCCAACACAGATGACGAGGACAGCGACTACCACCAGGAGTCTTATAAGGAGTCCTACAAGGACCGGCGGCGGCGTGCACACACCCAGGCCGAGCAGAAGAGGAGGGATGCCATCAAGAGAGGCTACGATGACCTTCAGACCATCGTCCCCACCTGCCAGCAGCAGGACTTCTCCATCGGCTCCCAAAAGCTCAGCAAAGCTATCGTCCTACAAAAGACCATCGACTACATCCAGTTTCTGCACAAGGAGAAGAAGAAGCAGGAGGAGGAAGTATGCACACTACGCAAGGATGTCACAGCCCTAAAGATCATGAAAGTGAACTACGAGCAGATTGTGAAGGCGCACCAGAACAACCCCCACGAGGGAGACGACCAAGTTTCCGACCAGGTCAAGTTCAGCGTGTTTCAGGGCCTCATGGACTCCCTGTTTCAGTCCTTCAATGCCTCCATCTCCGTGTCCAGCTTCCAGGAGCTGTCGGCCTGTGTCTTCAGCTGGATTGAGGAGCACTGTAAGCCTCAGACCCTGAGAGAGATCATGGTTAGCGTCTTGCATCAGCTGAAAAACCAGCTCTACTGA
>Opossum_Mlx (Monodelphis domestica) 
ATGACGGAGCGGGGGGCCTCTCCGGAGGACCCCTGGGTCAAGGTGGAGTACACCTACAGTGACAACAGCCTGGACCCGGGGCTCTTTGTGGAAAGTAACCGAAAGGGGAGTGTAGTGTCCAGAGCCAACAGCATTGGCTCCACCAGTGCTTCCTCAGTTCCCAACACAGATGATGAGGACAGTGATTATCAACAAGAACCTTACAAGGAGTCATATAAGGACAGGAGGCGCAGGGCCCACACACAAGCAGAACAGAAGAGGAGAGATGCCATCAAGAGAGGCTACGATGATCTTCAAGCCATTGTCCCTACCTGCCAGCAGCAAGATTTCTCCATTGGCTCCCAGAAACTCAGCAAGGCCATTGTTCTGCAGAAGACCATTGATTACATCCAGTTCTTGCACAAAGAGAAGAAGAAACAGGAGGAGGAAGTATCTACCCTACGCAAGGATGTTATGGCTCTGAAAATCATGAAAGTCAACTATGAGCAGATTGTGAAGGCGCACCAGGATAACCCTCACGAAGGGGAGGACCAGGTCTCTGACCAAGTCAAGTTCAATGTGTTCCAAGGAATTATGGACTCTTTGTTTCAGTCCTTCAATGCCTCCATTTCTGTGGCCAGTTTCCAGGAGTTATCAGCTTGTGTCTTCAGCTGGATTGAAGAGCACTGTAAACCCCAGACCCTCCAAGAGATTGTTACTGGGGTGCTGCACCAACTGAAAAACCAGCTTTACTGA
>Wallaby_Mlx (Macropus eugenii) 
ATGACGGAGCGGGGCGCCTCTCCGGAGGACCCCTGGGTCAAGNNNNNNNNNNNNNNNNNNNNNNNNNNNNNNNNNNNNNGGCTCTTTGTAGAAAGTAACCGGAAGGGGAGTGTAGTGTCCAGAGCCAATAGTATTGGCTCCACCAGTGCTTCCTCAGTCCCCAATACAGATGATGAGGACAGTGATTACCAACAAGAGCCCTACAAGGAGTCATATAAGGACAGGCGGCGCAGAGCCCACACACAAGCAGAACAGAAGAGGAGAGATGCCATCAAGAGAGGCTACGATGACCTTCAAGCCATTGTCCCCACCTGTCAGCAACAGGATTTCTCCATTGGCTCCCAGAAGCTCAGCAAAGCCATTGTTCTACAGAAGACCATTGATTATATCCAGTTNNNNNNNNNNNNNNNNNNNNNNNNNNNNNNNNNNNNNNNNNNNNNNNNNNNNNNNNNNNNNNNNNNNNNNNNNNNNNNNNNGAACTATGAGCAGATTGTGAAGGCGCACCAGGACAACCCTCATGAAGGGGAGGACCAGGTCTCTGACCAGGTCAAGTTCAATGTGTTCCAGGGCATTATGGACTCTCTGTTCCAGTCCTTTAATGCCTCCATTTCTGTGGCCAGCTTCCAGGAGCTGTCAGCCTGTGTTTTCAGCTGGATTGAAGAGCATTGTAAGCCCCAGACCCTCCAGGAAATTGTTACCGGGGTGCTACATCAACTGAAAAACCAGCTCTACTGA
>Tasmanian_devil_Mlx (Sarcophilus harrisii)
NNNNNNNNNNNNNNNNNNNNNNNNNNNNNNNNNNNNNNNNNNNNNNNNNNNNNNNNNNNNNNNNNNNNNNNNNNNNNNNGGCTCTTTGTAGAAAGTAACCGAAAGGGGAGTGTAGTGTCCAGAGCCAATAGTATCGGCTCCACCAGTGCTTCCTCCGTCCCCAATACCGATGACGAAGACAGCGATTACCAACAAGAGCCCTACAAGGAGTCCTACAAGGACAGGAGACGGAGAGCCCACACACAAGCGGAGCAGAAGCGCAGGGATGCCATCAAGAGAGGCTACGATGACCTTCAGGCCATTGTCCCCACCTGTCAGCAACAGGATTTCTCCATTGGCTCCCAGAAGCTCAGCAAAGCCATTGTTCTTCAGAAGACCATCGATTATATCCAATTCTTGCATAAAGAGAAGAAGAAACAGGAAGAGGAAGTATCCACACTACGCAAAGATGTCATGGCCCTGAAAATCATGAAAGTGAATTATGAGCAGATTGTGAAGGCACACCAGGACAACCCTCATGAAGGGGAGGACCAGGTCTCTGACCAGGTCAAGTTCAATGTGTTCCAGGGCATTATGGACTCTTTGTTCCAGTCCTTCAATGCCTCCATTTCTGTGGCCAGCTTCCAGGAGTTGTCAGCTTGTGTCTTCAGCTGGATTGAGGAGCACTGCAAGCCCCAGACTCTTCAGGAGATTGTTACTGGAGTGCTTCATCAATTGAAAAATCAGCTCTACTGA
>Platypus_Mlx (Ornithorhynchus anatinus) 
NNNNNNNNNNNNNNNNNNNNNNNNNNNNNNNNNNNNNNNNNNNNNNNNNNNNNNNNNNNNNNNNNNNNNNNNNNNNNNNNNNNNNNNNNNNNNNNNNNNNNNNNNNNNNNNNNNNNNNNNNNNNNNNNNNNNNNNNNNNNNNNNNNNNNNNNNNNNNNNNNNNNNNNNNNNNNNNNNNNNNNNNNNNNNNNNNNNNNNNNNNNNNNNNNNNNNNNNNNNNNNNNNNNNNNNNNNNNNNNNNNNNNNNNNNNNNNNNNNNNNNNNNNNNNNNNNNNNNNNNNNNNNNNNNNNNNNNNNNNNNNNNNNNNCGTCCCCACATGCCAGCAACAGGACTTCCCCCTCGGCTCCCAGAAGCTCAGCAAGGCCATCGTCCTGCAGAAAACCATCGACTACATCCAGTTCCTCCACAAGGAGAAGAAGAAGCAGGAGGAGGAAGTGTCCACCCTACGCAAGGATGTCACGGCCCTGAAGATCATGAAGGTCAATTACGAGCAGATCGTGAAGGCGCATCAGGACAGCCCCCACGAGGGAGAGGGGCAGGTCTCCGACCAGGTCAAGTTCGGCGTGTTCCAGGGGGTCATGGACTCGCTGTTCCAGTCCTTCAACGCCTCCGTGTCTGTGGCCAACTTCCAGGAGCTGTCCGCCTGTGTCTTCAGCTGGATCGAGGAGCACTGCAAGCCTCAGNNNNNNNNNNNNNNNNNNNNNNNNNNNNNNNNNNNNNNNNNNNNNNNNNNNNNNNNN
>Chicken_Mlx (Gallus gallus)
ATGGCGGAGCCGCCCGGTGCCGCGGCGGAGGAAGCGTGGGGGAAGGTGGACGCCGCGTACGGGGACAGCGGCCCGGAGCCGGCGCTCTTCATGGACGGCGCGCGGAAGGGCAGCGTGGTGTCCCGCGCCAACAGCATCGGCTCCACCAGCGCCTCCTCCGTGCCCAACACCGACGACGAGGACAGCGATTACCCCCAGGAGCACTACAAGGAGTCCTACAAAGATCAGCGCCGCCGGGCGCACACGCAGGCGGAGCAGAAGAGGCGCAACGCCATCAAGAAAGGCTATGATGACCTGCAGGCCATCGTGCCCACCTGCCAGCAGCAGGACTTCTCCATCAGCTCCCAGAAGCTGAGCAAGGCCATCATCCTCCAGAAAACCATTGATTATATTCAGTTCCTGCACAAGGAAAAGAAGAAGCAAGAAGAGGAAGTTTCTACACTCAGAAAAGATGTGATGGCCTTGAAGATAATGAAAGTGAACTATGAGCAGATAGTAAAAGCTCACCAGGACAACCCAAGTGAGGGGAAGGACCAGGTCTCTGATCAGGTGAAATTCAATGTTTTCCAAGGCATTATGGATTCCCTCTTCGAGTCCTTTAATGCCTCCATCTCAGTCACGAGTTTTCAGGAGCTCTCAGCATGTGTCTTCAGCTGGATTGAGGAGCACTGTAAGCCCCACACTCTACGGGACATCGTCATGGGGGTCCTGCACCAGGTGAAGAGTCAGCTGTACTGA
>Turkey_Mlx (Meleagris gallopavo) 
NNNNNNNNNNNNNNNNNNNNNNNNNNNNNNNNNNNNNNNNNNNNNNNNNNNNNNNNNNNNNNNNNNNNNNNNNNNNNNNNNNNNNNNNNNNNNNNNNNNNNNNNNNNNNNNNNNNNNNNNNNNNNNNNNNNNNNNNNNNNNNNNNNNNNNNNNNNNNNNNNNNNNNNNNNNNNNNACGACGAGGACAGCGATTACACCCAGGAGCACTACAAGGAGTGCTACAAGGACCAGCGCCGNNNNNNNNNNNNNNNNNNNNNNNAGAAGAGGCGCGATGCCATCAAGAAAGGCTACGATGACCTGCAGGCCATCGTGCCCACCTGCCAGCAGCAGGACTTCTCCATCGGCTCTCAGAAGCTGAGCAAGGCCATCATTCTCCAGAAAACCATTGATTATATTCAGTTCCTGCACAAGGAAAAGAAGAAGCAAGAAGAGGAAGTTTCTACTCTCAGGAAAGATGTGATGGCCTTGAAGATAATGAAAGTGAACTATGAGCAGATTGTAAAAGCTCACCAGGACAACCCAAGTGAGGGGAAGGACCAGGTCTCTGACCAGGTGAAATTCAATGTTTTCCAAGGCATTATGGATTCCCTCTTTGAGTCCTTTAATGCCTCCATCTCAGTCACGAGTTTTCAGGAGCTCTCAGCGTGTGTCTTCAGCTGGATTGAGGAGCACTGTAAGCCCCACACTCTACGGGACATCGTCATCGGGGTCCTGCACCAGGTGAAGAGTCAGCTATACTGA
>Duck_Mlx (Anas platyrhynchos) 
NNNNNNNNNNNNNNNNNNNNNNNNNNNNNNNNNNNNNNNNNNNNNNNNNNNNNNNNNNNNNNNNNNNNNNNNNNNNNNNNNNNNNNNNNNNNNNNNNNNNNNNNNNNNNNNNNNNNNNNNNNCCGTGCCAACAGCATCGGCTCCACCAGCGCCTCGTCCGTCCCCAACACGGACGATGAGGACAGCGACTACCACCAGGAGCCCTACAAGGAGTCCTACAAGGACCAGCGCAGGCGGGCGCACACGCAGGCAGAGCAGAAGAGGCGAGATGCCATCAAGAAAGGCTACGACGACTTGCAGGCCATCGTCCCCACCTGCCAGCAGCAGGACTTCTCCATCGGCTCCCAGAAGCTGAGCAAGGCCATCGTCCTCCAGAAAACCATCGACTACATCCAGTTCCTGCACAAGGAAAAGAAGAAGCAAGAAGAGGAAGTTTCTATCCTCAGGAAAGAGGTGATGGCCCTGAAGATCATGAAAGTGAACTACGAGCAGATCGTGAAAGCTCACCAGGACAACCCGAACGAGGGGAAGGACCAGATCTCCGACCAGATGAAGTTCAACGTTTTCCAGGGCGTCATGGATTCCCTCTTCCAGTCCTTCAACGCCTCCATCTCAGTCACCAGCTTCCAGGAGCTCTCGGCCTGCGTCTTCAGCTGGATCGAGGAGCACTGCAAGCCCCAGACGCTCCGGGACATCGTCATCGGGGTCCTGCACCAACTGAAGAGCCAGCTGTACTGA
>Zebra_finch_Mlx (Taeniopygia guttata) 
NNNNNNNNNNNNNNNNNNNNNNNNNNNNNNNNNNNNNNNNNNNNNNNNNNNNNNNNNNNNNNNNNNNNNNNNNNNNNNNNNNCACTCTTCATGGAAAATGCCCGGAAAAGCAGCATAGTGTCCCGGGCCAACAGCATCGGCTCCACCAGTGCCTCTTCTGTCCCCAACACAGATGATGAGGACAGTGACTACCATCAGGAGNNNNNNNNNNNNNNNNNNNAGGACCAGCGCCGCCGGGCACACACCCAGGCCGAGCAGAAGCGCCGAGATGCCATCAAGAAAGGCTACAACGACTTGCAGGCCATCGTTCCCACCTGTGAGCAGCAGGATTTCTCCATCAGCTCACAGAAGCTGAGCAAGGCCATTGTGCTCCAGAAAACTATCGACTACATCCAGTTCTTGCACAAGGAAAAGAAAAAGCAGGAGGAGGAAGTTTCTACCCTCAGGAAAGATGTGATGGCCTTGAAGATCATGAAAGTGAACTATGAGCAGATTGTGAAAGCTCATCAGGACAACCCGAACGAGGGGAAGAACCAGATCTCTGACGAGGTGAAGTTCAATGTTTTCCAAGGCATCATGGACTCCCTGTTCCAGTCCTTCAATGCCTCAGTCTCTGTAACGAGTTTCCAGGAGCTCTCAGCATGTGTCTTCAGCTGGATTGAGGAGCACTGCAAGCCCCAGACGCTGCGGGACGTTGTCATCGGGGTCCTACACAAGGTGAAGAGCCAGCTCTACTGA
>Flycatcher_Mlx (Ficedula albicollis) 
NNNNNNNNNNNNNNNNNNNNNNNNNNNNNNNNNNNNNNNNNNNNNGTGGACGCGGCCTACGGCGACAATGGCCTGGACTCCGCACTCTTCATGGAAAATGCCCGGAAAGGCAGCATAGTGTCCCGGGCCAACAGCATCGGCTCCACCAGTGCTTCTTCTGTCCCCAACACAGATGATGAGGACAGTGACTACCATCAGGAGTCCTACAAGGAGTCCTACAAGGACAAGCGCCGCCGGGCACACACCCAGGCCGAGCAGAAGCGCAGAGATGCCATCAAGAAAGGCTACAATGATTTGCAGGCCATCGTCCCCACCTGTGAGCAGCAGGATTTCTCCATCAGCTCACAGAAGCTGAGCAAGGCCATTGTGCTCCAGAAAACTATTGACTACATCCAGTTCCTGCACAAGGAAAAGAAAAAGCAGGAGGAGGAAGTTGCTACCCTCAGGAAAGATGTGATGGCCTTGAAGATCATGAAAGTGAACTATGAGCAGATTGTGAAAGCTCATCAGGACAACCCAAACGAGGGGAAGAACCAGATCTCTGACGAGGTGAAGTTCAATGTTTTCCAAGGCATCATGGACTCCCTGTTCCAGTCTTTCAATGCCTCAATCTCTGTAACAAGTTTTCAGGAGCTCTCAGCATGTGTCTTCAGCTGGATTGAGGAGCACTGCAAGCCCCAGACGCTGCGGGATGTTGTCATTGGGGTCCTGCACAAGGTGAAGAGCCAGCTCTACTGA
>Anole_lizard_Mlx (Anolis carolinensis) 
ATGGCGGAACCGTCCAGCGTCTCTCCGGAAAATGCCTGGGTAGGCAAAGTTGAGTCTTCTTTTAGTGACAACGGGCTAGATCCTGCACTCTTCGTTGAAAGCAGGAGAAAAGGGAGTATTGTATCAAGAGCTAACAGCATTGGCTCAACCAGTGCCTCTTCAGTACCAAATACAGATGATGAAGACTCAGATTACCAACAGGAAACCTACAAAGAAACGTATAAGGACCGTCGTCGACGTGCACACACACAGGCTGAGCAGAAGCGAAGGGATGCCATCAAAAAAGGCTATGATGATTTGCAAGCGATTGTACCGACATGCCAGCATCAGGATTTCTCATTAGGTTCTCAGAAGCTAAGCAAGGCGATTGTGTTGCAAAAGACCATTGATTATATTCAATTCTTGCACAAGGAAAAGAAGAAGCAGGAGGAAGAAGTCACTACGCTTCGGAAAGATGTGATGGCGTTGAAAATTATGAAAATAAATTATGAGCAGATTGTTAAAGCTCACCAGGACAATCCAAATGAAGGCAAAAACCAGGTCTCTGATCAGGTGAAGTTCAACGTTTTCCAAGGAATCATGGACTCCTTGTTCCAGTCCTTCAATGCCTCCATCTCCGTGACAAGTTTTCAGGAGCTCTCAGCATGTGTCTTCAGCTGGATAGAAGAGCACTGCAAACCACAGACCTTACGAGACATTGTCATTGGTGTCTTGCAACAATTGAAGAGCCAGCTCTACTGA
>Chinese_softshell_turtle_Mlx (Pelodiscus sinensis) 
NNNNNNNNNNNNNNNNNNNNNNNNNNNNNNNNNNNNNNNNNNGTGGAGTCTGCCTACAGCGACAGCGGGTTGGATGCCTCATTCTTTGTGGAAAGCACTAGGAAAGGAAGCATAGTATCCCGAGCCAACAGCATTGGCTCCACCAGTGCCTCCTCGGTCCCCAATACAGATGATGAAGACAGCGATTATCGCCAGGAAACCTACAAAGAGTCCTACAAGGACCGGCGCAGACGTGCCCACACTCAGGCTGAGCAGAAGAGACGAGATGCCATCAAGAAAGGCTACGACGACTTGCAGGCCATTGTCCCCACGTGCCAGCAGCAGGACTTCTCCATCGGCTCCCAGAAACTGAGCAAAGCCATCGTCCTGCAGAAGACCATTGACTACATTCAGTTCCTCCACAAGGAGAAGAAGAAGCAGGAGGAGGACGTTTCTACCCTCAGGAAAGATGTCACAGCTTTGAAGATCATGAAAGTAAACTATGAGCAGATTGTGAAAGCTCATCAGGATAATCCGAATGAGGGGAAAGACCAGGTCTCTGACCAAGTCAAGTTTAATGTTTTCCAAGGCATTATGGATTCACTGTTCCAGTCCTTTAATGCCTCCATCTCGGTAGCAAGTTTTCAGGAACTTTCCGCGTGTGTCTTCAGCTGGATTGAGGAGCATTGTAAGCCACAGACTCTGCGCGACATCGTGCTGGGGGTTCTGCATCAGCTGAAGAATCAGCTCTACTGA

>Xenopus_Mlx (Xenopus tropicalis) 
NNNNNNNNNNNNNNNNNNNNNNNNNNNNNNNNNNNNNNNNNNNNNNNNNNNNNNNNNNNNNNNNNNNNNNNNNNNNNNNNNNNNNNNNTTCCTGTCATGGAGCAGAAGGGAAGTTTAGTGTCCAGAGCAAACAGCATTGGATCCACAAGTGCATCTTCAGTGCCCAATACAGATGACGAGGACAGTGATGACCGCCAAGAGACCATAAAAAATGACTACAAGGACCGACGCAGACGGGCACACACCCAGGCTGAGCAGAAGAGAAGAGATGCCATCAAAAAAGGCTACGACGACTTGCAGTGCATCGTGCCCACCTGTCAGCAGCAAGACATCGCTATAGGAACACAAAAACTCAGCAAGGCTGTTGTTCTGCAGAAGACCATAGATTATATCCAGTTTCTCAATAAGGAGAAGAAGAAGCAGGAGGATGACGTGTCCACATTACGGAAGGAGGTCATGGCTTTGCAGATTATGAAATCAAATTACGAGCAGATCGTAAAGGCTCATCAAAACAATCTCCATGAGGGCACGGATCAAGTCCCGGACGAGATGAAATTCAGGGTGTTCCAAGGCATCATGGATTCTCTGTTTCACACCTTTAACTCTTCTGTTTCCGTGAACAGCTTTCAAGAGCTGTCTGCATGCGTATTTGCCTGGATAGAGGAGCACTGCAAGCCCCAGACGCTGCAAGACATCGTAATCAGATTCCTGCACCAGCTGAAGAACCCACTGTACTAA
>Coelacanth_Mlx (Latimeria chalumnae) 
ATGACGGAGCAAAACGCGTCTGGTGAGGATCCCTGGTCCAAAAGTGACTCTATCTTCAGTGACAATGGGACTGATCCCGCATTCTATTTAGACAGCACTAAAAAAGGAAGCATAGTATCCAGGACGAACAGTATTGGGTCTACCAGTGCCTCTTCCGTACCAAATACAGATGATGAAGACAGTGATTATAGACATGAAGCTTCCTACAAAGAATCATACAAGGACCATCGGAGACAGGCTCACATACAGTCGGAGCAGAAGAGGAGAAACGCAATCAGGAAAGGCTATGAGGATCTACAAGCAATAGTTCCTACTTGTCAGCAACCTGATTTCTCCATAGGATCTCAGAAACTTAGTAAAGCCACTGTTCTACAGAAAACAATTGACTACATCCAATTTTTACATAAAGAAAAGAAAAAGCAGGAGGAGGAAGTCTCCACACTCAGGAAAGATGTTATGGCGTTGAAAATCATGAAAGCAAACTATGAGCAGATAGTGAAAGCCCATCAGAGTAATCCTCATCAGGGGAAGGATCAGGTCTCGGACGAGGTGAAGTTTAGCATTTTTCAGAATATCATGGATTCCTTATTCCAGTCCTTTAACGCCACTGTCTCCGTCTCCAGTTTTCAAGAGCTCTCAGCGTGTGTCTTCAGCTGGATTGAGGAACACTGCAAACCTCAGAGCCTGAGAGAGATCGTAGTTGGTGTACTACATCAATTAAATAACCACCTATACTGA
>Zebrafish_Mlx (Danio rerio) 
ATGACGGAAAACAGCGCGTCGCCGGAGGATCCCTGGCTAAAACAGACGGATGGCACCTTCAGTGACAACGGCTTTGACCACAGTTTTTTTGCAGAGAGCGCACGTAAAGGAAGTTTGGTGTCTAGAGCCAACAGTATCGGATCCACAAGTGCCTCTTCAGTACCAAACACAGATGATGAAGACAGTGACAACAGACATGAGACGCCTTATAAAGAGTCATATAAAGACCGCAGGAGGCACGCACACACGCAGGCAGAGCAGAAACGCAGGGACGCCATCAAGAAAGGCTATGATGACCTGCAGTCTATAGTGCCTACATGTCAGCAGCAGTCAGACTTCTCCATGGCCACACAAAAGATGAGCAAAGCTACAGTCCTGCAAAAGACAATCGACTACATTCAGTTTCTCCACAAAGAAAAGAAGAAGCAGGAAGAGGATGTTTCCACACTTAGGAAGGAGGTGATGGCGCTGAAAATTATGAAAACGAACTATGAGCACATTGTGAAGGCCCATCAGAATAACCCTCAGCAGGGCAGCGAGCAGGTTTCAGATCAGGTGAAGTTCAGTGTTTTTCAGAGCATCATGGACTCTCTGTTCCAGTCCTTCAGTGCCTCAGTGTCGGTCAGCAGTTTTCAGGAGCTTTCCGCCTGTGTCTTCAGCTGGATAGAGGAACACTGCAAGCCACAGACGCTGAGGGAGTTTGTGGTGACTGTACTGCAGCAGGTGAATGGTCAACTGTACTGA
>Cod_Mlx (Gadus morhus)
NNNNNNNNNNNNNNNNNNNNNNNNNNNNNNNNNNNNNNNNNNNNNACCGAAGGTGCATTCAGTGACAGCGGGTTTGACCATGGTTTCTTTACCGAGACCGCGTTAACGAGTAGTCTGGTCTCCAGAGCAAACAGCATCGGCTCCACAAGTGCCTCTTCAGTACCAAATACAGATGATGAAGACAGTGACTACAGACATGAGGCATCGTATAAGGATTCGTATAAAGACAGACGACGACAAGCACACACACAGGCTGAACAGAAACGAAGGGATGCCATTAAGAAAGGCTATGATGACCTGCAGTCTATAGTACCAACCTGCCAGCAGCAATCAGAATTTGCAGTGGGGGCACAGAAAATCAGCAAGGCTACCATACTACAGAAAACCATCGACTACATCCAGTTTCTTCATAAAGAAAAGAAGAAGCAAGAAGAAGAAGTGTCCACACTGAGGAAGGAAGTGATGGCGCTGAAGATAATGAAAACTAACTACGAGCAGATAGTGGAGGCCCACCAGAACAACCCCCAGCAGGGGGAGGAGCAGGTGTCCGACCAAGTGAAGTTCAGGATCTTCCAGAGCATCATGGACTCGCTGTTCCAGACATTCAGCAGCTCCGTCTCAGTGAACAGCTTCCAAGAGCTGTCGGCCTGTGTCTTCGGTTGGATTGAGGAGCACTGCAAGCCACAGACGTTGAGAGATTTTGTGGTTGGCGTTCTCCGACAGCTCAACAGTCCGCTGTACTGA
>Takifugu_Mlx (Takifugu rubripes) 
ATGACGGATCCGACGACGTCGCCAGAGGAGCACTGGAAACAGACCGATGGTGCGTTCAGTGACGGCGGCTTTGACCCCAGTTTCTTTGCTGAAACATCCAAACGGGCTACAGTTGTGTCCAGAGCCAACAGCCTCGGCTCTACCAGTGCATCCTCGGTACCAAATACAGATGATGAAGACAGCGACTACAGACATGAGACCTCATATAAAGACTCGTATAAAGACCGTCGAAGGCAAGCACACACCCAGGCGGAGCAGAAGAGGAGGGATGCCATCAAGAAAGGCTACGATGACCTCCAGTCCATCGTACCAACCTGCCAGCAGCAGTCTGAGTTTGCAATGGGAGCACAGAAGATCAGCAAAGCTACAGTCCTGCAGAAAACGATCGACTATATCCATTTTCTTCATAAAGAGAAAAAGAAACAAGAAGAGGAAGTTTCTGTACTAAGGAAAGAAGTGATGGCCTTAAAGATCATGAAAACGAACTATGAACACATAGTAAAGGCCCACCAGAACAATCCACAGCAAGGAGAGAACCAGGTGTCTGACCAGATCAAGTTCAGCATCTTTCAGAGCATCATGGATTCTTTATTTCAGTCCTTCAGCACTTCTGTCTCAGTCAGCAGTTTCCAGGAGCTGTCTGCCTGCGTCTTCAGCTGGATCGAGGAGCACTGCAAACCTCAGACACTGAAGGAGTTTGTGCTCGGCGTGCTGCGGCAGCTCAACGGCCAGCTTTATTAA
>Tetraodon_Mlx (Tetraodon nigroviridis) 
ATGACCGATCCGACGACGTCGCCAGAGGACCACTGGAAACAGACGGACGGAGCGTTCAGCGACAGCGGCTTTGACCCAATTTTCTTTGCTGAAACAACCAAAAAGGGTACAATTGTGTCCAGAGCCAACAGCATCGGCTCCACAAGTGCCTCCTCAGTACCAAATACAGNNNNNNNNNNNNNNNNNNNNNNNNNNNNNNNNNNNNNNNNNNNNNNNNNNNNNNNNNNNNNNNNNNNNNNNNNNNNNNNNNNNNNNNNNNNNNNNNNNNNNNNNNNNAAAGGATATGATGACCTTCAGTCCATCGTACCGACCTGCCAGCAGCAGTCTGAGTTTGCAGTGGGAGCACAGAAGATCAGCAAAGCTACAGTACTGCAGAAAACAATAGACTACATTCATTTTCTTCATAAAGAAAAAAAGAAACAAGAAGAGGAGGTTTCTGTGCTCAGAAAGGAAGTGATGGCATTAAAGATCATGAAAACGAACTACGAACACATAGTGAATGCCCACCAGAACCATCCACAGCAAGGGGAGAACCAGGTGTCTGACCAGATCAAGTTCAGCATCTTTCAGAACATCATGGATTCTTTATTTCAGTCCTTCAGCAACTCTGTCTCAGTGAACAGCTTCCAGGAGCTGTCTGCCTGTGTTTTCAGCTGGATTGAGGAGCACTGCAAGCCTCAGACGCTGAAGGAGTTTGTCGTTGGTGTGCTGCGGCAGCTCAACGGCCAGCTTTATTAA
>Tilapia_Mlx (Oreochromis niloticus) 
ATGACGGACCCGACAACATCTCCAGAGGACCAGTGGAAAACCGATGGTGCTTTCAGTGATGGTGGCTTTGACAACAGTTATATTTCTGAAGCAATCAGAAAGGGCACTATTGTGTCCCGGGCCAACAGTATCGGCTCAACAAGTGCCTCTTCGGTGCCAAATACAGATGATGAAGACAGCGACTACAGGCATGAAACATCATATAAGGACTCGTATAAAGATCGTCGGAGACAAGCACACACGCAAGCTGAGCAGAAGCGTAGAGATGCTATTAAAAAAGGATATGATGACCTCCAGTCAATCGTTCCAACATGCCAGCAGCAGTCTGAATTTGCGGTGGGAGCACAGAAGATCAGCAAGGCTACTATTCTGCAAAAAACAATTGACTACATCCATTTCCTTCACAAAGAAAAGAAGAAGCAAGAGGAGGAAGTTTCTGTCCTAAGAAAAGAAGTGATGGCACTTAAGATTATGAAAACGAACTATGAGCACATAGTGAAGGCTCACCAGAACAACCCACAGCAGGGAGAGGATCAGGTGTCGGACCAGGTCAAGTTCAACATCTTTCAGAGCATCATGGACTCCTTGTTTCAATCTTTCAGCAACTCTGTTTCAATGAGCAGCTTCCAAGAACTGTCGGCCTGTGTTTTCAGTTGGATTGAGGAACACTGCAAGCCACAGACGCTGCGGGAGTTTGTTGTTGGAGTGCTGCGGCAGCTCAACGGTCAGCTTTACTGA
>Stickleback_Mlx (Gasterosteus aculeatus) 
ATGACGGACCCGACAACGTCTCCGGAGGACCACTGGAAGCAGACCGACGGCGCCTTCAGCGACAGCGGCTTCGACCACGGCTTTTTCGCTGAAACTACCAGAAAGGGTTCAGTTGTGTCTCGGGCCAACAGCATCGGCTCAACAAGCGCCTCTTCAGTACCAAATACAGATGATGAAGACAGCGACTACCGACACGAGACGTCGTACAAGAACTCGTACAAAGACCGACGGAGACAAGCGCACACACAAGCTGAGCAGAAGCGCCGGGATGCCATCAAGAAAGGCTACGATGACCTCCAGTCCATAGTCCCCACCTGCCAGCAGCAGTCCGAGTTTGCAGTCGGAGCGCAGAAGATCAGCAAGGCCACCGTACTGCAGAAAACAATCGACTACATCCATTTCCTTCACAAAGAAAAGAAGAAGCAGGAGGAGGAAGTTTCTCTACTAAGGAAAGAAGTGATGGCGCTGAAAATCATGAAAACGAACTACGAGCACATAGTGAAGGCCCACCAGAACAACCCCCAGCAGGGAGACGATCAGGTGTCCGACCAGGTCAAGTTCAACATCTTCCAGAGCATCATGGACTCCCTCTTCCAGTCGTTCAGCAACTCCGTCTCCGTGAGCAGCTTCCAGGAGCTCTCCGCCTGCGTCTTCAGCTGGATCGAGGAGCACTGCAAGCCGCAGACGCTGAGGGAGTTCGTGGTCGGCGTGCTGCGGCAGCTCAACGGTCAGCTCTATTGA
>Medaka_Mlx (Oryzias laptipes) 
NNNNNNNNNNNNNNNNNNNNNNNNNNNNNNNNNNNNNNNNNNNCAGATGGTGCTTTCAGCGATGGTGGCTTTGACCAAAGTTTCTATATTGAAACAGCCAGAAAAGGAAGTGTGGTGTCCAGAGCAAACAGCATCGGGTCAACAAGTGCCTCTTCAGTACCAAATACTGATGATGAGGACAGCGACTACAGACACGAGACGTCGCTTAAAGACTCGTATAAAGACAGAAGGAGACAAGCGCACACACAAGCTGAGCAAAAGCGCAGAGATGCCATCAAGAAAGGTTATGATGATCTTCAGTCAATTGTTCCAACCTGTCAACAGCAGTCTGAGTTTGCCGTAGGAGCACAGAAGATCAGCAAAGCTACAATCCTGCAGAAAACTATTGACTACATTCATTTTCTTCATAAAGAAAAGAAGAAGCAAGAGGAGGAAGTCTCTGTCCTGAGGAAAGAAGTTATGGCACTTAAGATAATGAAAACGAACTATGAGCACATAGTAAAGGCTCATCAGAGCAATCCACAACAGGGAGAGGATCAGGTGTCTGACCAGGTCAAGTTTGACATCTTTCAGAGCATCATGGACTCCCTGTTTGTGTCCTTCAGCAACTCCGTCTCAGTCAGCAGCTTCGAAGAACTGTCTGCTTGTGTTTTTAGCTGGATTGAAGAGCACTGCAAACCACAGACGTTGCGGGAGTTTGTTGTTGGCGTCCTGCGGCAGATTAATGTTCAGCTTTACTGA
>Platyfish_Mlx (Xiphorus maculatus) 
ATGACGGATCCAACCACGTCTCCAGAGGACCACTGGAAAACAGACGGGGCTTTCAGCGACAATGGCTTTGACACCAGTTTCTTCACTGATACTGCCAGAAAAGGTAGCATTGTGTCCAGGGCAAACAGTATCGGCTCTACAAGTGCCTCTTCAGTTCCAAATACAGATGATGAAGACAGCGACTATAGGCATGAGACATCGTATAAAGACTCATACAAAGACCGAAGGAGACAAGCGCACACACAAGCTGAGCAGAAGCGCAGAGATGCAATCAAGAAAGGTTATGATGACCTGCAGGGAATTGTCCCAACCTGTCAGCAGCAGTCTGAGTTTGCTGTCGGAGCACAAAAGATCAGCAAGGCTACTATTCTTCAGAAAACAATCGACTACATCCACTTTCTTCATAAAGAAAAGAAGAAGCAAGAGGAGGAAGTTTCTGTCCTAAGGAAAGAAGTGATGGCCTTGAAGATCATGAAAACGAACTATGAGCACATAGTGAAGGCCCACCAGAACAACCCACAGCAGGGAGAGGACCAGGTCTCTGACCAGGTCAAGTTCAACATCTTCCAGAACATCATGGACTCGCTGTTCGTGTCTTTCAGTAATTCTGTTTCAATGAGCAGCTTCCAAGAACTGTCCGCCTGTGTTTTTAGCTGGATCGAGGAACACTGCAAGCCACAGACGCTGCGGGAGTTTGTTGTTGGAGTGCTCCGGCAGCTCAATGGCCAGCTTTATTAG
>Amazon_molly_Mlx_1 (Poecilia formosa) 
ATGACGGATCCGACTACGTCTCCAGAGGACCACTGGAAAACAGACGGGGCTTTCAGCGACAATGGCTTTGACACCAGTTTCTTCACTGATACTGCCAGGAAAGGTAGTATTGTGTCCAGGGCAAACAGTATCGGCTCTACAAGTGCCTCTTCAGTTCCAAATACAGATGATGAAGACAGCGACTACAGGCATGAGACGTCGTACAAAGACTCTTACAAAGACCGAAGGAGACAAGCACACACACAAGCTGAGCAGAAGCGCAGAGATGCAATCAAGAAAGGCTATGATGACCTGCAGGGAATTGTTCCAACCTGCCAACAGCAGTCTGAGTTTGCTGTCGGAGCACAAAAGATCAGCAAGGCTACTATCCTTCAGAAAACAATCGACTACATCCACTTTCTTCATAAAGAAAAGAAGAAGCAAGAGGAGGAAGTTTCTGTCCTAAGGAAAGAAGTGATGGCCTTGAAGATCATGAAAACGAACTATGAGCACATAGTGAAGGCCCACCAGAACAACCCACAGCAGGGAGAGGACCAGGTCTCTGACCAGGTCAAGTTCAACATCTTCCAGAACATCATGGACTCGCTCTTCGTGTCTTTCAGTAATTCTGTTTCAATGAGCAGCTTCCAAGAACTGTCTGCCTGTGTTTTCAGCTGGATCGAGGAACACTGCAAGCCACAGACGCTGCGGGAGTTTGTTGTCGGAGTGCTCCGGCAGCTCAATGGCCAGCTTTATTAG
>Amazon_molly_Mlx_2 (Poecilia formosa) 
ATGACGGATCCGACTACGTCTCCAGAGGACCACTGGAAAACAGACGGGGCTTTCAGCGACAATGGCTTTGACACCAGTTTCTTCACTGATACTGCCAGGAAAGGTAGCATTGTGTCCAGGGCAAACAGTATCGGCTCTACAAGTGCCTCTTCAGTTCCAAATACAGATGATGAAGACAGCGACTACAGGCATGAGACGTCGTACAAAGACTCTTACAAAGACCGAAGGAGACAAGCACACACACAAGCTGAGCAGAAGCGCAGAGATGCAATCAAGAAAGGCTATGATGACCTGCAGGGAATTGTTCCAACCTGCCAACAGCAGTCCGAGTTTGCTGTCGGAGCACAAAAGATCAGCAAGGCTACTATCCTTCAGAAAACAATCGACTACATCCACTTTCTTCATAAAGAAAAGAAGAAGCAAGAGGAGGAAGTTTCTGTCCTAAGGAAAGAAGTGATGGCCTTGAAGATCATGAAAACGAACTATGAGCACATAGTGAAGGCCCACCAGAACAACCCACAGCAGGGAGAGGACCAGGTCTCTGACCAGGTCAAGTTCAACATCTTCCAGAACATCATGGACTCGCTCTTCGTGTCTTTCAGTAATTCTGTTTCAATGAGCAGCTTCCAAGAACTGTCTGCCTGTGTTTTCAGCTGGATCGAGGAACACTGCAAGCCACAGACGCTGCGGGAGTTTGTTGTCGGAGTGCTCCGGCAGCTCAATGGCCAGCTTTATTAG
>Cavefish_Mlx (Astyanax mexicanus) 
ATGACGGAGCCCAGCGCGTCGCCGGAGGATCCCTGGCACAAACAGACGGACGGCACCTTTAGCGACAATGGCTTTGACCACAGTTTCTTTGCAGAGAGTTCTCGGAAAGGAACAATGGTGTCGAGAGCCAACAGTATAGGATCCACCAGTGCCTCCTCAGTACCCAACACAGATGATGAAGACAGTGACTACAGACATGAGACTGCCTACAAGGACTCCTACAAAGACCGCCGCAGACAAGCCCACACACAGGCTGAGCAGAAACGGAGAGATGCTATTAAGAAAGGCTATGATGATCTTCAGTCCATAGTCCCTACCTGCCAGCAGCAGTCTGAGTTTGCCATGGCCACCCAGAAGATCAGCAAAGCCACAGTGCTGCAGAAAACCATAGACTACATTCAGTTTCTTCATAAAGAGAAGAAGAAGCAGGAGGAGGAAGTGTCCACGCTCAGAAAGGAAGTGATGGCGCTGAAGATTATGAAAACGAACTATGAGCACATAGTGAAGGCCCACCAGAATAACCCTCAGCAGGGCAGTGAGCAGGTGTCTGATCAGGTGAAGTTCAGCGTGTTCCAGAACATCATGGATTCTCTGTTCCAGTCCTTCAGCACGTCCGTCTCCGTCAGCAGCTTTCAGGAGCTCTCTGCCTGTGTCTTCAGCTGGATTGAGGAGCACTGCAAACCCCAGACGCTGAGGGAGTTTGTTGTGGGCGTTTTGAGGCAGCTGAATGGACAGCTGTACTGA
>Spotted_gar_Mlx (Lepisosteus oculatus)
ATGACGGAGCCCAGTACTTCACCGGAGGACCCGTGGAGCAAACAGCCGGATCCCACCTTCGCTGACAATGGACTCGACCCCTCTTTCTTTTCGGACAGTGCAAGGATTGGGAGTGTTGTTTCCAGAGCTAACAGCATTGGTTCCACAAGTGCCTCCTCTGTCCCAAACACAGATGACGAGGACAGCGACTACAGACACGAAGCCTCCTACAAGGAGTCCTACAAAGACCGGAGGAGGCAGGCCCACACGCAGGCAGAGCAGAAAAGGAGAGACGCCATCAAGAAAGGGTATGATGATTTGCAGTCCATAGTCCCGACTTGCCAGCAACAGTCTGATTTTCCCATAGGATCGCAGAAAATGAGCAAGGCAACCGTGCTGCAGAAGACAATCGACTACATCCAGTTCCTGCACAAGGAGAAGAAAAAGCAGGAAGAGGAAGTGACCACGCTCAGGAAGGAAGTGATGGCGCTGAAGATCATGAAATCGAATTATGAACAGATCGTGAAGGCTCACCAAAACAACCCCCAGCAGGGCGACGAGCAGGTGTCGGACCAGGTGAAGTTCAGCATATTCCAGAGCATCATGGACTCCCTCTTCCAGTCGTTCAATGCCTCCATCTCGGTGTCCAGCTTCCAGGAGCTGTCCGCTTGCGTCTTCAGCTGGATCGAGGAGCACTGCAAGCCCCAGACCCTCCGTGATTCTGTGGTGGACGTCCTCCAGCACCTGAACACTCAGTTATACTGA
>Lamprey_Mlx (Petromyzon marinus) 
NNNNNNNNNNNNNNNNNNNNNNNNNNNNNNNNNNNNNNNNNNNNNNNNNNNNNNNNNNNNNNNNNNNNNNNNNNNNNNNTCTCAGTCTTTGCAGATAGCATAGTCAAGGGAGGAGTTGTTTCACGTACCAACAGCATCAACTCCAACACGGGCTCCAACAGTGCTTCCTCCGTTCCCAACACAGATGATGAAGACAGTGACTACAGGCAAGAGCTGACGTACAAAGACCGCCGGCGTCAAGCTCACACCCAGGCTGAGCAGAAGCGGCGCGATGCCATTAAGAAAGGCTATGAAGATCTGCAGGCCATTGTGCCCACCTGTATGCAGCAGGACCTTATTGGCTCCCAGAAGATGAGTAAAGCCACTGTGCTGCAGCGTTCCATCGATTACATACATTTCCTCCACAAGGAGAAGAAGAAGCAGGAGGAGGAGTTGTCAACTCTGCGGAAAGAAGTTCTTGCCCTAAAAATCATGAAATCGAACTACGAGCAGATTGTGCGTGCCCACCAGAGCAATCCACAGCAGGGCCAGGAGCAGGTATCAGATGAAGTGAAGTTCAGCATCTTCCAGGGTATCATGGATACTCTGTTCCAGTCCTTCAATGCCTCCATTGCAGTGTCCAGCTTCCAGGAGCTGTCTGCCTGTGTCTTCAGTTGGTTGGAGGAGCACTGCAAGCCACAGACCCTGCGGGAGATCGTCCTAGGGGTGCTGCGGCAGCTCAACCCCCGGCACTACTGA


S3 Fig. Mlx coding sequences. Fasta formatted predicted coding sequences for Mlx genes from S1 Table. Ns represent gaps in the sequence and are of arbitrary length but maintain the reading frame.
