# Supplementary material for: Contrasting Patterns in the Evolution of Vertebrate MLX Interacting Protein (MLXIP) and MLX Interacting Protein-Like (MLXIPL) Genes
Source: PLoS One. 2016 Feb 24;11(2):e0149682. doi: 10.1371/journal.pone.0149682 (PMC4766361; doi:10.1371/journal.pone.0149682)
Supplement: S4 Fig — (TXT) [file pone.0149682.s004.txt]

>Human_MLXIP
ATGGCCGCCGACGTCTTCATGTGCTCCCCGCGCCGGCCTCGCAGCCGGGGCCGCCAGGTGCTGCTCAAGCCCCAGGTGTCCGAG---GACGACGACGACTCGGACACGGATGAGCCGTCCCCGCCGCCCGCCTCCGGCGCGGCCACCCCGGCCCGGGCCCACGCGAGCGCCGCGCCACCG
CCGCCTCGGGCCGGGCCGGGC------------------------------------------------CGCGAGGAACCTCCG---------------CGCCGCCAGCAGATCATCCACAGCGGCCACTTCATGGTGTCGTCGCCGCACCGAGAGCACCCGCCCAAGAAGGGCTACGAT
TTCGACACGGTCAACAAACAGACGTGCCAGACCTACAGCTTCGGCAAGACTAGCTCCTGCCACCTGTCCATCGACGCCTCGCTCACCAAGCTCTTCGAGTGCATGACTTTGGCCTACAGTGGGAAGTTGGTGTCTCCAAAGTGGAAGAATTTCAAGGGCCTGAAGCTACAGTGGAGAGAC
AAGATCCGGCTCAATAATGCCATCTGGCGGGCCTGGTACATGCAGTATCTGGAGAAGCGCAAGAATCCTGTGTGCCACTTTGTGACACCCCTGGACGGCTCTGTGGAC---GTAGACGAGCACCGC---CGGCCGGAGGCCATCACCACGGAAGGGAAGTACTGGAAGAGCCGCATCGAG
ATTGTGATCCGGGAGTATCACAAGTGGAGAACCTACTTCAAGAAAAGGCTACAGCAGCACAAGGATGAGGACCTCTCCAGCCTGGTCCAG---------------------------------------------------------------------GACGATGACATGCTGTAT---
---TGGCACAAGCACGGGGATGGATGGAAGACCCCCGTCCCCATGGAGGAGGATCCCCTGCTGGACACAGACATGCTCATGTCGGAATTCAGCGACACCCTCTTCTCCACACTTTCTTCACACCAGCCGGTGGCCTGGCCCAATCCCCGGGAAATAGCACATCTGGGAAATGCAGACATG
ATCCAGCCGGGACTGATTCCTTTGCAGCCTAACCTGGACTTCATGGACACCTTTGAGCCTTTCCAGGACCTCTTCTCTTCTAGCCGC---TCCATTTTTGGCTCCATGCTACCTGCATCTGCCTCAGCACCTGTACCAGATCCCAACAACCCACCTGCACAGGAGAGCATCCTGCCGACC
ACAGCCCTCCCCACTGTGAGCCTTCCTGACAGCCTCATCGCGCCCCCTACCGCCCCATCCCTGGCTCACATGGATGAGCAGGGCTGTGAACACACCTCCCGGACTGAGGACCCGTTTATCCAGCCCACGGACTTCGGTCCCTCAGAGCCGCCACTGAGTGTCCCGCAGCCCTTCCTCCCT
GTCTTCACCATGCCCCTGCTGTCTCCCAGCCCCGCCCCACCGCCCATCTCCCCCGTGTTACCATTAGTTCCTCCTCCTGCCACT------------------------GCCCTGAACCCCCCGGCTCCACCCACCTTCCATCAGCCACAGAAGTTTGCTGGAGTCAACAAAGCGCCG---
TCTGTCATCACCCACACGGCCTCTGCCACCCTCACCCACGATGCCCCCGCCACCACCTTTAGCCAGAGTCAGGGCCTTGTGATCACCACCCATCACCCTGCCCCGTCAGCGGCCCCTTGTGGGCTGGCACTGTCTCCTGTCACCCGG---------------CCTCCCCAGCCACGGTTA
ACTTTTGTGCACCCCAAACCTGTA------TCCTTGACTGGGGGCAGGCCTAAGCAGCCCCACAAA---ATAGTGCCTGCTCCCAAA---CCAGAGCCCGTGTCCTTGGTGTTGAAGAATGCCCGTATCGCCCCAGCTGCCTTTTCAGGCCAACCACAAGCGGTGATCATGACGTCAGGG
CCTCTGAAGAGAGAAGGGATGTTGGCCTCCACCGTGTCCCAGTCCAACGTGGTCATTGCGCCTGCTGCCATCGCCAGGGCT---CCTGGGGTCCCGGAGTTCCACAGCAGCATCCTGGTG---ACAGATCTCGGCCATGGCACGAGCAGCCCGCCTGCCCCCGTCTCCCGGCTCTTC---
CCAAGCACAGCGCAAGACCCCCTGGGGAAGGGCGAGCAGGTCCCGCTG------CATGGGGGCAGCCCCCAGGTCACTGTCACAGGGCCCAGTCGGGACTGCCCAAACTCAGGGCAGGCCTCTCCGTGTGCATCGGAGCAGAGC------------------CCCAGTCCTCAATCTCCC
CAGAACAACTGCTCAGGGAAATCC------GACCCCAAAAATGTGGCTGCACTAAAGAACCGGCAGATGAAGCACATCTCAGCTGAGCAGAAAAGGCGCTTCAACATCAAGATGTGCTTCGACATGCTCAACAGCCTCATCTCC------AACAATTCCAAGCTGACCAGTCACGCCATC
ACACTGCAGAAGACTGTGGAGTACATCACCAAGCTGCAGCAGGAGAGAGGCCAGATGCAGGAGGAGGCCCGGCGGCTGCGGGAGGAGATCGAGGAGCTCAATGCCACCATCATCTCCTGCCAGCAGCTGCTCCCTGCCACGGGAGTCCCCGTTACCCGGCGCCAGTTTGATCACATGAAA
GACATGTTTGACGAATACGTGAAAACCCGGACCTTGCAGAATTGGAAGTTCTGGATTTTCAGCATCATCATCAAGCCGCTGTTTGAGTCGTTCAAGGGCATGGTGTCCACCAGCAGCCTGGAGGAGCTGCACCGGACGGCGCTCTCCTGGCTGGACCAGCACTGCTCCCTGCCCATCCTC
AGGCCGATGGTATTGAGCACGCTGCGGCAGCTGAGCACCTCCACCTCCATCCTCACAGACCCGGCACAGCTGCCAGAGCAGGCGTCCAAGGCTGTCACCAGGATTGGCAAGAGATTGGGAGAGTCC---------
>Chimpanzee_Mlxip
ATGGCCGCCGACGTCTTCATGTGCTCCCCGCGCCGGCCTCGCAGCCGGGGCCGCCAGGTGCTGCTCAAGCCCCAGGTGTCCGAG---GACGACGACGACTCGGACACGGATGAGCCGTCCCCGCCGCCCGCCTCCGGCGCGGCCACCCCGGCCCGGGCCCACGCGAGCGCCGCGCCACCG
CCGCCTCGGGCCGGGCCGGGC------------------------------------------------CGCGAGGAACCTCCG---------------CGCCGCCAGCAGATCATCCACAGCGGCCACTTCATGGTGTCGTCGCCGCACCGAGAGCACCCGCCCAAGAAGGGCTACGAT
TTCGACACGGTCAACAAACAGACGTGCCAGACCTACAGCTTCGGCAAGACTAGCTCCTGCCACCTGTCCATCGACGCCTCGCTCACCAAGCTCTTCGAGTGCATGACTTTGGCCTACAGTGGGAAGTTGGTGTCTCCAAAGTGGAAGAATTTCAAGGGCCTGAAGCTACAGTGGAGAGAC
AAGATCCGGCTCAATAATGCCATCTGGCGGGCCTGGTACATGCAGTATCTGGAGAAGCGCAAGAATCCTGTGTGCCACTTTGTGACACCCCTGGACGGCTCTGTGGAT---GTAGACGAGCACCGC---CGGCCGGAGGCCATCACCACGGAAGGGAAGTACTGGAAGAGCCGCATCGAG
ATTGTGATCCGGGAGTATCACAAGTGGAGAACCTACTTCAAGAAAAGGCTACAGCAGCACAAGGATGAGGACCTCTCCAGCCTGGTCCAG---------------------------------------------------------------------GACGATGACATGCTGTAT---
---TGGCACAAGCACGGGGATGGATGGAAGACCCCCGTCCCCATGGAGGAGGATCCCCTGCTGGACACAGACATGCTCATGTCGGAATTCAGCGACACCCTCTTCTCCACACTTTCTTCACACCAGCCGGTGGCCTGGCCCAATCCCCGGGAAATAGCACATCTGGGAAATGCAGACATG
ATCCAGCCGGGACTGATTCCTTTGCAGCCTAACCTGGACTTCATGGACACCTTTGAGCCTTTCCAGGACCTCTTCTCTTCTAGCCGC---TCCATTTTTGGCTCCATGCTACCTGCATCTGCCTCAGCACCTGTACCAGATCCCAACAACCCACCTGCACAGGAGAGCATCCTGCCGACC
ACAGCCCTCCCCACTGTGAGCCTTCCTGACAGCCTCATCGCGCCCCCTACCGCCCCATCCCTGGCTCACATGGATGGGCAGGGCTGTGAACACACCTCCCGGACTGAGGACCCGTTTATCCAGCCCACGGACTTCGGTCCCTCAGAGCCGCCACTGAGTGTCCCGCAGCCCTTCCTCCCT
GTCTTCACCATGCCCCTGCTGTCTCCCAGCCCCGCCCCACCGCCCATCTCCCCCGTGTTACCATTAGTTCCTCCTCCTGCCACT------------------------GCCCTGAACCCCCCGGCTCCACCCACCTTCCATCAGCCGCAGAAGGTTGCTGGAGTCAACAAAGCGCCG---
TCTGTCATCACCCACACGGCCTCTGCCACCCTCACCCACGATGCCCCCGCCACCACCTTCAGCCAGAGTCAGGGCCTTGTGATCACCACCCATCACCCTGCCCCGTCAGCGGCCCCTTGTGGGCTGGCACTGTCTCCTGTCACCCAG---------------CCTCCCCAGCCACGGTTA
ACTTTTGTGCACCCCAAACCTGTA------TCCTTGACTGGGGGCAGGCCTAAGCAGCCCCACAAA---ATAGTGCCTGCTCCCAAA---CCAGAGCCCGTGTCCTTGGTGTTGAAGAATGCCCGCATCGCCCCAGCTGCCTTTTCAGGCCAACCACAAGCGGTGATCATGACGTCAGGG
CCTCTGAAGAGAGAAGGGATGTTGGCCTCCACCGTGTCCCAGTCCAACGTGGTCATTGCACCTGCTGCCATCGCCAGGGCT---CCTGGGGTCCCGGAGTTCCACAGCAGCATCCTGGTG---ACAGATCTCGGCCATGGCACGAGCAGCCCGCCTGCCCCCGTCTCCCGGCTCTTC---
CCAAGCACAGCGCAAGACCCCCTGGGGAAGGGCGAGCAGGTCCCGCTG------CATGGGGGCAGCCCCCAGGTCACTGTCACAGGGCCCAGTCGGGACTGCCCAAACTCAGGGCAGGCCTCTCCGTGTGCATCGGAGCAGAGC------------------CCCAGTCCTCAGTCTCCC
CAGAACAACTGCTCAGGGAAATCC------GACCCCAAAAATGTGGCTGCACTAAAGAACCGGCAGATGAAGCACATCTCAGCTGAGCAGAAAAGGCGCTTCAACATCAAGATGTGCTTCGACATGCTCAACAGCCTCATCTCC------AACAATTCCAAGCTGACCAGTCACGCCATC
ACACTGCAGAAGACCGTGGAGTACATCACCAAGCTGCAGCAGGAGAGAGGCCAGATGCAGGAGGAGGCCCGGCGGCTGCGGGAGGAGATCGAGGAGCTCAATGCCACCATCATCTCCTGCCAGCAGCTGCTCCCTGCCACGGGAGTCCCCGTTACCCGGCGCCAGTTTGATCACATGAAA
GACATGTTTGACGAATACGTGAAAACCCGGACCTTGCAGAATTGGAAGTTCTGGATTTTCAGCATCATCATCAAGCCGCTATTTGAGTCGTTCAAGGGCATGGTGTCCACCAGCAGCCTGGAGGAGCTGCACCGGACGGCGCTCTCCTGGCTGGACCAGCACTGCTCCCTGCCCATCCTC
AGGCCGATGGTATTGAGCACGCTGCGGCAGCTGAGCACCTCCACCTCCATCCTCACAGACCCGGCACAGCTGCCAGAGCAGGCGTCCAAGGCTGTCACCAGGATTGGCAAGAGATTGGGAGAGTCC---------
>Gorilla_Mlxip
ATGGCCGCCGACGTCTTCATGTGCTCCCCGCGCCGGCCTCGCAGCCGGGGCCGCCAGGTGCTGCTCAAGCCCCAGGTGTCCGAG---GACGACGACGACTCGGACACGGATGAGCCGTCCCCGCCGCCCGCCTCCGGCGCGGCCACCCCGGCCCGGGCCCACGCGAGCGCCGCGCCACCG
CCGCCTCGGGCCGGGCCGGGC------------------------------------------------CGCGAGGAACCTCCG---------------CGCCGCCAGCAGATCATCCACAGCGGCCACTTCATGGTGTCGTCGCCGCACCGAGAGCACCCGCCCAAGAAGGGCTACGAT
TTCGACACGGTCAACAAACAGACGTGCCAGACCTACAGCTTCGGCAAGACTAGCTCCTGCCACCTGTCCATCGACGCCTCGCTCACCAAGCTCTTCGAGTGCATGACTTTGGCCTACAGTGGGAAGTTGGTGTCTCCAAAGTGGAAGAATTTCAAGGGCCTGAAGCTACAGTGGAGAGAC
AAGATCCGGCTCAATAATGCCATCTGGCGGGCTTGGTACATGCAGTATCTGGAGAAGCGCAAGAATCCTGTGTGCCACTTTGTGACACCCCTGGACGGCTCTGTGGAC---GTAGACGAGCACCGC---CGGCCGGAGGCCATCACCACGGAAGGGAAGTACTGGAAGAGCCGCATCGAG
ATTGTGATCCGGGAGTATCACAAGTGGAGAACCTACTTCAAGAAAAGGCTACAGCAGCACAAGGATGAGGACCTCTCCAGCCTGGTCCAG---------------------------------------------------------------------GACGATGACATGCTGTAT---
---TGGCACAAGCACGGGGATGGATGGAAGACCCCCGTCCCCATGGAGGAGGATCCCCTGCTGGACACAGACATGCTCATGTCGGAATTCAGCGACACCCTCTTCTCCACGCTTTCTTCACACCAGCCGGTGGCCTGGCCCAATCCCCGGGAAATAGCACATCTGGGAAATGCAGACATG
ATCCAGCCGGGACTGATTCCTTTGCAGCCTAACCTGGACTTCATGGACACCTTTGAGCCTTTCCAGGACCTCTTCTCTTCTAGCCGC---TCCATTTTTGGCTCCATGCTACCTGCATCTGCCTCAGCACCTGTACCAGATCCCAACAACCCACCTGCACAGGAGAGCATCCTGCCGACC
ACAGCCCTCCCCACTGTGAGCCTTCCTGACAGCCTCATCGCGCCCCCTACCGCCCCATCCCTGGCTCACATGGATGGGCAGGGCTGTGAACACACCTCCCGGACTGAGGACCCGTTTATCCAGCCCACGGACTTCGGTCCCTCAGAGCCGCCACTGAGTGTCCCGCAGCCCTTCCTCCCC
GTCTTCACCATGCCCCTGCTGTCTCCCAGCCCCGCCCCACCGCCCATCTCCCCCGTGTTACCATTAGTTCCTCCTCCTGCCACT------------------------GCCCTGAACCCCCCGGCTCCACCCACCTTCCATCAGCCACAGAAGTTTGCTGGAGTCAACAAAGCGCCG---
TCTGTCATCACTCACACGGCCTCTGCCACCCTCACCCACGACGCCCCCGCCACCACCTTCAGCCAGAGTCAGGGCCTTGTGATCACCACCCATCACCCTGCCCCGTCAGCGGCCCCTTGTGGGCTGGCACTGTCTCCTGTCACCCGG---------------CCTCCCCAGCCACGGTTA
ACTTTTGTGCACCCCAAACCTGTA------TCCGTGACTGGGGGCAGGCCTAAGCAGCCCCACAAA---ATAGTGCCTGCTCCCAAA---CCAGAGCCCGTGTCCTTGGTGTTGAAGAATGCCCGCATCGCCCCAGCTGCCTTTTCAGGCCAACCACAGGCGGTGATCATGACGTCAGGG
CCTCTGAAGAGAGAAGGGATGTTGGCCTCCACCGTGTCCCAGTCCAACGTGGTCATTGCACCTGCTGCCATCGCCAGGGCT---CCTGGGGTCCCGGAGTTCCACAGCAGCATCCTGGTG---ACAGATCTCGGCCATGGCACGAGCAGCCCGCCTGCCCCCGTCTCCCGGCTCTTC---
CCAGGCACAGCGCAAGACCCCCTGGGGAAGGGCGAGCAGGTCCCGCTG------CATGGGGGCAGCCCCCAGGTCACTGTCACAGGGCCCAGTCGGGACTGCCCAAACTCAGGGCAGGCCTCTCCATGTGCATCGGAGCAGAGC------------------CCCAGTCCTCAGTCTCCC
CAGAACAACTGCTCAGGGAAATCC------GACCCCAAAAATGTGGCTGCACTAAAGAACCGGCAGATGAAGCACATCTCAGCTGAGCAGAAAAGGCGCTTCAACATCAAGATGTGCTTCGACATGCTCAACAGCCTCATCTCC------AACAATTCCAAGCTGACCAGTCACGCCATC
ACACTGCAGAAGACCGTGGAGTACATCACGAAGCTGCAGCAGGAGAGGGGCCAGATGCAGGAGGAGGCCCGGCGGCTGCGGGAGGAGATCGAGGAGCTCAATGCCACCATCATCTCCTGCCAGCAGCTGCTCCCTGCCACGGGAGTCCCCGTTACCCGGCGCCAGTTTGATCACATGAAA
GACATGTTTGACGAATACGTGAAAAGCCGGACCTTGCAGAATTGGAAGTTCTGGATTTTCAGCATCATCATCAAGCCGCTGTTTGAGTCGTTCAAGGGCATGGTGTCCACCAGCAGCCTGGAGGAGCTGCACCGGACGGCGCTCTCCTGGCTGGACCAGCACTGCTCCCTGCCCATCCTC
AGGCCGATGGTATTGAGCACGCTGCGGCAGCTGAGCACCTCCACCTCCATCCTCACAGACCCGGCACAGCTGCCAGAGCAGGCGTCCAAGGCTGTCACCAGGATTGGCAAGAGATTGGGAGAGTCC---------
>Macaque_Mlxip
ATGGCCGCCGACGTCTTCATGTGCTCCCCGCGCCGGCCCCGCAGCCGGGGCCGCCAGGTGCTGCTCAAGCCCCAGGTGCCTGAG---GACGACGACGACTCGGACACGGATGAGCCGTCCCCGCCGCCCGCCTCCGGCGCGGCCACCCCGGCCCGGGCCCACGCGAGCGCCGCGCCACCG
CCGCCTCGGGCCGGGCCGGGC------------------------------------------------CGCGAGGAGCCTCCG---------------CGCCGCCAGCAGATCATCCACAGCGGCCACTTCATGGTGTCGTCGCCGCACCGGGAGCACCCGCCCAAGAAGGGCTACGAT
TTCGACACGGTCAACAAACAGACGTGCCAGACCTACAGCTTCGGCAAGACCAGCTCCTGCCACCTGTCCATCGACGCCTCGCTCACCAAGCTCTTCGAGTGCATGACTTTGGCCTACAGTGGGAAGTTGGTGTCTCCAAAGTGGAAGAATTTCAAGGGCCTGAAGCTACAGTGGAGAGAC
AAGATCCGGCTCAATAATGCCATCTGGCGGGCCTGGTACATGCAGTATCTGGAGAAGCGCAAGAATCCTGTGTGCCACTTTGTGACGCCCCTAGACGGCTCTGTGGAC---GTAGATGAGCACCGC---CGGCCGGAGGCCATCACCACGGAAGGGAAGTACTGGAAGAGCCGCATCGAG
ATTGTGATCCGGGAGTATCACAAGTGGAGAACCTACTTCAAGAAAAGGCTACAGCAGCACAAGGATGAGGACCTCTCCAGCCTGGTCCAG---------------------------------------------------------------------GACGATGACATGCTATAT---
---TGGCACAAGCACGGGGATGGATGGAAGACCCCCGTCCCCATGGAGGAGGACCCCCTGCTGGACACAGACATGCTCATGTCGGAATTCAGCGACACCCTCTTCTCCACGCTTTCTTCACACCAGCCGGTGGCCTGGCCCAATCCCCGGGAAATAGCACATCTGGGAAATGCAGACATG
ATCCAGCCGGGACTGATTCCTTTGCAGCCTAACCTGGACTTCATGGACACCTTCGAGCCTTTCCAGGACCTCTTCTCTTCTAGCCGC---TCCATTTTTGGCTCCATGCTACCTGCATCTGCCTCAGCACCTGTACCAGATCCCAACAACCCACCTGCACAGGAGAGCGTCCTGCAGACC
ACCGCCCTCCCCACTGTGAGCCTGCCTGACAGCCTCATCGCGCCCCCCACCGCCCCGCCCCTGGCTCACGTGGACGGGCAGAGCTGTGAACACACCTCCCGGGCTGAGGACCCGTTTATCCAGCCCACGGACTTCGGTCCCTCAGAGCCACCACTGAGTGTCCCACAGCCCTTCCTCCCC
GTCTTCACCATGCCCCTGCTGTCTCCCAGCCCCGCTCCACCACCTGTCTCCCCCGTGTTACCGTTAGTTCCTCCTCCTGCCACT------------------------GCCCTGAACCCCCCAGCTCCACCCACCTTCCACCAGCCACAGAAGTTTGCTGGAGTGAGCAAAGTGCCG---
TCTGTCATCACCCACACGGCCTCCGCCACCCTCACCCATGACGCCTCTGCCACCACCTTCAGCCAGAGTCAGGGCCTTGTGATCACCACCCATCACCCTGCCCCATCAGCGGCCCCCTGTGGACTGGCACTGTCTCCTGTCCCCCGG---------------CCTCCTCAGCCACGGTTA
ACTTTTGTGCACCCCAAACCTGTA------TCCTTGACTGGGGGCAGGCCTAAGCAGCCCCACAAA---ATAGTGCCTGCTCCCAAA---CCAGAGCCCGTGTCCTTGGTGTTGAAGAACACCTGCATCGCCCCAGCTGCCTTTTCAGGACAACCACAAGCGGTGATCATGACGTCAGGG
CCTCTGAAGAGAGAAGGGATGTTGGCCTCCACGGTGTCCCAGTCCAACGTGGTCATCGCACCTGCTGCCATCGCCAGGGCT---CCTGGGGTCCCGGAGTTCCACAGCAGCATCCTGGTG---ACAGATCTCGGCCATGGCACGAACAGCCCGCCTGCCCCCATCTCCCGGCTCTTC---
CCGAGCACAGCGCAAGACCCCCTGGGGAAGGGCGAGCAGGTCCAGCTG------CATGGGGGCAGCCCCCAGGTCACTGTCACAGGGCCCAGTCGGGACTGCCCAAACTCAGGGCAGGCCTCTCCATGTGCATCGGAGCAGAGC------------------CCCAGTCCTCAGTCTCCC
CAGAACAACTGCTCAGGGAAATCC------GACCCCAAAAATGTGGCTGCACTAAAGAACCGGCAGATGAAGCACATCTCAGCTGAGCAGAAAAGGCGCTTCAACATCAAGATGTGCTTCGACATGCTCAACAGCCTCATCTCC------AACAATTCCAAGCTGACCAGTCATGCCATC
ACACTGCAGAAGACCGTGGAGTACATCACCAAGCTGCAGCAGGAGAGGGGCCAGATGCAGGAGGAGGCCCGGCGGCTTCGGGAGGAGATCGAGGAGCTCAATGCCACCATCATCTCCTGCCAGCAGCTGCTCCCTGCCACGGGAGTCCCCGTCACCCGGCGCCAGTTTGATCACATGAGA
GACATGTTTGACGAATACGTGAAAAGCCGGACCTTGCAGAATTGGAAGTTCTGGATTTTCAGCATAATTATCAAGCCGCTGTTTGAGTCATTCAAGGGCATGGTGTCCACCAGCAGCCTGGAGGAGCTGCACCGGACGGCGCTGTCCTGGCTGGACCAGCACTGCTCCCTGCCCATCCTC
AGGCCAATGGTGTTGAACACGCTGCGGCAGCTGAGCACCTCCACCTCCATCCTCACAGACCCGGCACAGCTGCCGGAGCAGGCATCCAAGGCCGTCACCAGGATCGGCAAAAGACTGGGAGAGTCC---------
>Olive_baboon_Mlxip
ATGGCCGCCGACGTGTTCATGTGCTCCCCGCGCCGGCCCCGCAGCCGGGGCCGCCAGGTGCTGCTCAAGCCCCAGGTGCCTGAG---GACGACGACGACTCGGACACGGATGAGCCGTCCCCGCCGCCCGCCTCCGGCGCGGCCACCCCGGCCCGGGCCCACGCGAGCGCCGCGCCACCG
CCGCCTCGGGCCGGGCCGGGC------------------------------------------------CGCGAGGAGCCTCCG---------------CGCCGCCAGCAGATCATCCACAGCGGCCACTTCATGGTGTCGTCGCCGCACCGGGAGCACCCGCCCAAGAAGGGCTACGAT
TTCGACACGGTCAACAAACAGACGTGCCAGACCTACAGCTTCGGCAAGACCAGCTCCTGCCACCTGTCCATCGACGCCTCGCTCACCAAGCTCTTCGAGTGCATGACTTTGGCCTACAGTGGGAAGTTGGTGTCTCCAAAGTGGAAGAATTTCAAGGGCCTGAAGCTACAGTGGAGAGAC
AAGATCCGGCTCAATAATGCCATCTGGCGGGCCTGGTACATGCAGTATCTGGAGAAGCGCAAGAATCCTGTGTGCCACTTTGTGACGCCCCTAGACGGCTCTGTGGAC---GTAGATGAGCACCGC---CGGCCGGAGGCCATCACCACGGAAGGGAAGTACTGGAAGAGCCGCATCGAG
ATTGTGATCCGGGAGTATCACAAGTGGAGAACCTACTTCAAGAAAAGGCTACAGCAGCACAAGGATGAGGACCTCTCCAGCCTGGTCCAG---------------------------------------------------------------------GATGATGACATGCTATAT---
---TGGCACAAGCACGGGGATGGATGGAAGACCCCCGTCCCCATGGAGGAGGACCCCCTGCTGGACACAGACATGCTCATGTCGGAATTCAGCGACACCCTCTTCTCCACGCTTTCTTCACACCAGCCGGTGGCCTGGCCCAATCCCCGGGAAATAGCACATCTGGGAAATGCAGACATG
ATCCAGCCGGGACTGATTCCTTTGCAGCCTAACCTGGACTTCATGGACACCTTCGAGCCTTTCCAGGACCTCTTCTCTTCTAGCCGC---TCCATTTTTGGCTCCATGTTACCTGCATCTGCCTCAGCACCTGTACCAGATCCCAACAACCCACCTGCACAGGAGAGCGTCCTGCAGACC
ACCGCCCTCCCCACTGTGAGCCTGCCTGACAGCCTCATCGTGCCCCCCACCGCCCCGCCCCTGGCTCACGTGGACGGGCAGAGCTGTGAACACACCTCCCGGGCTGAGGACCCGTTTATCCAGCCCACGGACTTCGGTCCCTCAGAGCCACCACTGAGTGTCCCACAGCCCTTCCTCCCT
GTCTTCACCATGCCCCTGCTGTCTCCCAGCCCCGCTCCACCACCTGTCTCCCCCGTGTTACCGTTAGTTCCTCCTCCTGCCACT------------------------GCCCTGAACCCCCCAGCTCCACCCACCTTCCACCAGCCACAGAAGTTTGCTGGAGTGAGCAAAGTGCCG---
TCTGTCATCACCCACACGGCCTCCGCCACCCTCACCCATGACGCCTCTGCCACTACCTTCAGCCAGAGTCAGGGCCTTGTGATCACCACCCATCACCCTGCCCCATCAGCGGCCCCCTGTGGACTGGCACTGTCTCCTGTCCCCCGG---------------CCTCCCCAGCCACGGTTA
ACTTTTGTGCACCCCAAACCTGTA------TCCTTGACTGGGGGCAGGCCTAAGCAGCCCCACAAA---ATAGTGCCTGCTCCCAAA---CCAGAGCCCGTGTCCTTGGTGTTGAAGAACACCTGCATCACCCCAGCTGCCTTTTCAGGCCAACCACAAGCGGTGATCATGACGTCAGGG
CCTCTGAAGAGAGAAGGGATGTTGGCCTCCACGGTGTCCCAGTCCAACGTGGTCATCGCACCTGCTGCCATCGCCAGGGCT---CCTGGGGTCCCGGAGTTCCACAGCAGCATCCTGGTG---ACAGATCTCAGCCATGGCACGAACAGCCCGCCTGCCCCCATCTCCCGGCTCTTC---
CCGAGCACAGCGCAAGACCCCCTGGGGAAGGGCGAGCAGGTCCAGCTG------CATGGGGGCAGTCCCCAGGTCACTGTCACAGGGCCCAGTCGGGACTGCCCAAACTCAGGGCAGGCCTCTCCATGTGCATCGGAGCAGAGC------------------CCCAGTCCTCAGTCTCCC
CAGAACAACTGCTCAGGGAAATCC------GACCCCAAAAATGTGGCTGCACTAAAGAACCGGCAGATGAAGCACATCTCAGCTGAGCAGAAAAGGCGCTTCAACATCAAGATGTGCTTCGACATGCTCAACAGCCTCATCTCC------AACAATTCCAAGCTGACCAGTCACGCCATC
ACACTGCAGAAGACCGTGGAGTACATCACCAAGCTGCAGCAGGAGAGGGGCCAGATGCAGGAGGAGGCCCGGCGGCTTCGGGAGGAGATCGAGGAGCTCAATGCCACCATCATCTCCTGCCAGCAGCTGCTCCCTGCCACGGGAGTCCCCGTCACCCGGCGCCAGTTTGATCACATGAGA
GACATGTTTGACGAATACGTGAAAAGCCGGACCTTGCAGAATTGGAAGTTCTGGATTTTCAGCATAATTATCAAGCCGCTGTTTGAGTCATTCAAGGGCATGGTGTCCACCAGCAGCCTGGAGGAGCTGCACCGGACGGCGCTGTCCTGGCTGGACCAGCACTGCTCCCTGCCCATCCTC
AGGCCAATGGTGTTGAACACGCTGCGGCAGCTGAGCACCTCCACCTCCATCCTCACAGACCCGGCACAGCTGCCGGAGCAGGCATCCAAGGCCGTCACCAGGATCGGCAAAAGATTGGGAGAGTCC---------
>Vervet-AGM_Mlxip
ATGGCCGCCGACGTCTTCATGTGCTCCCCGCGCCGGCCCCGCAGCCGGGGCCGCCAGGTGCTGCTCAAGCCCCAGGTGCCTGAG---GACGACGACGACTCGGACACGGATGAGCCGTCCCCGCCGCCCGCCTCCGGCGCGGCCACCCCGGCCCGGGCCCACGCGAGCGCCGCGCCACCG
CCGCCTCGGGCCGGGCCGGGC------------------------------------------------CGCGAGGAGCCTCCG---------------CGCCGCCAGCAGATCATCCACAGCGGCCACTTCATGGTGTCGTCGCCGCACCGGGAGCACCCGCCCAAGAAGGGCTACGAT
TTCGACACGGTCAACAAACAGACGTGCCAGACCTACAGCTTCGGCAAGACCAGCTCCTGTCACCTGTCCATCGACGCCTCGCTCACCAAGCTCTTCGAGTGCATGACTTTGGCCTACAGTGGGAAGTTGGTGTCTCCAAAGTGGAAGAATTTCAAGGGCCTGAAGCTACAGTGGAGAGAC
AAGATCCGGCTCAATAATGCCATCTGGCGGGCCTGGTACATGCAGTATCTGGAGAAGCGCAAGAATCCTGTGTGCCACTTTGTGACGCCCCTAGACGGCTCTGTGGAT---GTAGATGAGCACCGC---CGGCCGGAGGCCATCACCACGGAAGGGAAGTACTGGAAGAGCCGCATCGAG
ATTGTGATCCGGGAGTATCACAAGTGGAGAACCTACTTCAAGAAAAGGCTACAGCAGCACAAGGATGAGGACCTCTCCAGCCTGGTCCAG---------------------------------------------------------------------GACGATGACATGCTATAT---
---TGGCACAAGCACGGGGATGGATGGAAGACCCCCGTCCCCATGGAGGAGGACCCCCTGCTGGACACAGACATGCTCATGTCGGAATTCAGCGACACCCTCTTCTCCACGCTTTCTTCACACCAGCCGGTGGCCTGGCCCAATCCCCGGGAAATAGCACATCTGGGAAATGCAGACATG
ATCCAGCCGGGACTGATTCCTTTGCAGCCTAACCTGGACTTCATGGACACCTTCGAGCCTTTCCAGGACCTCTTCTCTTCTAGCCGC---TCCATTTTTGGCTCCATGCTACCTGCATCTGCCTCAGCACCTGTACCAGATCCCAACAACCCACCTGCACAGGAGAGCGTCCTGCAGACC
ACCGCCCTCCCCACTGTGAGCCTGCCTGACAGCCTCATCGCGCCCCCCACCGCCCCGCCCCTGGCTCACGTGGACGGGCAGAGCTGTGAACACACCTCCCGGGCTGAGGACCCGTTTATCCAGCCCACAGACTTCGGTCCCTCAGAGCCACCACTGAGTGTCCCACAGCCCTTCCTCCCT
GTCTTCACCATGCCCCTGCTGTCTCCCAGCCCCGCTCCACCACCTGTCTCCCCCGTGTTACCGTTAGTTCCTCCTCCTGCCACT------------------------GCCCTGAACCCCCCAGCTCCACCCACCTTCCACCAGCCACAGAAGTTTGCTGGAGTCAGCAAAGTGCCA---
TCTGTCATCACCCACACGGCCTCCGCCACCCTCACCCATGACGCCTCTGCCACCACCTTCAGCCAGAGTCAGGGCCTTGTGATCACCACCCATCACCCTGCCCCATCAGCGGCCCCCTGTGGACTGGCACTGTCTCCTATCCCCCGG---------------CCTCCCCAGCCACGGTTA
ACTTTTGTGCACCCCAAACCTGTA------TCCTTGACTGGGGGCAGGCCTAAGCAGCCCCACAAA---ATAGTGCCTGCTCCCAAA---CCAGAGCCCGTGTCCTTGGTGTTGAAGAACACCTGCATCACCCCAGCTGCCTTTTCAGGCCAACCACAAGCGGTGATCATGACGTCAGGG
CCTCTGAAGAGAGAAGGGATATTGGCCTCCACGGTGTCCCAGTCCAACGTGGTCATCGCACCTGCTGCCATCGCCAGGGCT---CCTGGGGTCCCGGAGTTCCACAGCAGCATCCTGGTG---ACAGATCTCAGCCATGGCACGAACAGCCCGCCCGCCCCCATCTCCCGGCTCTTC---
CCGAGCACAGCGCAAGACCCCCTGGGGAAGGGCGAGCAGGTCCAGCTG------CATGGGGGCAGCCCCCAGGTCACTGTCACAGGGCCCAGTCGGGACTGCCCAAACTCAGGGCAGGCCTCTCCATGTGCATCGGAGCAGAGC------------------CCCAGTCCTCAGTCTCCC
CAGAACAACTGCTCAGGGAAATCC------GACCCCAAAAATGTGGCTGCACTAAAGAACCGGCAGATGAAGCACATCTCAGCTGAGCAGAAAAGGCGCTTCAACATCAAGATGTGCTTCGACATGCTCAACAGCCTCATCTCC------AACAATTCCAAGCTGACCAGTCACGCCATC
ACACTGCAGAAGACCGTGGAGTACATCACCAAGCTGCAGCAGGAGAGGAGCCAGATGCAGGAGGAGGCCCGGCGGCTTCGGGAGGAGATCGAGGAGCTCAATGCCACCATCATCTCCTGCCAGCAGCTGCTCCCTGCCACGGGAGTCCCCGTCACCCGGCGCCAGTTTGATCACATGAGA
GACATGTTTGACGAATACGTGAAAAGCCGGACCTTGCAGAATTGGAAGTTCTGGATTTTCAGCATAATTATCAAGCCGCTGTTTGAGTCATTCAAGGGCATGGTGTCCACCAGCAGCCTGGAGGAGCTGCACCGAACGGCGCTGTCCTGGCTGGACCAGCACTGCTCCCTGCCCATCCTC
AGGCCAATGGTGTTGAACACGCTGCGGCAGCTGAGCACCTCCACCTCCATCCTCACAGACCCGGCACAGCTGCCGGAGCAGGCATCCAAGGCTGTCACCAGGATCGGCAAAAGATTGGGAGAGTCC---------
>Bushbaby_Mlxip
ATGGCCGCGGACGTCTTCATGTGCTCTCCACGCCGGCCCGGCAATCGGGGCCGCCCGGTGCTGCTCAAGCCCCAGGTGCCCGAG---GACGACGACGACTCGGACACTGATGAGCCGTCCCCGCCGCCCGCCTCCGGCGCGACCGCCGCGGCCCGGGCCCACGCGAGCGCCGCCCAGCAT
CCGCCCCGGGCCGGGCCGGGC------------------------------------------------CGCGAGGAGCCTCCG---------------CGCCGGCAGCAGATCATCCACAGCGGCCACTTCATGGTGTCGTCGCCTCACCGCGAGCACCCGCCCAAGAAGGGTTATGAT
TTCGACACAGTCAACAAGCAGACGTGCCAGACCTACAGCTTCGGCAAGACCAGCTCCTGCCACCTGTCCATCGACGCCTCGCTTACCAAGCTCTTCGAGTGCATGACTTTGGCCTACAGTGGGAAGTTAGTGTCTCCAAAGTGGAAGAATTTCAAGGGCCTGAAGCTCCAGTGGAGAGAC
AAGATCCGGCTCAACAATGCCATCTGGCGGGCATGGTACATGCAGTATCTGGAGAAGCGCAAGAATCCTGTATGTCATTTTGTCACTCCCCTGGATGGCTCTGTTGAC---GTGGATGAGCACCGC---CGGCCAGAGGCCATCACCACAGAAGGGAAATACTGGAAAAGCCGCATTGAG
ATCGTGATTAGAGAGTATCACAAGTGGAGGACTTACTTCAAGAAAAGGCTACAGCAGCACAAGGATGAGGACCTCTCCAGCCTGGCCCAG---------------------------------------------------------------------GATGATGACATGCTATAC---
---TGGCACAAGCACAGGGATGGGTGGAAGACCCCAGTCCCCATGGAGGAGGACCCCCTGCTGGACACAGACATGCTTATGTCAGAATTTAGCGATACCCTCTTCTCCACACTCTCTTCGCACCAGCCTGTGGCCTGGCCCAACCCCCGGGAAATAGCACATCTGGGAAATGCAGACATG
ATTCAACCAGGACTGATTCCTCTACAGCCCAACCTGGACTTCATGGACACTTTCGAGCCTTTCCAGGACCTCTTCTCTTCCAGTCGC---TCCATTTTTAACTCCTTGCTGCCTGCACCTGCCTCAGCATCTGCACCAGATCCCAACAGCACACCTGCACAGGAGAGCATCCTGCCAACC
ACCACTCTCCCCACTGGAAGCCTCCCTGACAACCTCATCGTGCCCCCCACTGCCCCCTCCCTGGATCCCACCGATGGGCAGGGCTGTGAACGTGTTTCCCGAACTGGGGACCCCTTTATCCAGCCTTCAGACTTTGGCCCCTCAGAGCCATCCCTGAGCATCCCGCAGTCTTTCCTCCCG
GTCTTTACTGTGCCGTTGCTGTCCCCTAGTCCTGCCCCAGCACCTATGTCCCCAGCACTGCCATTGGTT---CCTCCTGCCACG------------------------GCCCTGAACCCCCCAGCTCCATCTGCCTTCCTTCAACCACAGAAGTCTGCTGGAGTCAGCAAGTCGCCC---
TCCGTCATCACCCACACAGCCTCTGCCACCCTTACCCATGATGCCTCTGCC---ACCTTTAGCCAGAGTCAGGGCCTCCTGATCACAACCCATCACCCTGCCCCATCCACAGCCCCCTGTAGTCTGGCACTGTCTCCTATCACCCAG---------------TCTCCAGCTCCTCGGTTA
ACTTTTGTGCCTCCCAAACCTGTG------TCCATGACTGGAGGGAGGCCCAAGCAGCCCCCCAAA---ATAGTGCCTGCTCCCAAA---CCAGAGCCTGTGTCCCTGGTGTTGAAGAACGCTTGCCTCGCCCCAGCTGCCTTTTCAGGCCAACCACAAGCAGTGATCATGACATCAGGC
CATCTGAAGAGAGAAGGGATGTTGGCTTCTACTGTGTCCCAGTCTAATGTGGTCATCGCACCTGCTGCCATTGCCAGGGCT---CCTGGAGTGACAGAGTTCCATAGCAGCATCCTGGTA---ACAGACCTCAGCCACAGCACGAGCAGCCAGCCTGGCCCCGTCTCCCGGCTCTTCTCT
CCAGGCACAATCCAAGACTCCCTGGTGAAGGGCGAGCAGGTCTCGCTG------CCCGGGGGCAGTCCCCAGGTCCCTGTCACAGGGCCCAGTCGAGATGGCTCCAACTCAGGGCAGGCTTCTCCATGTGCGTTGGAACAAAGC------------------CCCAGTCCTCAGTCTCCC
CAGAACAACTGCTCAGGGAAATCT---GCAGACCCCAAAAATATGGCTGCATTAAAGAACCGGCAGATGAAGCACATTTCAGCCGAACAGAAAAGGCGGTTTAACATCAAGATGGGCTTCGACACCCTGAACAGTTTGATCTCC------AACAGTTCCAAGCTGACGAGCCATGCCATC
ACGCTGCAGAAGACAGTGGAGTACATCACCAAGCTGCAGCAGGAGAGGAGCCAGATGCAGGAGGAGGCGCGGCGGCTGCGGGACGAGATTGAGGAGCTCAACGCCACCATTATCTCCTGCCAGCAGCTGCTCCCTGCCACAGGAGTCCCTGTCACCCGGCGCCAGTTTGATCACATGAGA
GACATGTTTGATGAATATGTGAAAAGCCGGACCCTGCAGAATTGGAAGTTCTGGATTTTCAGCATTATCATTAAGCCGCTGTTCGAGTCATTCAGGGGGATGGTGTCCAGCAGCAGCCTGGAGGAGCTACACCAGACAGCATTGTCGTGGCTGGAGCAGCACTGCTCGCTACCTGTCCTC
AGGCCAATGGTGCTGAATACCCTCCGGCAGCTGAGCACCACCACCTCCATCCTGACAGACCCATCCCAGCTGCCGGAGCAGGCGTCAGAGGCTGTCACCAGAATCGGCAAGAGGTCGGGAGAGTCA---------
>Mouse_Mlxip
ATGGCTGCCGACGTTTTCATGTGTTCGCCGCGCCGGCCCCGCAGTCGGGGCCGTTCGGTGCTGCTCAAGCCTCAGGTGCCCGAG---GACGACGACGACTCGGACACAGACGAGCCGTCTCCGCCGCCCCCCTCCGGCGTGGCCACTTCAGCCCGGGCCCACGCGAGCGCCGCGCCGCTG
CCGCCTCGGGCCGGCCCGGGC------------------------------------------------CGCGAGGAGCCTCCG---------------CGCCGACAGCAGATCATCCACAGCGGCCACTTCATGGTGTCCTCTCCGCACCGCGAGCACCCGCCCAAGAAGGGCTATGAT
TTCGACACGGTCAACAAGCAGACGTGCCAGACCTATAGCTTCGGCAAGACCAGCTCCTGCCACTTGTCCATCGATGCGTCGCTCACCAAGCTCTTCGAGTGCATGACCCTGGCCTACAGTGGGAAATTAGTGTCTCCAAAGTGGAAAAATTTCAAGGGCCTGAAGCTCCAGTGGCGGGAC
AAGATCCGGCTCAACAACGCCATCTGGAGGGCATGGTATATGCAGTATTTGGAGAAGCGCAAGAATCCTGTGTGCCACTTTGTCACCCCACTAGATGGCTCTGTTGAT---GTAGATGAACACCGT---CGGCCAGAGGCCATCACCACAGAGGGCAAGTACTGGAAAAGCCGCATTGAG
ATTGTGATTCGAGAGTACCACAAGTGGAGAACCTACTTCAAGAAAAGGCTGCAGCAGCACAAGGATGAGGACCTTTCTAGCCTGGCCCAG---------------------------------------------------------------------GACGATGACATGCTGTAT---
---TGGCATAAACATGGGGATGGCTGGAAAACCCCAGTCCCCATGGAGGAGGACTCACTGCTGGACACAGACATGCTCATGTCAGAATTCAGCGACACTCTCTTCTCCACACTCTCTTCACACCAACCCGTGGCCTGGCCCAACCCACGAGAAATAGCACATCTGGGAAACGCAGACATG
ATCCAGCCAGGCCTGATCCCTTTGCAACCCAACCTGGACTTCATGGACACCTTTGAGCCTTTCCAGGATCTCTTCTCCTCCAGCCGA---TCCATTTTTGGCTCCATGTTGCCTCCTCCTTCATCATTACCTGCCGCAGATCCTAGCAGCCCACCTTCTCAGGGGAACATCTTGCCAAAT
ACAGCTCTCCCTCCTGCGAGCCTGCCCAATAGCCTCATTACATCTTCTGCAGCCCCCTCCCTGGATCCCACAGAGGGCCAGGGTTGTGAACGCACATCCCAAACGGTGGACCCGTTTATTCAGCCTGCAGACTTTGGTCCCTCTGAGCCACCACTGAGTGTCCCACAGCCCTTCCTCCCT
GTCTTTACGATGACCTTACTTTCCCCTGGCCCCGCCCCAGCACCTGTTCCAACTGCATTGCCCTTAGTTCCTTCGCCTGCCCCT------------------------ACTCTAAACCCCCCAACTCCACCAGCTTTCCTGCAGCCACAGAAGTTTGCTGGAGTCAGCAAATCCACC---
CCTGTTATTACCCACACAGCCTCTGCAACCCTTACCCATGATGCTTCTGCCACCACCTTCAGCCAGAACCAGGGCCTTGTTATCACAGCACACCATCCAACCCCCTCCTCATCCCCCTGTGCTTTGGCACTGTCACCCGTACCCCAGCCACCAGCCGTGGGACCTCCCCAACCTCATTTA
ACTTTTATACACCCCAAACCTGTG------TCCTTGACTGGAGTGAGACACAAGCAGCCCCCCAAA---ATAGTGCCTGCTCCTAAA---CCTGAGCCTGTCTCCTTGGTGTTGAAGAATGCCTGCATTGCTCCAGCTGCCTTCTCAGGCCAACCGCAGAAGGTGATCATGACATCAGCT
CCTCTGAAGAGAGAAGGGATTCTAGCATCTACTGTGTCCCCATCCAATGTGGTCATTGCTTCTGCTGCCATCACCAGGGCT---TCTGGAGTCACGGAGTTC---------------------------CTCAGCCACAGCACGAGCAGCCAGCCTAGCCCCGTCTCTCGACTCTTTTCT
CCAAGTACAGTGCAAGACTCCCTGGTGAAGGGCGAGCAGGTCTCACTG------CATGGGGGTAGTCCCCAGGTCCCTGCCACGGGCTCTAGTCGTGACTGCCCTAACTCAGGCCAAGCCTCTCCATGCCCATCAGAACAAAGT------------------CCCAGTCCTCAGTCTCCC
CAGAACAACTGCTCAGGGAAATCT---ACAGACCCCAAAAATGTGGCTGCATTAAAGAACCGGCAG---AAGCACATCTCAGCTGAACAGAAAAGGCGTTTCAATATCAGGATGGGCTTTAACACCCTGAATAGCTTGATCTCC------AATAATTCCAAGCAGACCAGCCACGCTATC
ACACTGCAGAAGACCATGGAGTACATCACCAAACTGCAGCAGGAGCGGATGCAGATGCAAGAGGAGGCCCGGAGGCTGCGGGAGGAGATCGAGGAGCTTAACACCACCATCATCTCCTGCCAACAGCTGCTACCTGCCACAGGAGTCCCAGTCAACTGCCGCCAGCTTGACCACATGAGA
GACATGTTTGATGAATATGTGAAAAGCAGGACCCTGCAGAATTGGAAATTCTGGATTTTCAGCATGATCATCAAGCCACTGTTTGAGTCTTTCAAGGGGATGGTATCTACCAGCAGCTTGGAGGAGTTCCACCGCACGGCGCTTTCCTGGCTGGATCAGCACTGCTCTCTTCCTGTCCTC
AGGCCAATGGTACTGAGTACCCTCCGTCAGCTGAGTACCACCACCTCCATCCTGACGGATCCATCCCAGCTGCCCGAGCAAGCATCAGAGGCTGTTACCAGGATGGGCAAGAGATCGGGGGAGTCC---------
>Rat_Mlxip
ATGGCTGCCGACGTTTTCATGTGTTCGCCGCGTCGGCCCCGCAGTCGGGGTCGCTCGGTGCTGCTCAAGCCTCAGGTGCCCGAG---GACGACGACGACTCGGACACAGACGAGCCGTCTCCGCCGCCCCCCTCCGGCGTGGCCACTTCAGCCCGGGCCCACGCGAGCGCCGCGCCGCTG
CCGCCTCGAGCCGGGCCGGGC------------------------------------------------CGCGAGGAACCTCCG---------------CGCCGACAGCAGATCATTCACAGCGGCCACTTCATGGTGTCCTCTCCGCACCGCGAGCACCCGCCCAAGAAGGGCTATGAT
TTCGACACGGTCAACAAGCAGACGTGCCAGACCTATAGCTTCGGCAAGACCAGCTCCTGCCACTTGTCCATCGATGCTTCGCTCACCAAGCTCTTTGAGTGCATGACCCTGGCCTACAGTGGGAAATTAGTATCTCCAAAGTGGAAAAATTTCAAGGGCCTGAAGCTCCAGTGGAGGGAC
AAGATCCGGCTCAACAACGCCATCTGGAGGGCGTGGTATATGCAGTATTTGGAGAAGCGCAAGAATCCCGTGTGCCACTTTGTCACCCCACTAGATGGCTCTGTTGAT---GTAGATGAACACCGG---CGGCCAGAGGCCATCACCACAGAGGGCAAATACTGGAAGAGTCGCATCGAG
ATTGTGATCCGCGAGTATCACAAGTGGAGAACCTACTTCAAGAAAAGGCTACAGCAGCACAAGGATGAGGACCTTTCTAGCCTGGCCCAG---------------------------------------------------------------------GACGATGACATGCTGTAT---
---TGGCATAAACACGGGGATGGCTGGAAAACCCCAGTGCCCATGGAGGAGGACTCGCTGCTGGACACAGACATGCTCATGTCAGAATTCAGCGACACCCTCTTCTCCACACTTTCCTCACACCAACCAGTGGCCTGGCCCAACCCACGAGAAATAGCACATCTGGGAAATGCAGACATG
ATCCAGCCCGGCCTGATCCCTTTGCAGCCCAACCTGGATTTCATGGACACCTTTGAGCCTTTCCAGGAGCTCTTCTCCTCCAGCCGA---TCCATTTTTGGCTCCATGTTGCCTCCTCCTACGTCAGTACCTGCCCCCGATCCGAGCAGCCCACCTTCTCAGGGGAACATCTTGCCAAAT
CCAGCTCTCCCTCCTGTGAGCCTGCCCAATAGCCTCATTGCCTCTTCTGCAGCCCCCTCCCTGGATCCCACAGAGGGGCAGGGTTGTGAACGCACATCCCAATCTGTGGACCCGTTTATTCAGCCTGCAGACTTTGGTCCCTCTGAACCTCCATTGAGTGTCCCACAGCCCTTCCTCCCT
GTCTTTACTATGACCTTACTTTCCCCTGGCCCTGCCCCAGCACCTGTTCCCACTGCATTGCCCTTAGTTTCTCCGCCTGCCCCT------------------------ACCCTCAACCCCCCGACTCCACCAGCTTTCCTGCAGACACAGACGTTTGCTGGAGTCAGCACATCAAGC---
CCTGTCATTACCCACACAGCCTCTGCAACCCTTACCCATGATGCTTCTGCCACCACCTTCAGCCAGAGCCAGGGCCTTGTTATCACAGCGCACCATCCAACCCCATCCCCATCCCCCTGTGGTCTGGCACTGTCACCTATACCCCAGCCACCAGCTGTGGGACCTCCCCAACCTCATTTA
ACTTTTATACACCCCAAACCTGTG------TCCTTGACTGGAGTGAGACACAAGCAGCCCCCCAAA---ATAGTGCCTGCTCCCAAA---CCTGAGGCTGTCTCCTTGGTGTTGAAGAGTGCCTGCATTGCTCCAGCTGCCTTTACAGGCCAACCACAAAAGGTGATCATGACATCAGCT
CCTCTGAAGAGAGAAGGGATTCTGGCATCTACTGTGTCCCCATCCAGTGTGGTCATTGCCTCTGCTGCCATCACCAGGGCT---TCTGGAGTCACGGAGTTC---------------------------CTCAGCCACAGCACGAGCAGCCAGCCTAGCCCTGCCTCTCGGCTCTTCTCT
CCAAGCGCAGTGCAAGATGCCCTGGTGAAGGGCGAGCAGGCCGCACTG------CACGGGGGT---CCCCAGGCCCCTGCCACGGGCTCCAGTCGAGACTGCCCCAACTCAGGCCAAGCCTCTCCATGCCCGTCAGAACAAAGT------------------CCCAGTCCTCAGTCTCCC
CAGAACAACTGCTCAGGGAAATCT---ACAGACCCCAAAAATGTGGCTGCATTAAAGAACCGGCAG---AAGCACATCTCAGCTGAACAGAAAAGGCGTTTCAATATCAGGATGGGCTTTAACACTCTGAATAGTTTGATCTCC------AATAATTCCAAGCAGACCAGCCATGCCATC
ACACTGCAGAAGACCATGGAGTACATCACCAAGCTCCAACAGGAGCGGATGCAGATGCAGGAGGAGGCACGGAGGCTGCGGGAGGAGATTGAGGAACTTAACACCACCATCATCTCCTGCCAACAGCTGCTGCCAGCCACAGGAGTCCCTGTCAACTGCCGCCAGTTTGACCACATGAAA
GACATGTTTGATGAGTATGTGAAGAGCAGGATCCTGCAGAATTGGAAATTCTGGATTTTCAGCATGATCATCAAGCCGCTGTTTGAGTCCTTCAAGGGGATGGTGTCCACCAGCAGCTTGGAGGAGTTCCACCGGACGGCTCTTTCCTGGCTGGACCAGCACTGCTCTTTGCCTGTCCTC
AGGCCAATGGTCCTGAGTACCCTCCGGCAGCTGAGTACCACCACCTCCATCCTGACAGACCCATCCCAGCTTCCAGAGCAAGCATCAGAGGCCGTTACCAGGATTGGCAAGAGATCGGGGGAGTCC---------
>Guinea_pig_Mlxip
ATGGCCGCCGACGTTTTCATGTGCTCCCCTCGCCGGCCCCGCAGCCGGGTCCGCTCGGTGCTGCTCAAGTCGCCGGTGCCAGAG---GACGACGACGACTCGGACACGGATGAGCCGTCCCCGCCGCCTGCCTCCGGCTCGGCCTCCGTGGCCCGGGCTCACGCGAGCGCCGCGCCGCTA
CCGCCCCGGAGCGGCTCGGGC------------------------------------------------CGGGAGGAGCCTCCG---------------CGCCGCCAGCAGATCATCCATAGCGGCCACTTCATGGTGTCGTCGCCTCACCGCGAGCACCCGCCCAAGAAGGGCTACGAT
TTCGACACGGTCAACAAACAGACATGCCAGACCTACAGCTTTGGCAAGACCAGCTCCTGCCACCTGTCCATCGACGCCTCGCTCACCAAGCTGTTCGAGTGCATGACCCTGGCCTACAGTGGGAAGCTGGTGTCGCCGAAGTGGAAGAACTTCAAGGGCCTGAAGCTGCAGTGGAGGGAC
AAGATCCGGCTCAACAACGCCATCTGGCGGGCGTGGTACATGCAGTATTTGGAGAAGCGCAAGAACCCTGTGTGCCACTTTGTCACCCCGCTGGACGGCTCTGTGGAA---GTCGATGAGCACCGC---CGGCCAGAGGCCATCACCACTGAGGGGAAGTACTGGAAGAGCCGCATTGAG
ATCGTGATCCGGGAGTACCACAAGTGGAGGACCTACTTCAAGAAAAGGCTGCAGCAGCACAAAGATGAGGACCTTTCCAGTCTGGCCCAG---------------------------------------------------------------------GACGATGACATGCCTTAC---
---TGGCACAAACATGGGGATGGCTGGAAGACCCCAGTGCCCATGGAGGAGGACCCGCTGCTGGACACAGACATGCTTATGTCGGAGTTTAGCGACACCCTCTTTTCTACCCTTTCCTCACACCAACCGGTGGCCTGGCCCAACCCTCGGGAAATAGCTCATCTGGGGAACGCAGACATG
ATCCAGCCGGGGCTGATCCCCTTGCAGCCCAACCTGGACTTCATGGACACCTTCGAGCCTTTCCAGGACCTCTTCTCTGCCAGCCGT---GCCATCTTCGGTTCCGTGCCGCCTGTGCCCGCCTCAGCGCCTGTGCCAGATGCCAGCAGCTCACCTGCCGAGGACAGCATCCTGCCGGCC
ACTGCGCTGCCTACCGTGAGCCTCCCCGACAGTCTCATCGCGCCCTCCGTGGGGCCCCCCCTCCAGCCTTCGGCCAGTCAGGGCTGTGACCGTGCCTCACAGCCTGGGGACCCCTTCCTGCAGTCCCCGGACTTCACTCCCTCAGAATCGCCGCTGGGCGTTGCACAGCCCTTCCTCCCC
GTCTTCCCCATGCCCTTGCTCTCCCCCGGCCCCACCCAGACGCCCAGTCCACCTGGGATTCCCTCAGTGCCCCCTCCTGGTCCA------------------------GCCCTAACGCCCCCTGCACCTCCTGCCTTCCAGCAGCTGCCGAGGTTTTCAGGGCTCAGCAAGCCTCCC---
CCCGTCATCACCCACACAGCCTCTACCACCCTCACCCACGCAGCTGCCACCACCACCTTCAGCCAGAGCCAGGGCCTTGTGATCGCAGCCCCCCATCCGCCACCTTCGCCATCCCCCTGCCCCCTCACCCTGTCACCGGTCCCCCAGCCACCGGCCATCGGGTCTTCCCAGACTCGTTTA
ACTTTTGTACACCCCAAACCTGTG------TCCTTGACTGGAGGGAGGCCTAAGCAGCCCCTCAAA---ATAGTGCCTGCCCCAAAA---CCCGAGTCCATGTCCTTGGTGTTGAAGAGCACGCACCTGACCCCAGCTGCCTTCCCAGGCCACCCACAAGCAGTGATCATGACGTCCGGC
CCTCTCAAGAGAGAAGGGATGCTGGCGTCCACAGTATCCCAGCCCGGCGTGGTCATCACACCTGCTTCCATCCCCAGGGCT---CCTGGAGTCACCGAATTCCACAGTGGCATCCTGGTG---ACAGACCTCGGCCACAGCTCAAGCAGCCAGCCGGCCCCCGTCTCCCGGCTCTTCTCC
CCAGGCATCGTGCAGGACTCGCTGGTGAAGGTGGAGCAGGCCCCACTT------CGAGGGGGCAGCCCCCAGGTCCCTGCCACAGGGCCCGGTCGTGATGGCCTGAACTCAGGCCAGGCCTCTCCATGTGCATCGGAGCAAAGC------------------CCCAGTCCTCAGTCTCCC
CAGAACAACTGCTCAGGGAAATCT---GCAAACCCCAAAAACATGTCTGTATTAAAGAACCAGCAGCTGAAGCACATCTCAGCCGAACAGAAGCGACGCTTCAACATCAAGATGGGCTTCAACACCCTCAACAGCTTGATCTCC------AACAACTCCAAGCCGAGCAGCCACGCCATC
ACACTGCAGAAGACCGTGGAGTACATCACCAAGCTGCAGCAGGAGCGCAGCCAGATGCAGGAGGAGGCACGGCGGCTGCGGGAGGAGATCGAGGAGCTCAACGCTACCATCATTTCCTGCCAGCAGCTGCTTCCCGCCTCAGGGGTCTCGGTCACCCCGCGCCAGGTCGACCACATGACA
GACATGTTTGACGAATATGTGAAGAGCCGGACGCTGCAGAATTGGAAGTTCTGGATTTTCAGCATCATCATCAAGCCGCTGTTTGAGTCCTTCAAGGGTGTGGTGTCCACCAGCAGCCTGGAGGAGCTGCACCGCACGGCACTGTCCTGGCTGGACCAGCACTGCTCTCTGCCTGTCCTC
AGGCCAATGGTGCTGAGCACCCTCCGGCAGCTGAGCACCACCACCTCCATCCTGACAGACCCATCCCAGCTGCCGGAGCAGGCGTCTGAGGCTGTCACCAGGGTCGGCCCGCGGTCGGGGGAGTCC---------
>Rabbit_Mlxip
ATGGCCGCAGACGTCTTCATGTACTCGCCGCGCCGGCCCCGCAGCCGGGTGCGCTCGGTACTGCTCAAGCCCCAAGTGCCCGAG---GACGACGACGACTCGGACACGGATGAGCCGTCCCCTCCGCCCGCGTCCGGCGCGGCCACCCCGGCCCGGGCCCACGCGAGCGCTGCGCCGCCG
CCGTCCCGGGCCGGGTCGGGC------------------------------------------------CGCGAGGAGCCCCCG---------------CGCCGCCAGCAGATCATCCACAGCGGCCACTTCATGGTGTCGTCGCCGCACCGCGAGCACCCGCCCAAGAAGGGCTACGAT
TTCGACACGGTCAACAAGCAGACGTGCCAGACCTACAGCTTCGGCAAGACCAGCTCCTGCCACCTGTCCATCGACGCCTCCCTCACCAAGCTCTTCGAGTGCATGACCCTGGCCTACAGTGGGAAGTTGGTGTCTCCAAAGTGGAAGAATTTCAAAGGCCTGAAGCTGCAGTGGAGAGAC
AAGATCCGGCTCAACAATGCCATCTGGCGGGCGTGGTACATGCAGTACTTGGAGAAGCGCAAGAATCCTGTGTGCCACTTTGTCACTCCCCTGGACGGCTCCGTTGAC---GTGGATGAGCACCGC---CGACCAGAGGCCATCACCACGGAAGGAAAGTACTGGAAAAGCCGCATCGAG
ATCGTGATCCGGGAGTACCACAAGTGGAGGACCTACTTCAAAAAAAGGCTACAGCAGCACAAGGATGAGGACCTCTCCAGCCTGGCCCAG---------------------------------------------------------------------GATGATGACATGCTGTAC---
---TGGCACAAACGTGGCGATGGGTGGAAGACCCCAGTGCCCATGGAGGAGGATCCGCTGCTGGACACAGACATGCTCATGTCAGAATTCAGTGATACCCTCTTCTCCACACTGTCTTCACACCAGCCAGTGGCCTGGCCCAACCCGCGGGAGATAGCACACCTGGGAAATGCAGACATG
ATCCAGCCGGGGCTGATCCCTTTGCAGCCCAACCTGGACTTCATGGACACCTTTGAGCCTTTCCAGGACCTGTTCTCTTCCAGTCGC---TCCATTTTTGGCTCCATGCTTCTCACACCTGTCTCAGCACCTGCCCCAGATCCCAACAGCCCACCTGCTCAGGGGAGCGTCCTGCCAACC
ACCACCCTCCCTGCTGTGAACCTTCCCGACAGCCTCATTGTGCTCCCCACGGCCCCCTCCCTGGATCCCGCAGATGGGCAGGGCTGTGAACGCACCTCCAGGACAGGGGACCCCTTTATGCAGCCCACAGATTTTGGTCCCTCGGAGCCACAGCTGAACGTCCCACAGCCCTTCCTCCCC
GTCTTCACCATGCCCCTGCTCTCCCCCAGCCCGGCCCCATCACCCGTCTCACCAGTGGTGCCGCTGGTTCCTCCTCCCGCCACT------------------------GCCCTCAGCCCCCCAACACCCCCTGCCTTCCTGCAGCCACAGAAGTTGGCAGGAGCTAGCAAGGCACCC---
TCTGTCATCACGCACACAGCCTCTGCCACCCTCACCCATGACGCCTCTGCCACCACCTTCAGCCAGAGTCCGGGTCTCGTGATCACAGCCCACCCCCCTACCCCCTCAGCATCCCCCTGTGGCCTGGCGCTGTCACCTGTCACTCGGCCACCAGCTGTTGGCCCTCCCCAACCCTGTTTA
ACTTTTGTGCCCCCTAAACCTGTT------CCCTTGACTGGGGGGAGACCCAAGCAGCCCCCCAAA---ATAGTGCCTGCTCCCAAG---CCAGAGCCTGTGTCCTTGGTGTTGAAGAATGCTTGCATCGCCCCAGCTGCCTTTCCAGGCCAGTCACAAGCAGTGATCATGACGTCAGGC
CCTATGAAGAGAGAAGGGATGTTGGCGTCCACCGTGTCCCAGTCCAGTGTGGTCATCACGCCTGCTGCCATCGCCAGGGCTCCCCCTGGCGTCGCAGAGTTCCACAGCGGCATCCTCGTG---ACAGACCTCGGCCGCGGCACAAGCAGCCAGCCCGCACCCGTCCCCCGTCTCTTT---
CCCAGCACAGTGCAGGACGCCCTGGTGAAGGGCGAGCAGGTGCCGCTG------CATGGGGGCAGCCCCCAGGTCCCTGCCGCGGGGTCTGGTCGGGACGACCCCAGCTCAGGGCAGGTGTCTCCATGTGCGTCTGAACAGAGC------------------CCCAGTCCTCAGTCTCCC
CAGAACAGC---TCAGGGAAATCT---GCAGGGCCCAAAACCATGGCTGCATTGAAGAATCGGCAGATGAAGCACATTTCGGCCGAGCAGAAGAGGCGCTTCAACATCAAGATGGGCTTCAACACCCTGAACAGTCTGATCTCC------AATAACTCCAAGCTGACCAGCCGCGCCATC
ATGCTGCAGAAGACCGTGGAGTACATCACTAAGCTGCAGCAGGAGCGCAGTCAGATGCAGGAGGAGGCCCGGCGGCTGCGGGAGCAGATCGAGGAGCTCAACACCACCATCATCTCCTGCCAGCAGCTGCTCCCTGCCACGGGGGTCCCCGTCACCGTGCGCCAGTGCCACCGCATGCGA
GACATGTTTGACGAGTACGTGAAGAGCCGGACGCTGCAGAACTGGAAGTTCTGGATTTTCAGCATCATCATCAAGCCGCTGTTTGAGTCATTCAGGGGGGTGGTGTCCACCAGCAGCCTGGAAGAGCTGCACCGGACGACCCTGTCCTGGCTGGACCAGCACTGCTCGCTGCCCATTCTC
AGGCCAATGGTGCTGAACACCCTCCGCCAGCTGAGCACCACCACATCCATCCTCTCCGACCCGTCCCGGCTGCCGGAGCAGGCGTCAGAGGCCGTCAGCAGGCTGGGCCAGAGGTCGGGGGAGTCT---------
>Pig_Mlxip
ATGGCCGCCGAAGTCTTCCTGTGCTCCGGCCGCCGGCCTCACAGCCGGGGCCGTGCGGTGCTGCTCAAGCCCCAGGTGCCGGAG---GACGACGACGACTCGGACACAGATGAGCCTGCCCCACCGCCCGCCTCCGGCGCGGCCACTCTGGCCCGGGGCCACGCGAGCGCCGGGCCACCG
CAGCCCAGGGCCGGGTCGGGC------------------------------------------------CGCGAGGAGCCTCCG---------------CGCCGGCAGCAAATCATCCACAGCGGCCACTTCATGGTGTCGTCGCCGCATCGAGAGCACCCGCCCAAGAAGGGCTATGAT
TTCGACACGGTCAACAAGCAGACGTGCCAGACCTACAGCTTCGGCAAGACCAGCTCCTGCCACCTGTCCATCGACGCCTCACTCACCAAGCTCTTTGAGTGCATGACCCTGGCCTACAGTGGCAAGTTGGTGTCTCCAAAGTGGAAGAATTTCAAGGGCCTGAAGCTCCAGTGGAGAGAC
AAGATCCGGCTCAACAACGCCATCTGGCGGGCATGGTACATGCAGTATTTGGAAAAGCGCAAGAATCCCGTGTGTCACTTTGTCACTCCGCTGGATGGCTCTGTGGAA---GTGGATGAGCACCGC---CGGCCAGAGGCTATCACCACCGAGGGGAAGTACTGGAAGAGCCGCATTGAG
ATCGTGATCCGAGAGTATCACAAGTGGAGAACCTACTTCAAGAAAAGGCTCCAGCAGCACAAGGATGAGGACCTCTCCAGCCTGGCCCAA---------------------------------------------------------------------GACGATGACATGCTGTAT---
---TGGCATAAGCATGGGGATGGCTGGAAGACCCCTGTCCCCATGGAGGAGGACACACTGCTGGACACGGACATGCTCATGTCGGAATTCAGCGACACCCTCTTCTCCACGCTTTCCTCCCACCCGCCTGTGGCTTGGCCCAACCCACGTGAAATAGCACATCTGGGAAATGCAGACATG
ATTCAGCCGGGGCTGATGCCCTTGCAACCCAACCTGGACTTCATGGACACTTTTGAGCCTTTCCAGGACCTCTTCTCTTCCAGCCGC---TCCATTTTTGGCTCCATGCTGCCTGCACCCGCCTCAGCAGCTGCGCCAGACCCCAACAGCCCGCCTGCTCAGGAGAGCATCCTGCCAACC
ACTGCTCTCCCCACCTCCAGCCTCCCCGACAGCTTCATCGCACCCCCTGTGGTCACTGCCCTGGACCCCACAAATGGGCAGGGCTGTGAACACACCTCCCAGCCTGGGGACCCTTTTGTCCAGCCTGCAGAATTGGGTCCCTCTGCACCACCACTGACTGTCCCCCAGTCTTTCCTCCCC
GTGTTTACCATGCCGTTGCTCTCGCCCAGCCCTGCCCCGGCACCCGTGTCTCCTGCCTTGCACTTAGGTCCTCCTCCTGCCACT------------------------GCCCTGAGTCCCCCAACTCCACCCGCCTTCCTGCAGCCACAGAAGTTTGCCGAAGTCAGCAAATCACCC---
TCTGTCATCACCCATACGGCCTCCGCCACCCTCACCCATGATGCCTCTGCCACCACCTTCAGCCAGAGCCAGGGACTCATTATCACAACCCGCTATCCCACCCCCTCCATGTCCGCCTGTGGCCTGGCGCTGTCTCCAGTCACCCGGCCCATGACTGTCGGGCCTCCCCAACCTCGTTTA
ACTTTTGTGCACCCCAAGCCTGTA------TCCTTGCCTGGGGTGAGGCACAAGCAGCCCCCCAAA---ATAGTGCCTGCTCCCAAA---CCAGAGCCTGTGTCCTTGGTATTGAAGAATGCTCGCATCGCCCCAGCTGCCTTTTCAGGACCGCCACAAGCAGTGATCATGACATCAGGC
CCTCTGAAGAGAGAAGGGATGCTGGCTTCCACCGTGTCTCAGTCCAACATGGTCATCACGCCTGCTGCCATTACCAGGGCT---CCTGGAGTCACAGAGTTCCATAGCAGCATCCTGGTG---ACAGACCTTGGTCACAGCACGGGCAGCCAGCCTGCCCCCGTCTCACGGCTCTTCTCT
CCAAGCACAGTGCCAGACTCCCTGGTGAAGGGCGAGCAGGCTCCGCTG------CACGGGGGTGCGCCCTCGGTCCCTGCCACGGGCCCAAGTCGAGACTGCCCGAACTCAGGGCAGGCCTCTCCGTGTGCTTCAGAACAGAGC------------------CCCAGCCCTCAGTCTCCC
CAGAACAACTGCTCAGGGAAATCTACTGCAGACCTCAAAAATGTGGCTGCTTTAAAGAACCGGCAGATGAAGCACATTTCAGCTGAGCAGAAGAGACGCTTCAACATCAAGATGGGCTTTGACACCCTGAACAGTTTGATCTCT------AATAACACCAAGCTGACCAGCCACGCCATC
ACGCTGCAGAAGACCGTGGAGTACATCACCAAGCTGCAGCAGGAGCGCAGCCAGATGCAGGAGGAGGCCCGGCGACTTCGAGAGGAAATCGAGGAGCTCAACGCCACCATCCTCTCCTGTCAGCAGCTGCTCCCTGCCACAGGCGTCCCCGTCACCCGACGCCAGTTTGATCACATGAGA
GACATGTTTGATGAATATGTGAAAAGCCGGACCCTGCAGAATTGGAAGTTCTGGATTTTCAGCGTCATCATCAAGCCACTCTTTGAGTCCTTCAAGGGTGTGGTGTCCACCAGCAGCCTGGAGGAGCTGCACCGGACGGCACTGTCCTGGCTGGACGAGCACTGCTCCCTGCCCGTCCTC
AGGCCGACTGTGCTGAACACCCTCCGGCACCTGAGCACCACCACATCCATCCTGACCAACCCGTCCCAGCTGCCTGAGCAGGCCGCAGAGGCCGTCACCAGAATTGGCAAGAGACCTGGGGAGTCT---------
>Dog_Mlxip
ATGGCCGCCGACGTCTTCATGTGCTCCCCGCGCCGGCCCCGCAGTCGGGGCCGCCCGATGCTGCTCAAACCTCAGGTGCCTGAG---GACGACGACGACTCGGACACCGATGAACCGTCCCCGCCGCCCGCCTGCGCTTCGGCCGCGCCGGCCCGGGCCCACGCGAGCGCCGCGCCGCCG
CCGCCTAGGGCCGGGCCGGGC------------------------------------------------CGCGAGGAGCCTCCG---------------CGCCGCCAGCAGATCATCCACAGCGGCCACTTCATGGTGTCGTCGCCGCACCGCGAGCACCCGCCCAAGAAGGGCTACGAT
TTCGACACGGTCAACAAGCAGACGTGCCAGACCTACAGCTTCGGCAAGACCAGCTCTTGCCACCTGTCCATCGACGCCTCGCTCACCAAACTCTTCGAGTGCATGACCCTGGCCTACAGTGGGAAGTTGGTGTCTCCAAAGTGGAAGAATTTCAAGGGCCTGAAGCTCCAGTGGAGAGAC
AAGATCCGGCTTAATAATGCCATCTGGCGGGCGTGGTATATGCAGTATTTGGAGAAGCGCAAGAATCCTGTGTGCCACTTCGTCACTCCACTAGATGGCTCTGTGGAA---GTAGATGAGCATCGC---AGGCCAGAGGCCATCACCACTGAAGGGAAGTACTGGAAAAGCCGCATTGAG
ATTGTGATCCGGGAATATCACAAGTGGAGAACCTACTTCAAGAAAAGGCTACAGCAACACAAGGATGAGGACCTTTCCAGCCTGGCTCAG---------------------------------------------------------------------GATGATGACATGCTTTAT---
---TGGCACAAACGTGGGGATGGATGGAAGACCCCGGTCCCCATGGAGGAGGACCCACTGCTGGACACAGACATGCTCATGTCAGAATTCAGTGACACCCTCTTCTCAACGCTTTCCTCACACCAGCCGGTGGCCTGGCCCAACCCCCGGGAAATAGCACATCTGGGAAACGCAGACATG
ATCCAGCCGGGGCTGATTCCTCTGCAGCCCAATCTGGACTTCATGGACACTTTCGAACCCTTCCAGGACCTCTTCTCTTCCAGCCGC---TCCATTTTTGGTTCCATGCTGCCTGCTCCTGTCTCAGCACCTGCACCAGATCCCAACAGCCCTCCTGCTCAGGAGACCATCCTGCCAACC
AGCGCGCTCCCCACTGTGAGCCTCCCCGATAGCCTCATAGCACCTCCTGCAGCCACCGCCTTGGACCCCACGGATCGGCAGGGCTGTGAACGAGCCCCGCGGCCCGGAGACCCCTTTATCCAGCCTACGGACTTCGGTCCCCCTGCACCACCCCTGAATGTCCCTCAGCCTTTCCTTCCT
GTGTTCACCATGCCCTTGCTGTCTCCCAGCCCTGCCCCAGCACCTACTTCTCCTGCCCTGCCTTTAGCCCCGCCCCCTGCCACT------------------------GCCTTGAGCCCCTCGGCTCCACCTACCTTCCTGCATCCA---AAGTTTGCTGGCGCCAGCAAGTCACCC---
TCCGTCATCACACACACGGCCTCTGCCACTCTCACCCATGATGCGTCTGCCACCACCTTCAGCCAGAGCCAGGGCCTTGTCATCACAACCCACCACCCCACACCCTCGGTGTCCCCCTGTGGCCTGGCACTGCCTCCAGCTACCCGGCCGCCAACTGCTGGGCCTCCCCAACCCTGTTTA
ACTTTTGTGCACCCCAAGCCTGTC------TCTTTGACTGGGGGAAGGCCCAAGCAGCCCCCCAAA---ATAGTGCCTGCTCCCAAA---CCAGAGTCTGTGTCCGTGGTATTGAAGAATGCTTGCATTGCCCCAGCTGCCTTTTCAGGACAACCACAAGCAGTGATTATGACATCAGGC
CCTCTGAAGAGAGAAGGGATGTTGGCTTCTACTGTGTCCCAGTCCAATATGGTCCTCACACCTACTGCCATTGCCCGGGGT---CCTGGAGTCACGGAGTTCCACAGTGGCATCCTGGTG---ACAGACCTTGGCCACACCACGAGCAGCCAACCTGCCCCTGTCTCTCGGCTCTTCTCT
CCAAGCACGGTGCAAGACTCCCTGGTGAAGGGCGAGCAG---------------------------------GTCCCTGCCACGGGTTCTAGTCGAGATTGCCCAAACTCAGGGCAGGCCTCTCCATGTGCTTCTGAGCAGAGC------------------CCCAGTCCCCAGTCGCCC
CAGAATAACTGCTCAGGGAAATCT---GCAGACCCCAAAAATGTAGCTGCTTTAAAGAACCGGCAGATGAAGCATATTTCAGCTGAGCAGAAAAGGCGCTTCAACATCAAGATGGGCTTTGACACCCTCAACAGTTTGATTTCT------AATAATTCCAAGCTGACCAGCCATGCCATC
ACACTGCAGAAGACCGTGGAATACATCACCAAGCTGCAGCAGGAACGGAGCCAGATGCAGGAGGAAGCCCGGCGGCTGCGGGAGGAGATTGAGGAGCTCAACGCCACTATCATCTCCTGCCAGCAGTTGCTCCCTGCCACGGGAGTCCCTGTCACCCGGCACCAGTTTGATCACATGAGA
GACATGTTTGATGAGTATGTGAAGAGCCGGACCCTACAGAATTGGAAGTTCTGGATCTTCAGTATCATCATCAAGCCGCTGTTTGAGTCCTTCAAGGGGATGGTGTCCACCAGCAGCCTGGGAGAACTGCACCGGACGGCGCTGTCCTGGCTGGACCAGCACTGCTCCCTGCCTGTCCTC
AGGCCAACGGTGCTGAACACCCTCCGGCACCTGAGCACGACCACCTCCGTTCTGACAGACCCATCCCAGCTGCCAGAGCAGGCGGCAGAGGCTGTCACCAGAATTGGCAAGAGATCTGGGGAGTCC---------
>Hedgehog_Mlxip
ATGGCCGCCGACGTCTTCATGTGCTCCCCGCGCCGACCTCGCAGTCGGGGCCGCTCGGTGTTGCTGAAGCCCCGGGTGCCGGAGGACGACGACGACGACTCGGACACGGATGAGCCGTCCCCGCCATCCGCCTCCGGAGCGGCCGCCCTGGCCCGGGCCCACGGGAGCGCCGCGCCGCCG
CCGTCCCGGGCCGGGCCGGGC------------------------------------------------CGCGAGGAGCCGCCA---------------CACCGCCAGCAGATCATTCACAGCGGCCACTTCATGGTGTCCTCGCCGCACCGCGAGCACCCGCCCAAGAAGGGCTACGAT
TTCGACACGGTCAACAAGCAGACGTGCCAGACCTACAGTTTCGGCAAGACCAGCTCCTGCCACCTGTCCATCGACGCGTCGCTCACCAAGCTCTTCGAGTGCATGACCCTGGCCTACAGTGGGAAGTTGGTGTCTCCAAAGTGGAAGAATTTCAAGGGCCTGAAGCTCCAGTGGAGAGAC
AAGATCCGGCTCAATAACGCCATCTGGCGGGCGTGGTACATGCAGTATTTGGAGAAGCGCAAGAACCCCGTGTGCCACTTTGTCACCCCACTAGATGGCTCTGTGGAC---GTGGATGAGCACCGC---CGGCCAGAGGCCATCACCACAGAAGGGAAATACTGGAAGAGTCGCATCGAG
ATTGTTATCAGGGAGTATCACAAGTGGAGGACCTACTTCAAGAAAAGGCTGCAGCAGCACAAGGATGAGGACCTCTCTAGCCTGGCCCAG---------------------------------------------------------------------GATGATGACATGCTATAT---
---TGGCACAAACATGGGGATGGATGGAAGACCCCTGTCCCCATGGAAGAGGACCCACTGCTGGACACAGATATGCTCATGTCAGAATTCAGTGACACCCTCTTCTCCACGCTTTCTTCACACCAGCCAGTGGCCTGGCCCAACCCACGGGAAATAGCACATCTGGGAAATGCAGACATG
ATTCAGCCAGGGCTAATTCCTTTGCAACCCAACCTGGACTTCATGGACACTTTTGAACCTTTCCAGGACCTCTTCTCATCCAGCCGC---TCCATTTTTGGTTCTGTTCTGCCCACACCTGCCTCAGCACCCACACCAGAGCCTAACAGCCCACCTGCTCAGGAGGGCATCCTATCAACC
ACCACCCTTCCCACCGTGAGCCTCCCTGTCAACCTCGTTGCACTCACTGCAGATACTGCTCTGGATCCTCCGGATCGGCAGGGA---------GCCTCCCAGCCTGGGGACCCCTTTATCCAGCCCACAGACTTTGGTCCTTCTGCACCACCACTGAGTGTGCCCCAGCCTTTCCTCCCC
ATCTTCACAATACCTGTGCTCTCTCCTAGTCCTGCCCCGGCACCGGCTGCCCCAGCCTTGCCATTAGTTGCCTCTCCAAGCTCT------------------------GCCCTGAACCCCCCAGCTCCATCTACCTTCCTGCAGCCCCAGAAGTTTGCAGGAGTCAGCAAATCACCT---
TCTGTCATCACCCACACAGCTTCTGCCACTGTCACCCATGACGCCTTCGCCACCACTTTCAGCCAGAGCCAGGGCCTACTCATCACAACTCATTGCCCCACCCCTTCAGCTTCCCCCTGTAGTCTGGCATTGTCTCCTGCTACCCAGTCCACCACAGTCGGAGCCCCCCAATCTTGTTTA
ACTTTTGTGCCACCTAAACCCGTA------TCCCAAACTGGAGGGAGGTCCAAGCACCCTCCAAAA---ATAGTGCCTGCTTCCAAA---TCAGAGCCCATGTCCTTGGTACTGAAGAATGCCTGCATTGCCCCAGCTGCCTTTTCAGGACAACCTCAGGCAGTGATTATGACGTCAGGC
CCTCTGAAGAGAGAAGGGATGCTTGCGTCATCCATGGCCCAGTCCAACGTGGTCTTCACGTCTGCAACCATTGCCAGGGCT---CCTGGCATCACAGAGTTTCACAGCGGCATCCTGGTG---ACAGACCTCAGCCACACTGCAGGCAGCCAGCCAGGCCCTGTCTCCCGGCTCTTCTCC
CCCAGCACTGTGCAGGACCCTTTGGTGAAGAGAGAACAAGCCCCA---------CAGGGGGCCAATCCCCAGGTCCCTGCTTTGGGTCCCAGTCGAGACTGCCCAAACTCAGGGCAGGCCTCCCCATGTGCTTCAGAACACAGT------------------CCCAGTCCTCAGTCTCCC
CAGAACAGCTGCTCTGGGAAGTCT---GCAGAACCCAAGAACGTGGCTGCTTTAAAGAACCGGCAGATGAAGCACATTTCAGCCGAGCAGAAAAGGCGCTTCAACATCAAGATGGGCTTTGACACCCTGAACAGTTTGATCTCT------AATAACTCCAAGCTGACTAGCCATGCCATC
ACGCTGCAGAAGACAGTGGAGTACATCAACAAGCTGCAGCAGGAGCGCCTGCAGGCACAGGAGGAGGCCCGGCGGCTGCGGGAACAGATCGAGGAGCTCAACACCACCATCATCTCCTGCCAGCAGTTGCTCCCTGCCACAGGCGTCCCTGTCCCCTGGCGCCAGTTTGATCACATGAGA
GACATGTTTGATGAGTATGTGAAAAGCCGGACCCTGCAGAATTGGAAGTTCTGGATTTTCAGCATCATCATCAAGCCACTATTCGAGTCCTTCAAGGGGATGGTGTCTACCAGCAGCATGGAAGAGCTGCACCGCACGGCACTGTCCTGGCTGGAGCAGCACTGCGCCCTGCCCGTCCTC
AGGCCAATGGTGCTGAGCACCCTTAGGCAACTGAGCACCACCACCTCCATCTTGACGGACCCCTCTCAACTGCCGGAGCAGGCTGCACAGGCTGTCACCAGAGTCGGCAAGAAACCCGGGGAGTCT---------
>Armadillo_Mlxip
ATGGCCGCCGACGTCTTCAGGTGCTCCCCGCGCCGGCCCCAGAGCCGGGGCCGCCCGGCGCTGCTCAAGCCCCAGGTGCCGGAG---GACGACGACGACTCGGACACGGACGAGCCGTCCCCGCCGCCCGCCCCCGGCGCGGCCGCCCCGGCCCGGGCTCACGCGAGCGCCGCGCCGCCG
CCC---CGGGCCGGACCGGGC------------------------------------------------CGCGAGGAGCCTCCG---------------CGCCGCCAGCAGATCATCCACAGCGGCCACTTCATGGTGTCGTCGCCGCACCGCGAGCACCCGCCCAAGAAGGGCTACGAT
TTCGACACGGTCAACAAGCAGACGTGCCAGACCTACAGCTTCGGGAAGACCAGCTCCTGCCACCTGTCCATCGACGCCTCGCTCACCAAGCTCTTCGAGTGCATGACGCTGGCCTACAGTGGAAAGTTGGTGTCTCCAAAGTGGAAGAATTTCAAGGGCCTGAAGCTCCAGTGGAGAGAC
AAGATCCGGCTCAATAACGCCATCTGGCGGGCATGGTACATGCAGTATTTGGAGAAGCGCAAGAATCCTGTGTGCCATTTTGTCACTCCATTAGACGGCTCTGTGGAT---GTAGATGAGCATCGC---CGGCCAGAGGCCATTACCACAGAAGGGAAGTACTGGAAAAGCCGGATTGAG
ATTGTGATCAGGGAATATCACAAATGGAGAACCTACTTCAAGAAAAGGTTACAGCAGCATAAAGATGAGGACCTCTCCAGTCTGGCCCAG---------------------------------------------------------------------GATGACGATATGCTATAC---
---TGGCACAAGCATGGGGATGGATGGAAGACCCCTGTCCCCATGGAGGAGGACCCGCTGTTGGACACGGACATGCTCATGTCAGAGTTCAGCGACACGCTCTTCTCCACACTCTCTTCACACCAGCCAGTGGCCTGGCCCAACCCACGAGAAATAGCACATCTGGGAAATGCAGACATG
ATTCAGCCGGGACTGATTCCTTTGCAGCCCAACCTGGACTTCATGGACACATTTGAACCTTTTCAGGACCTCTTCTCTTCCAGCCGC---TCCATTTTTGGCTCCATGCTGCCTGCACCCACCTCTACAGCTGCACCAGATCCCAACAATCCACCTACTCAGGAGAGCATGTTGCCAACC
CCTGCTCTCCCCACGGTGAGCCTCCCTGACAGCCTCATAGCACCTCCTGCAGCCACGTCTTTGGACCCCACGGACACACAGAGCTGTGACCACAACTCCCAGACTGATGGTCCTTTTATCCAGCCCTCAGAATTTGGCCCCTCTGAGCCACCACCGAGTGTCCCCCAGACTTTCCTCCCT
GTCTTCACAGTGCTCTTACTACCTCCCAGCTCTGCCCCCACACCTGCCTCACCTGCATTACCAGTAGCCCCTGCTCCTGAGGCT------------------------GCCCTTGGCGCCCCGTCCCCACCTGCCTTCTTGCAGCCACAGAAGTTT---GGAGCCAGCAAACCGCCG---
TCCGTCATCACCCACACAGCCTCAGCCACCCTCACGCACAATGCCTCTGCCACCACCTTCAGCCAGAGCCAGGGCCTTGTGATCACAACTCGCCACCCCACCCCGTCAGTGTCCCCTTGTGGCCTGGCGCTGTCCCCTCTCATCCGCCCACCAACTCTTGAAGTCCCCCAGCCCCGTTTA
ACTTTTGTCCACCCCAAACCTATA------ACCTTGACTGGAGGGAGGCCCGAGCAGCCCCCCAAA---ATAGTGCCTGCTCCCAAA---CCAGAGCCTGTGTCCTTGGTGTTAAAGAATGCTTGCATCACCCCAGCTGCCTTTCCAGGACAGCCTCAAGCAGTTATTATGGCATCAGAC
CCTCTGAAGAGAGAAGGGATGCTGGCTTCTACCGTGTCCCAGCCCAGTGTGGTCATTGCACCTGCCACCGGTGCCAGGGCT---CCTGGAGTTACAGAGTTCCACAGCGGCATCCTGGTT---GCAGACCTCAGCCACACTGCGAGCAGCCAGCCTGCCCCTGTCTCCCGGCTCTTCTCA
ACAAATACTGTGCAAGACTCTCTGGTGAAGGGTGAGCAGGGCCCGCTG------CATGGAGGCAGCCCCCAGGCCCCTGCTGCCAATTCTAGCCGTGACTGCCAGAACTCAGGGCAGGCCTCTCCATGTGCTTCCGAACAGAGT------------------CCCAGTCCTCAGTCTCCT
CAGAACAAC---TCAGGGAAATCTTCAGCGGACTCCAAAAATGTGGCAGCATTAAAGAGCCGGCAGATGAAGCACATTTCAGCTGAACAGAAGAGGCGCTTCAACATCAAGATCGGCTTTGATACCCTGAACAGTTTGATTTCA------AATAGCTGCAAGCTGACCAGCCACGCCGTC
ACGTTGCAGAAAACGGTGGAGTACATCACCAAGCTCCAGCAGGAGAGGAGCCAGATGCAGGAGGAAGCCCGGAGGCTGCGGGAGGAGATCGAGGAGCTCAACGCTACCATCCTCTCCTGCCAGCAGCTGCTCCCTGCCACAGGTGTCCCTGTCACCCGACACCAGTTTGACCACATGAGA
GACATGTTTGATGAATATGTGAAAAGCCGGACCCTGCAGAATTGGAAGTTCTGGATTTTTAGTATCATCATCAAGCCCCTGTTTGAGTCGTTCAAGGGGATGGTGTCCACCAGCAGCCTGGAAGACCTGCACCGGACGGCACTGTCCTGGCTGGACCAGCACTGCTCCCTGCCCATCCTC
AGGCCGATGGTGCTGAACACCCTCCGGCATCTGAGTACCACCACCTCCATCCTGACGGACCCATCCCAGTTGCCAGAGCAGGCCTCCGAGGCTGTCACCCAAATTGGCAAGAGAACAGGGGAGTCT---------
>Opossum_Mlxip
ATGGCCGCCGACGTCTTCATGTGCTCGCCCCGCCGGCCTGGCGGCGGGGCTCGTCCGGTGCTGCTCAAAGCGCCGGCTCCAGACGACGACGACGACGACTCGGACACCGATGAGCCCGCGGTCGCCGCCACCGCCGCCGCCGCGGCCCCCGCGGGCTCCGGCCCCTCAAGCGGCCCAGCC
AGGCCCCGGCCCGGCCCTGCCGCCACAGCCGGCGGGCCCGACGACGACGAGGACGACGAGGCGGAGGACGAGGAGGGGGCGCCCGGGGAGCGGCGGCGGGGCCGGCAGCAGATTATCCACAGCGGTCACTTCATGATGTCGTCCCCGCACCGCGAGCACCCGCCTAAGAAGGGCTACGAC
TTCGACACGGTCAATAAGCAGACGTGCCAGACGTATAGCTTTGGCAAGACCAGCTCGTGCCATCTGTCCATCGACGCGTCCCTCACTAAACTCTTCGAGTGTATGACCCTGGCCTACAGTGGGAAATTGGTGTCTCCAAAGTGGAAGAACTTCAAAGGATTAAAGCTGCAGTGGAGAGAC
AAGATCCGACTCAATAATGCCATCTGGCGGGCGTGGTATATGCAGTACTTGGAGAAACGGAAGAATCCTGTGTGCCACTTTGTGACTCCATTGGATGGTTCTGTGGAA---GTGGATGAGCATCGC---CGGCCAGAGGCCATCACCACCGAAGGGAAGTACTGGAAACATCGAATTGAG
ATTGTGATCAGAGAATATCACAAGTGGAGAACATACTTCAAAAAAAGGCTACAGAAGCACAAGGACGAGGACCTGTCCAGCCTGGTCCGG---------------------------------------------------------------------GATGATGACCTGCTTTTC---
---TGGCATAAGAGTGGGGATGGGTGGGACACCCCAGTCCCCATGGAAGAGGACCCACTCTTGGACACAGACATGCTCATGTCAGAATTCAGTGACACCCTCTTTTCCACTCTTTCATCGCATCAACCAATGGCTTGGCCCAACCCACGGGAAATAGCACATTTGGGAAATGCAGACATG
ATCCAGCCTGGGCTAATCCCTCTACAACCAAACTTTGACTTCATGGACACATTTGAACCTTTCCAGGACCTGTTTTCATCCAGCCGC---TCCATCTTTGGCCCTACACTTGCTGGACCTACTGTTTCAACTGCAACAGACCCCAGTAGCCCACCAGCACAGGGGCCCATCCTGTCAGCT
GGTGCTCTGCCTACTGTGAGCCTCCCTGACAGCCTCATTGTTACACCAGGGCCAGCCTCCCTAAGCCCCACAGAAAGGCGAAGCTGCGAGCGTGGGCCCCGACTTGGGGGCCCTTTCATCCAGCCCACAGACTTTGGTAGCCCTGAGCCACAACTCAGTGGTCCACAGACTTTCCTCTCA
GTGTTTCCAGGTTCCCTGCTCTCTCCCAGTCCAGCACCAACACCATCTTCACCTGCAATGCCATTAGTGCCCTCTCCAGGGGCC------------------------ACTCTGAGTGCCCAGGCTCCATCTACTTTTCTACAGTCACAGAAATTT---GAAGTTGGCAAGTCCTCC---
TCAGTAATTACCCATACAGCCTCAGCTACACTCACCCATGATGCCTCTGCAACTACTTTCAGCCAGAGCCAGGGACTTGTGCTAACTGCACAACAGCCAGCCCCACCAGGACCTCCTTGTAGCTTGACAGTG---------------CCTCCATCAGTTGGGCCAACCCAATCTCGCCTG
ACTTTTGTTCACCCTAAATCTGTG------CCCCTGGCTAGTGGACGGGCCAAGCAACCCCCTAAA---ATAGTGCCTGCTCCCAAACCTCCTGAACCTGTGTCATTGGTGTTAAAGAATGCTTATATCACCCCAGCTGCCTTTTCAGGACAACCCCAAGCAGTGATTGTGACTCCTGGC
CTTCTGAAGAGAGAAGGGGTATTGACCTCTACCATATCCCAGCCTAATGTAGTCATC---------------GCCAGGGCT---CCTGGTGTCACTGAATTCCACAGTGGCATCCTGGTTGCTGCAGACCTTGGCCATGCTACCAGCAGCCAACCATCCCCAGCCTCTCGGCTCTTCTCC
CCCAGTGCTGTTCAAGATTCCTTGGTGAAGGGTGAGCAGATCTCACTG------CATGGAAGCAGTTCCCAGATGGCCTCTCCATCTTCTAGCAGAGACTGCCCAAACTCTGGCCAGGCCTCTCCTTGTGCATCAGAACAAAGT------------------CCCAGTCCTCAGTCTCCG
CAGAAC---TGCTCAGGGAAATCTGCTACAGACCCTCCAAATGTGGCTGCATTCAAGAACCGAAGGATGAAGCACATCTCAGCTGAACAGAAGAGACGGTTCAACATTAAGATTGGCTTTGGCACCTTAAACAGTCTGATCTCC------AACAACTGCAAACTGACTAGCCACGCAATC
ACACTGCAGAAAACGGTAGAATACATTGCCAAGCTTCAGCAGGAGAGAAGCCAGATGCAGGATGAAGCCCAGCGCCTTCGAGAGGAGATTGAGGAGCTCAACACCACCATCATCTCCTGCCAGCAGCAGCTCCCTGCCACAGGCGTCCCTGTTACCCGGCGCCAATATGATCACATGCGG
GACATGTTTGATGAATATGTAAAAAGTCGAACTCTACAGAATTGGAAGTTCTGGATTTTCAGCATCATCATCAAACCATTGTTTGAGTCATTCAAGGGGATGGTGTCCACCACCAACCTACATGAACTCCACCAGAGTGCCCTCTCCTGGCTGGACCAGCATTGTTCCCTCCCTGTTCTC
AGGCCAATGGTTTTGCTCACCCTCCGCCAGCTCAGCACTACAACCGCCATTCTCACAGACCCATCCCGGCTACCAGAGCAGGCATCGGAGGCTGTCACCAGAATCAGCAAGAGGACGGGGGACTCACAGCATCCT
>Zebrafish_Mlxip
------------------------ATGGCTACTCGACAA---TACCGGAGGGCCACAATGATGATCAAGCAGGAG------------CAGGACGACGATTCCGACGCGGAGGAGTCCACG---------------------------------------------------------CTT
TCTTTCAAGAAACCAGACGGT------------------------------------------------------------------------------CGGGAACCTCAAATCATCCACAGCGGTCATTTTATGGTGTCTTCCCCTCATACCGATCACCCCCCGAAAAAAGGTTACGAC
TTCGACACTGTAAACAAACAAACCTGCCAGACGTATCACTTCGGGAAGACTAGCACGTCGCATCTGTCTATTGATGCTTCTCTGACGAAACTCTTTGAATGTATGACGCTTGCATACAGTGGAAGGTTAGTGTCACCGAAATGGAAGAACTTCAAGGGCCTCAAGCTGCTGTGGAGAGAC
AAGATTCGCCTCAACAATGCCATTTGGAGAGCCTGGTATATGCAATATGTAGAAAAGAGACAGAACCCAGTTTGCCATTTTGTTACACCTTTGGATGGCAATATGGAC---TCAGGAGTGCATCGG---CCAACAGAGGCAATAGCAACAGAAGGAAAGTACTGGAAAAGGAGAATTGAA
ATTGTTATCAGAGAATATCATAAATGGAGAACATATTTCAAGAAAAGATTACAGAAGCACAAGGATGAAGACCTGTCCAGCCTTCTCAAGGGTGCGGAGGAACAGTTTTCACTGTTTGGGGAAGTGTGTCCAGACACCTGCCGTGTCCTCTTCTACCAGGACGAGGACATCAGCGCTGGA
GGGCGTCGCAGGTCCCGCAGGAGCCGGGATTCACCTGTCCCAATGGAGATGGACTCGCTCTTTGACATGGACGTGCTCATGTCTGAATTCTCAGACACGCTCTTCTCCACACTGGCCTCTCATCAGCCTGTAGCGTGGCCCAATCCCAGGGAGATCGCTCATGCAGGTAATGCGGATATG
ATCCAGCCAGGCCTCATTCCACTGCAGCCCAATCTGGACTTCATGGACACTTTTGAGCCTCTGCAAGATTTGTTTCACACCCTGCGTCCGCCAGTCTTTCCCTCCACT------TCCCCCACTGCCCCATCAGTCACTCCCTTAACCAGCAGCAGCTCCCAAACACAGGCT---------
TCCCTGCTTTCATCCCTGCCGCTCTCCACGGAGCTTCCTTCTCTGCCTCTGGACTACCGCCTCATGCCCTCTGCTCCTCTGCCTGGC---------CATCTCTCG------------GTGGCCAACCAGGACAATGGT---AACTCCGTCGGTCCGTCCTACCAACAGCCCTACATGCCT
CTTTTCACAGAGCAAGTGAGCTCCTCCGTCCCGTCTATCCTGCCT---CCCCCAGCTCCACCTCTC---------------------------------------------CCCTCAGCCCCACAGCCTCTCAGCACAGTCACTACAGTCCCCCAGCCCAGCCAGAGCGTCCCGCCTTCA
TCAGTAATAACGCACACCGCCTCCTCCACAGTGACTCCCACTGACGCAGCCACTACCGTCAGCCACAGGTCCAGTTTTGAG------------------CTGCCCCCTGCGCCA------------TCTCCACAGCCTGTAGTCTCCAGCTCTGCCTCGCTCGGCTCACAGCCAGTC---
AACTTCGCCTTGCCCAAATCCATCCAGCCTCCCATCTCTAGCAAAAAGTCCAGACACTCACAGAGACCGATTGTCCCGGCGAAT------CCACTGCCGTCTCCTCAGCTCATACTGACA---------------------------GGTCCCACCAGTGCTGTCATTGTCACTCCGTCT
CCTCTCTCC---------------ACTGATGTTGTCTCCACCACCGGTATGGTCATTGCCTCCTCCGGTATTCCTTGT------------------------------------------------------------------------GGTTCTGCTGGATTTCATATTCTCCCTCAG
ACGCAGAAATCTCCTCAGCTCATCGTACCCAAAGAGGAAACTGCAACAACTGTGTCCAACAAGAAGACATCAGTGCAGTCAGCAAGTAAAACACGTGATGGCCGAATCTCAGGTCAAGGGTCACCACTGGGAGTAGAACAGGTG------------------CCAAGCCCTCAGTCACCC
CTCAGC---ACCAGTACAGGCATGAGCAAAAATGAAAACAGT------------CAGAGTCGCAGAGTGAACCACATATCTGCCGAGCAGAAGAGGCGATTCAACATCAACATCTGCTTCAAGACATTGTGCAGTCTTGTGCCGACTCTCAAGTCTCAATCAAATATCAGTAATGCTTCG
ACACTTCAGAAGACTGTTGATTACATTGGCAAACTGCAACTAGAGAGACAACAGATGCTGGAAGAGACCAAGAGACTGCGAGAGGAGATCGAGGAGCTCAACACGTCCATAAGCTTGTGTCAGGAGCAGCTTCCGGAAACAGGGGTTCCCATCACACGCCATCGCTTTGACCACATGAGG
GAGAAGTTCGATGACTATGTGAAGAACCGAACTCTTCAGAACTGGAAATTCTGGATCTTTAGCGTCATCATTCAGCCTCTGTTTGAGTCCTTCAATGGGACAGTGTCTACAACCAACAACACAGAGCTGTGTGAAACCACCATGCAGTGGCTGGACCGTTACTGTTCCCTCCCAGCCCTC
CGGCCCATGGTGCTCAGGACGTTACGGCAGCTCTGCACCAGCACCTCCATCCTGACCGACCCCTCACTTTTACCTGAGGAAGCCAAAAAGGCCGCTCTCAACCCCAAAAAACATTCCTCAGGGTCT---------
>Tilapia_Mlxip
---------------ATGAGCGAGGTGTCCCTGCGGCACAAATACCGTTGTCCTTCCGCGAGCATAAAGCAGGAG------------CAGGATGACGACTCGGACACGGAGGAGACTCAC---------------------------------------------------------CTG
GGGCTGAGGAAGGCAGAAGGA------------------------------------------------------------------------------CTGGAGTCTCAGATCATCCACAGCGGACACTTCATGGTGTCCTCGCCCCACACCGAGCACCCGCCGAAGAAAGGCTACGAC
TTCGACACTGTCAACAAACAAACGTGTCAGACCTATCATTTTGGAAAAGCGAGCTCGTCGCACTTCTCCATAGACGCGTCACTGACGAAGCTCTTTGAGTGCATGACTCTGGCGTATAGTGGTAAGTTGGTGTCTCCAAAGTGGAAGAACTTCAAAGGGCTAAAACTGCTTTGGAGAGAC
AAGATTCGCCTGAACAACGCCATATGGCGAGCCTGGTACATCCAATGTTTTGCTTCAAGA------CCTTTGTGTAATTTTTTAAATCCGATAACAGGCACCACACCCGCAGTAGATGTGCACGGTGTGAGGTCTCGCGCCATTGCTGCAGAGGGGAAATCCTGGAAAAGAAGAATTGAA
ATTGTCATAAGAGAATACCACAAATGGAGAACATACTTTAAGAAAAGGTTACAGAAACACAAGGATGACGACCTCTCGAGCTTACTTAAGGATCCAGAC---------------------------------------------ACTGATGGTGGTGGTGAAGAGGGAAATGCA------
------------------------TGGAAAACGCCTGCCCCCATGGAGATGGACAACCTTTTCGACATGGACGTTTTGATGTCTGAGTTTACGGACACATTGTTCTCTACGCTGGCCTCACACCAGCCCATACCCTTCCCTAATCCGAGGGAGATTGCTCATGCATGGAATGCTGACATG
ATCCAACCAGGACTCATCCCGTTACAGCCTAACTTGGACTTCATGGACTCATTTGATCCACTGCAAGACTTATTTCACAGCCTCCGTCAGTCCGCCTTCCCCTCTGTT------TCCCCCACTGCATCATCTGTCACCCCTCTACCCAGCAGCAGCTCTCAGTCACAGGTAAACACAGAT
CCAAGGCTGACAACC---------------AAC------------------------CCCATCTCCCCTTCTAGCCCCATGTCTGTC---------CCCCCTCCC------------ATGGCCAGTCAGTCAGGCGGT------AGTAGCGATGTTGTCTATGCACACAACTACTTGTCC
TTGTTCCCTGGGCAGGTAGCGCCCAGTGGTCAG------GTTCCC---TCTGTCGCTCAGCCGTTATCACATGATCCTCTGGTACAGTGCCTTCCAGGTCAGGACATGGCCTCAGCAGCACCCATGGTTACCTCACCCTTGAACAACACCTCAGTCTTGGATGAGACTGTAGCGCCA---
TCTGTGATTACACACACAGCCTCCTCTACTGTCACGCCCAGCAACTCAGCCACCACCTTCAGCCACAGCTCGGAGTATAGCACCTTATCTGCACAAGCGCCAGGTCACCCATCC------------CATCTCCAAACCTTGGCTCCTCTGGCTGCCACTTCTGTACAGCAACCTCAG---
ACTTTTGCTCTGCCTCGACCTTTACAGCCACCC---AGTGCCAACAAAAGTCGGCCCATGCCGCGG---ATCGCTCCTGCTAAC------ACCCTTCCCTCGTCTCAGATCATCCTCACAGTTACTGTAGCTTCACGCCCTTTCCCAGGTCATGCCAATGCTGTGATTGTTACACCCACA
CCCCTGAAA---------------GCAGATTTGGTCCCTAACACAGGTGTGGTCATTGCTTCTCCTGCTCTTGGATCGGCTTCATTTCTG---------------------TTAGGATAT---------TTGCTCCACTTTCATGTATCTCAGGCATCTGGATTTCACGTCGTGCCT---
---CAGAAGTCTCCCCAGACGATTGTTCCCAAAGAAAAATCATTTTCC------TCTAGCCGCAAAAATCAGAAGGGTTCCTGCAGTGTTGTTCCTAATCCGCCACAATCTGGACAAAGATCGCCCTGCGGGTTAGATCAGGTTCCTAGCCCACAGTCGTTACCCAGCCCACAGTCATTA
ATCAGCAGTACCAGTCCAGTTTTGGTGAAGAACGAGCAACCT------------CAGATCCGGAGGACCACACACATATCTGCTGAGCAAAAGAGGCGATCAAACATAAATATTGGCTTTAAGACACTCTGCAACCTGGTTCCTGCTCTTAAGTCCCAATCAAATATCAGTAATGCAGTG
ACGTTACAGAAGACAGTGGAGCACATTATGAAGCTCCAGCAGGAGAGGCAACAAATGCAGGATGAAGTTAAGAGACTACGAGAGGAGATTGAGGAGCTCAACACCTCCATTAGCTTGTGTCAGGAGCAGCTTCCTGTGACGGGCGTACCGATGAGACGACATCGCCTCGACCACATGCAA
GAGAAGTTTAATGAATATGTGAAGAACCGCACACTTCAGAACTGGAAGTTCTGGATTTTCAGCATCATTATCAAGCCTCTTTTTGATTCTTTCAATGGGATGGTGTCGACGGCGAGCAGAGCAGAGCTTTGTCAGACCACGCTGCAATGGCTGGATCGTCATTGCTCGCTTCCAGCACTC
AGACCCATGGTCCTAAGTACTCTTCGCCAGCTGTGCACTACTACGTCCATTCTCAGCGATCCATCTGTGCTCCCTGAAGAAGCCATCCAGGCCGTAACACAAACAAACTCT------------------------
>Stickleback_Mlxip
---------ATGGCTGCTAGAGAGACGTATTCACGGCACGCATACCGCCGCCCGCCGTCGAGGACAAAGACGGAG------------CAGGACGACGACTCGGACTCGGAGACCCACCTG---------------------------------------------------------CTG
GGCCTGAAGCGGTTGGACGAG------------------------------------------------------------------------------CTGGGCTCTCAGATCATCCAC------------ATGGTGTCGTCGCCGCACATCGAGCACCCGCCGAAGAAAGGCTACGAC
TTCGACACTGTCAACGAGCGGACCTGTCGCACCTATCGGTTCGGCAACGCGAGGATGTCCCATCTCTCCATAGATGCTTCACTGACCAAGCTCTTTGAGTGCATGACTCTCGCCTACAGTGGTAATTTGGTGTCTCCCAAATGGAAGAACTTCCGAGGTCTGAAACTCCTTTGGAGAGAC
AAGATCCGCCTCAACAACGCTATTTGGAGGGCCTGGTATATGCAGTATGTGGAGAAAAGGGAGAATCCGGTTTGTCACTTTGCAACTCCCCTGGATGGAAGT---------ATGGACGTACAGCGT---TCTGCAGAGGGCACCGCCATGGACGGGGTATGCTGGAAGAGACGAATTGAA
ATTGTCATCAGAGAATACCACAAGTGGAGAACATACTTTAAAAAAAGGTTACAAAAGCACAAGGACGATGACCTCTCAAGCTTGCTTAAG---------------------------------------------------------------------GATGAAGAGACTGCCGTG---
---CGCCGCCTCCCTCGTCGGCATAATGAAACCCCCGCCCCTATGGAGATGGACCCCCTCTTTGATATGGATGTTCTGATGTCCGAGTTTTCAGACACGTTGTTCTCCACGTTGGCCTCGCACCAGAACATAGCCTGGCCGAATCCACGGGAGATTGCACATGCAGGGAACGCAGACATG
ATCCAACCAGGACTCATCCCTCTACAACCCAACCTGGACTTCATGGACTCTTTTGATCCACTGCAAGACTTATTTCACAGCCTCCGTCAGCCCGCCTTCCCCTCTGTT------TCACCCACTGCACCACCTGTCACCCTCCAACCCAGCAGCAGCTCACAGTCGCAGTGG---------
ACAAATATAACATGC---------------AAC------------------------AACATCGTCCCGCCTGGCCGCCTGCCCCTC---------CCCTCTCCC------------ATGGCCAGTCCAGCAGACGGTGCTGCTGCTGCTGCGGCAGCATATGAACAAAACTACCTACCT
CTGTTTCCAGGGCATGTAGCACCCAGAGATCAGGCAGCAATCCCC---TCCGTCCCTCAGCCGTTATCCCATGATCCTCTGTCACAGTGTCATCCAGGTCAGGACTTGGTGTCAGCAGCCCCCATGGTTCCATCGCCCTTGGACAACACCTCAGCTCTGGATGAGGCTGTAGAACCA---
GCTGTGATTACCCACAAGACCCCTGCT---GTCAAACCCAGCGACGCGGCATCCACCTTCAGCCATGCCTCAGACTACGGCTCCATATCCACACAGCCTCCACCTCCTCCTCCT------------CAACTCCAGCCCTTGGCTCCATTACCTGCCATGCCTGTCCAACACCCGCAG---
ACCTTTGCCCTGCCGCGGCCCTTTTATCCATCC---AGTGCCAACAAAAACCGCCCTGTGCAAAGG---ATTGCCCCCGCTAAC------ACCCTCCCCTCCTCTATCCTCATCCGCACAGTTATCATCCCAGCGGCCCCTTTCCCAGGTCACGCCAATGCTGTAATCGTTACACCATCG
CCTCTAAAA---------------TCAGATGTGGTCCATAATACTGGAGTGGTCATCGCTCCCTCTCAACTTGGAGGGGTAAGTTTACAGATATTACGTACCAGTGGGTCCTTACATTGT---------CCATTTTTCTTTTCATGTATCTCAGACTCCTGGATTTCACGTCTTACCTCG
GACACAGAAGTCCCCTCAGCCGATTGTCCCCAAAGAGAAATCTTCCAG------CCGCAGAAGTCAGAAAGCGTCCTCTGTTGTCGTTCAGGTCACAGTCAGGCGGCATCGGGTCAAGGATCACCACTTGGGTTAGATCAAGTT------------------TCTAGTCCCCAGTCACTG
AACAGCAGAACCGCTACACCTTTGGTAAAGAATGAACAAAAT------------CAGAGCCGGAGGACAACATACATATCCGCTGAGCAAAAGAGGAGATCAAACATAAACATTGGCTTTAAAACACTCTGCAACCTGGTTCCCACCTTAAAGTCACAATCAAATATGAGTAATGCCGTC
ACATTGCAGAAGACTGTGGATCACATTTGGAAGCTCCAACAGGAGAGGCAGCAAATGCTGGAGGAGGTCAAGATGCTACGAGAGGAGATCGAGGAGATCAACACCGCCATCGGCTCGTTCCAGGAACAGTTGCCTGCAACAGGAGTCCCCGTGAGGCGGAATCGCTTCGACCACATGCAG
GAGAAGTTCGATGAATATGTAAAGAATCGCACTCTTCAGAACTGGAAGTTCTGGATTTTCAGCATCATCATCAAGCCTCTCTTTGAGTCTTTCAATGGGATGGTGTCGACCACAAGCAGGGCAGAGCTCTGTCAGACCACGTTGCAGTGGCTCGATCGTCACTGTTCTCTTCCAGTGCTC
AGACCCATGGTGCTGAGGACCCTCCGTCAGCTGAGCACAACCACGTCCATACTCAGTAATCCGTCCCTGCTGCCCGACGAAGCCACGCAGGCCGTCACACAAACCGATGGGTGGCCTTGCTCTCAGAGG------
>Amazon_molly_Mlxip
---------ATGGCTACCAGAGAGACATGTCAGCGGCAAACTTACCGGCGGCCGGCTGCCAGCATAAAGCAGGAG------------CAAGATGACGACTCGGATGTCGAGGAGACTCAC---------------------------------------------------------ATG
GGTTTACGGAGGGCGGACGGG------------------------------------------------------------------------------CTGGAGTCCCAGATCATCCACAGTGGACACTTCATGGTGTCGTCGCCGCATATCGAGCACCCCCCGAAGAAGGGTTACGAC
TTCGACACTGTCAACAAACAGACCTGTCAGACCTATCATTTTGGCAAGACGAGCACGTCGCACCTCTCCATAGATGCCTCTTTGACTAAGCTTTTTGAGTGCATGACCCTTGCATATAGCGGTAAGTTGGTGTCTCCTAAATGGAAGAACTTTAAAGGTCTAAAGCTGCTGTGGAGAGAC
AAGATCCGGCTGAACAACGCCATATGGAGAGCCTGGTACATGCAGTATGTGGAAAAAAGGGGGAATCCCGTTTGTCACTTTGTAACCCCGCTAGATGGAAACATAGAT---TTGGACGTCCATCGC---CCTGCAGAGGCTATTGCTTCAGATGGGAAAAACTGGAAAAGAAGAATTGAA
ATTGTTATAAGAGAATATCACAAATGGAGAACATACTTCAAAAAAAGGCTACAGAAACACAAAGATGATGACCTTTCCAGCTTACTTAAGGTGCCAGAGGAGCAGTTATCGCTGTTTGGGGAAGTCTTTCCAGACATACTCCGTACTTCCTTTTATCAGGATGAAGAGGCTGCCGTG---
---CGTCGAATGAGTCGCAGGCATATGGAAACGCCTGCGCCCATGGAGATGGACACCCTCTTTGACATGGACATTCTGATGTCCGAGTTCTCAGACACGTTGTTTTCCACACTGACCTCACACCAGCCTTTGGGCTTGCCCAATCCAAGGGAAATTGCTCATGCAGGGAATGCAGACATG
ATCCAACCTGGACTTATCCCCTTACAGCCCAACCTGGACTTCATGGACTCCTTCGATCCACTGCAAGACTTATTTCACAGCCTCCGTCAGCCTGTCCTTCCCTCTGTT------TCCCCCACTGCAACATCTGTCACCCCTCAACCCAGCAGCAGCTCCCAGTCTCAGGCC---------
CCGTTAATGTCGACTTTGCAGCTTTCACCCAAC------------------------CAGATTACGCCTGCATGCTCGCTGTCCATCCACAGCCAGACCAGTCCG------------ACAGGCGGTGGCGGCGGCGGC------GGAGGAGGAGGAGCCTACGTACAGACCTACATGCCT
CTGTTCGCCGGGCAGGTGGTCTCCAGCAGTCAG---------------TCCACAGCT---CCTCTC------AACCCTCTGGTACCCTGCCTCCCGGGTCAGAACTTACCCTCCGCACCAGCCATGATTTCCTCACCTTTAAACAGCGGCTCAGAGCTGGATGAAACTGTAGCCCCC---
TCTGTCGCAACGCACACAGCGCCCTCCCCCGTCACCCCGAGCAACACAGCCAGCACCGTCAGCCACGTCTCGGAA------------------------------CCTCCATCC------------CAACTCCAGCTCCTCGCGCCGCTACCTGCCACGCCCATCCAGAATCCTCGG---
GCCTTTGCTCTGCCTCGCCCCTTCCAGTCCAAC---AGCTCCGGCAAAGTCCGTCCTGTGCCGAGG---ATCGCGCCGGCAAAC------GCACTCCCTTCTTCCCAGTTCATCCTCCCAGCC---------------CCTTTTCCAGGTCATGCTAATGCTGTGATTGTTACG---TCT
CCA---------------------------------CCCTCCACCGGTGTGGTTATCCCCCCTTCCCACCTTGGAGCG---------------------------------------------------------------------------AGCCCTGGGTTTCAGGTTCTGCCTCAC
AACCAGAAGTCGCAGCAACCTGCCGTCCCTGAAGACAAG------TCT------TGCTTCAGGAAAAACCAGAAAGAGCCCTCAAGTGTCGGTCATAGTCAGACCGGATCCAGTCAAGGGTCACCTTGTGGTTTGGATCAGGTT------------------CCCAGTCCTCAATCTATA
ATCGGCGGCAGCAGCAAACCTCTGGTAAAGAGTGAGCACAAT------------CAGAGCCGT---------CACATATCTGCTGAACAAAAGAGACGATCAAATATCAACATTGGCTTTAAGACACTCGGCAACCTTGTTCCCACTCTGAAGTCACAATCGAACATTACAAATGCAGTC
ACTCTACAGAAGACAGTGGAGCACATTGGGAAGCTCCAGCAGGAGCGGCAGCAGCTGCAGGACGAGGTCAAGAGGCTACGAGAGGAAATAGAGGAGCTCAATGCTTCCATTAGCTTGTGTCAGGAACAGCTGCCTGCGACGGGCGTACCGATGAGGAAAAGCCGCTCTGATCTCATGCAG
GACAAGTTCAATGAATATGTGAAGAACCGCACTCTGCAGAACTGGAAGTTCTGGGTTTTCAGCATCATCATCAAACCACTGTTTGAGTCGTTCAGTGGAATGGTTTCAACGACGAGCAGAGAAGAGCTCTGTCACACCACGCTGCAGTGGCTCGACAATCACTGCTCCCTTCCTGTCCTC
AGACCCATGGTGCTGAGTACACTCCGTCAGCTGTGCACTACCACGTCCATCCTGACCGATCCCTCCCTGCTTCCTGCTGAAGCCCTTGAGGCTGCCTCTAGCAAAGACGTG------------------------
>Tetraodon_Mlxip
------------------------ATGTCGTCGCGGCAGGAGTACCGTCGTCCGCCGGCGATCATAAAACAGGAG------------AACGAAGACGACTCCGACGTTGAGGAGACCAAC---------------------------------------------------------CTG
GTTCTGAGGAGGGCAGATGGG------------------------------------------------------------------------------GTCGAGTCCCAGATCATCCACAGCGGACACTTCATGGTGTCTTCGCCCCACAGCGAGCACCCACCCAAGAAGGGCTACGAC
TTCTACACTGTAAACAAACAGACGTGTCAGACGTATCATTTCGGAAAAGCCAGCATGTCCCAGATCTCCATAGACGCCTCGCTGACCAAACTGTTCGAATGCATGACTTTGGCCTACAGTGGCAAGTTGGTGTCTCCAAAATGGAAGAACTTCAAAGGGCTGAAGTTACTTTGGAGAGAC
AAGATCCGCCTGAACAACGCCATCTGGAGAGCCTGGTACATCCAGTATGTGGAAAAACGGGATAATCCAGTGTGCCACTTTGTGACTCCCCTTGACGGCACCGTGGAC---TCAGACATCCACCGA---CCTGCTGAA------GCTACAGAGAGTCAGTGTTGGAAGACCAGGATTAAA
ATAGTCATTAGAGAATACCACAAGTGGAGAACATACTTCAAGAAACGGTTACAGAAACACAAGGATGACGACCTCTCGGTCCTGCTTGAGGATCCAGCGGAGCAGTTTTTGCTGTTTGGGGAAATCTCTCCAGACAAGCTCCGTGTCCCCTTTTACCAGGATGAAGAAGGCACAGCG---
---CGACGCGTGTCTCGCCGGAACAATGAAACGCCCACTCCCATGGAGATGGACCCCATCTTTGACATGGACATGCTGATGTCTGAGTTTTCGGACACGCTCTTCTCTACCCTGGCCTCCCACCAGCCGCTGTCGTGGCCCAATCCAAAGGAGATTGCTCACGCGGCGAATGCGGACATG
ATCCAGCCTGGACTCATCCCTCTGCAACCCAACTTGGACTTTATGGACTCCTTCGATCCACTACAAGACTTATTTCACAGCCTCCGTCCGTCCATCTTCCCCTCTGTC------TCCCCCACTGCATCATCTGTCTCCCCTCCACCCAGCAGCAGCTCCCAGTCACAGGCC---------
CAGTTGCTGCCTTCCATGCCGCTACCAACCAAC------------------------CACATGTCCCCGCCTTCCCCCGTCTCTTCT---TCCATGACCAGTCAA------------ACCCGTCCGGCTGTTGGCGGC------GAGGGAGATGCTGCCTTTGTACCGACCTATATACCT
CTGTTTTCCGGG---------CCCGAGGCGGCAGCGGCCGATCCC---GCCGTTGCTCGGCCCCTGTCCCAGGATCCTCTGGCACGGTGCCTTTCGGCTCAGGACGGGTCTGCCTCGGCG------------------CTGCAGGACCCCTCCCGAGCAGACGAGGCCATCGCGCCG---
TCGGTGATAACGCACACCGCCTCTTCCACCGTCACCCCCGGCAACGCAGCCACCACCTTCTGCACCGGCACAGATTTTAGCTCTCTGTCCACCCCAGCTCTACCTCCGCCTCCA------------CAGCTCCAGCCCTCGGGTTCAATGCCCAGCGGAAGCGTTCCGCAGGCGCAC---
AGCTTCACCGTCCCTCACCCCTTACGGCCCCCC---AGCACGAACCCTTCG------GTCCAAAGG---GTTGCTCTCCCCAGC------ACCGTCTCCTCACCCCACCTCATCCTCACAGCT---------------CCGTTCCCCGGTCCTGCTAATACTATGATTGTGACACCAACG
CCTTTGAAA---------------GCGGACGCAGGCCCCAGCACTGGTTTGGTTATCTCTCCT---CGCCTGGGTGGG---------------------------------------------------------------------------GCTCCCGGTTTCCGAGTGGTGTCCCGA
GCGCGAAAGGTCCCCCAGCCGATCGTCCCCAAGGAAAGC------AGC------TCCAGCCGCAGGAGTCAGAAAGCCTCGTCTAGCGCTGGTCAGAGCAAACCAGGGTCGGACCGAGGCTCCCCGGGCAGGGCGGATCAGGTC------------------CCGAGTCCGGCGTCGCTG
ATCAGCAGCAGCTGCACGCCTCTGGTGAAGAACGAACAAAAG------------CAGGGCTGCAGATCAATACACATATCATCCGAACAAAAGAGGCGGGGCCACATCAACATTGGCTTCAAAACGCTGTGCAGCCTGGTTCCCACCCTGAAGACCCAGTCCAACATCACCAACGCAGTC
ACGCTACAGAAGACGGTGGAGCACATCGGCAAGCTCCAGCAGGAGAGGCAGCAGCTGCAGGAGGAAACCAGGAGGCTGCGGGAAGAAATCGAGGAGCTCAACTCCTCCATTAACTCGTACCAGGAGCAGCTGCCTGCCACCGGGGCTCCCGTCAGACACCATCACTTCGACTACGTGCAG
GAG---TTCAACGACTACGTTAAGGCGCGCACGCTGCAGAACTGGAAGTTCTGGATCTTCAGCGTGATCATCAAGCCCCTCTTTGACTCCTTCAACCGGATGGTGTCGACGGGCAGCAGGGAGGAGCTGTGTCAGAGCACGCTGCGCTGGCTCGACCGCTACTGCTCCCTCCCGGTGCTC
CGACCCATGGTGCTGAGCAGTCTGCTCCAGCTGAGCACGGCCACGTCCATCCTGAACAACCCGTCCATGCTGCCCCAAGAAGCCACCCAGGCCGTCACGCGGAGAGACGCC------------------------


S4 Fig. Fasta formatted alignment of intact Mlxip coding sequences. Fasta formatted aligned coding sequences for intact Mlxip genes from S1 Fig. Sequences were aligned by MAFFT on the guidance server (see methods). Dashes (-) represent gaps in the sequence to maximize alignment.
