# Supplementary material for: Contrasting Patterns in the Evolution of Vertebrate MLX Interacting Protein (MLXIP) and MLX Interacting Protein-Like (MLXIPL) Genes
Source: PLoS One. 2016 Feb 24;11(2):e0149682. doi: 10.1371/journal.pone.0149682 (PMC4766361; doi:10.1371/journal.pone.0149682)
Supplement: S6 Fig — (TXT) [file pone.0149682.s006.txt]

>Human_MLXIPL
ATGGCCGGCGCGCTGGCAGGTCTGGCCGCGGGCTTGCAGGTCCCGCGGGTCGCGCCCAGCCCA------GACTCGGACTCGGACACAGACTCGGAGGACCCG---------AGTCTCCGGCGCAGCGCGGGCGGCTTGCTCCGCTCG---CAGGTCATCCACAGCGGTCACTTCATGGTG
TCGTCGCCGCACAGCGACTCGCTGCCCCGGCGGCGCGACCAGGAGGGGTCCGTGGGGCCCTCCGACTTCGGGCCGCGCAGTATCGACCCCACACTCACACGCCTCTTCGAGTGCTTGAGCCTGGCCTACAGTGGCAAGCTGGTGTCTCCCAAGTGGAAGAATTTCAAAGGCCTCAAGCTG
CTCTGCAGAGACAAGATCCGCCTGAACAACGCCATCTGGAGGGCCTGGTATATCCAGTATGTGAAGCGGAGGAAGAGCCCCGTGTGTGGCTTCGTGACCCCCCTGCAGGGGCCTGAGGCTGATGCGCACCGGAAGCCGGAGGCCGTGGTCCTGGAGGGGAACTACTGGAAGCGGCGCATC
GAGGTGGTGATGCGGGAATACCACAAGTGGCGCATCTACTACAAGAAGCGGCTCCGTAAGCCCAGCAGGGAAGATGACCTCCTGGCCCCTAAGCAGGCGGAAGGCAGGTGGCCGCCGCCGGAGCAATGGTGCAAACAGCTCTTCTCCAGTGTGGTCCCCGTGCTGCTGGGGGACCCAGAG
GAGGAGCCGGGTGGGCGGCAGCTCCTGGACCTCAATTGCTTTTTGTCCGACATCTCAGACACTCTCTTCACCATGACTCAGTCCGGCCCTTCGCCCCTGCAGCTGCCGCCTGAGGATGCCTACGTCGGCAATGCTGACATGATCCAGCCGGACCTGACGCCACTGCAGCCAAGCCTGGAT
GACTTCATGGACATCTCAGATTTCTTTACCAACTCCCGCCTCCCACAGCCGCCCATGCCTTCAAACTTCCCAGAGCCCCCCAGCTTCAGCCCCGTGGTTGACTCCCTCTTCAGCAGTGGGACCCTGGGCCCAGAGGTGCCC------------CCGGCTTCC---TCGGCCATGACCCAC
CTCTCTGGACACAGCCGTCTGCAGGCTCGG------------AACAGCTGCCCTGGCCCCTTGGACTCCAGCGCCTTCCTGAGTTCTGAT------------------------------------TTCCTCCTTCCTGAAGACCCCAAGCCCCGGCTCCCACCC---------CCTCCT
GTACCC---------------------------CCACCTCTGCTGCATTACCCTCCCCCTGCCAAGGTGCCAGGCCTGGAGCCCTGCCCCCCACCTCCCTTCCCTCCCATGGCACCACCCACTGCT---TTGCTGCAGGAAGAGCCTCTCTTCTCTCCC------------------AGG
TTTCCCTTCCCCACCGTCCCTCCT------------GCCCCAGGAGTGTCTCCGCTGCCTGCTCCTGCAGCCTTCCCACCCACCCCA---CAGTCT------GTCCCCAGCCCAGCCCCCACCCCCTTCCCCATAGAGCTTCTACCCTTGGGGTATTCGGAGCCTGCCTTT---------
---------------------GGGCCT---------------------TGCTTCTCCATG---------------CCCAGA------GGCAAGCCCCCCGCCCCATCCCCTAGGGGACAGAAAGCCAGC---CCCCCTACCTTAGCCCCTGCCACTGCCAGTCCCCCC------ACCACT
GCGGGGAGCAACAACCCCTGCCTCACACAGCTGCTCACAGCAGCTAAGCCGGAGCAAGCCCTGGAG---CCACCACTTGTATCCAGCACCCTCCTCCGGTCC------CCAGGGTCCCCGCAGGAGACAGTCCCTGAATTCCCC------TGCACATTCCTTCCCCCGACC---------
---------------CCGGCCCCTACACCGCCCCGGCCACCTCCAGGCCCGGCCACATTGGCCCCTTCCAGGCCCCTGCTTGTCCCCAAAGCGGAGCGGCTCTCACCCCCAGCGCCCAGCGGCAGTGAACGGCGGCTGTCAGGGGACCTCAGCTCCATGCCAGGCCCTGGGACTCTGAGC
GTCCGTGTCTCTCCCCCGCAACCCATCCTCAGCCGG---GGCCGT---CCAGACAGCAACAAGACCGAGAACCGGCGTATCACACACATCTCCGCGGAGCAGAAGCGGCGCTTCAACATCAAG---CTGGGGTTTGACACCCTTCATGGGCTCGTGAGCACACTCAGTGCCCAGCCCAGC
CTCAAGGTGAGCAAAGCTACCACGCTGCAGAAGACAGCTGAGTACATCCTTATGCTACAGCAGGAGCGTGCGGGCTTGCAGGAGGAGGCCCAGCAGCTGCGGGATGAGATTGAGGAGCTCAATGCCGCCATTAACCTGTGCCAGCAGCAGCTGCCCGCCACAGGGGTACCCATCACACAC
CAGCGTTTTGACCAGATGCGAGACATGTTTGATGACTACGTCCGAACCCGTACGCTGCACAACTGGAAGTTCTGGGTG------------TTCAGCATCCTCATCCGGCCTCTGTTTGAGTCCTTCAACGGGATGGTGTCCACGGCAAGTGTGCACACCCTCCGCCAGACCTCACTGGCC
TGGCTGGACCAGTACTGCTCTCTGCCCGCTCTCCGGCCAACTGTCCTGAACTCCCTACGCCAGCTGGGCACATCTACCAGTATCCTGACCGACCCGGGCCGCATCCCTGAGCAAGCCACACGGGCAGTCACAGAGGGCACCCTTGGCAAACCTTTA------------------------
---------------------------------------------------------------------------------------------------------------------
>Chimpanzee_Mlxipl
ATGGCCGGGGCGCTGGCAGGTCTGGCCGCGGGCTTGCAGGTCCCGCGGGTCGCGCCCAGCCCA------GACTCGGACTCGGACACAGACTCGGAGGACCCG---------AGTCTCCGGCGCAGCGCGGGCGGCTTGCTCCGCTCG---CAGGTCATCCACAGCGGTCACTTCATGGTG
TCGTCGCCGCACAGCGACTCGCTGCCCCGGCGGCGCGACCAGGAGGGGTCCGTGGGGCCCTCCGACTTCGGGCCGCGCAGTATCGACCCCACACTCACACGCCTCTTCGAGTGCTTGAGCCTGGCCTACAGTGGCAAGCTGGTGTCTCCCAAGTGGAAGAATTTCAAAGGCCTCAAGCTG
CTCTGCAGAGACAAGATCCGCCTGAACAACGCCATCTGGAGGGCCTGGTATATCCAGTATGTGGAGCGGAGGAAGAGCCCCGTGTGTGGCTTCGTGACCCCCCTGCAGGGGCCTGAGGCTGATGCGCACCGGAAGCCGGAGGCCGTGGTCCTGGAGGGGAACTACTGGAAGCGGCGCATC
GAGGTGGTGATGCGGGAATACCACAAGTGGCGCATCTACTACAAGAAGCGGCTCCGTAAGCCCAGCAGGGAAGAGGACCTCCTGGCCCCTAAGCAGGCGGAAGGCAGGTGGCCGCCGCCGGAGCAATGGTGCAAACAGCTCTTCTCCAGTGTGGTCCCCGTGCTGCTAGGGGACCCAGAG
GAGGAGCCGGGTGGGCGGCAGCTCCTGGACCTCAATTGCTTTTTGTCCGACATCTCGGACACTCTCTTCACCATGACTCAGTCCGGCCCTTCGCCCCTGCAGCTGCCGCCTGAGGATGCCTACGTCGGCAATGCTGACATGATCCAGCCGGACCTGACGCCACTGCAACCAAGCCTGGAT
GACTTCATGGACATCTCAGATTTCTTTACCAACTCCCGCCCCCCACAGCCGCCCATGCCTTCAAACTTCCCAGAGCCCCCCAGCTTCAGCCCCATGGTTGACTCCCTCTTCAGCAGTGGGACCCTGGGCCCGGAGGTGCCC------------CCGGCTTCC---TCGGCCATGACCCAC
CTCTCCGGACACAGCCGTCTGCAGGCTCGG------------AACAGCTGCCCTGGCCCCTTGGACTCCAGCGCCTTCCTGAGTTCTGAT------------------------------------TTCCTCCTTCCTGAAGACCCCAAGCCCCGGCTCCCAACC---------CCTCCT
GTACCC---------------------------CCACCTCTGCTGCATTACCCTCCCCCTGCCAAGGTGCCAGGCCTGGAGCCCTGCCCCCCACCTCCCTTCCCTCCCATGGCGCCACCCACTGCT---TTGCTGCAGGAAGAGCCTCTCTTCTCTCCC------------------AGG
TTTCCCTTCCCCACCGTCCCTCCT------------GCCCCAGGAGTGTCTCCGCTGCCTGCTCCTGCAGCCTTCCCACCCACCCCG---CAGTCT------GTCCCCAGCCCGGCCCCCACCCCCTTCCCCATAGAGCTTCTACCCTTGGGGTATTCGGAGCCTACCTTT---------
---------------------GGGCCT---------------------TGCTTCTCCATG---------------CCCAGA------GGCAAGCCCCCCGCCCCATCCCCTAGGGGACAGAAAGCCAGC---CCCCCTACCTTAGCCCCTGCCACTGCCAGTCCCCCC------ACCACT
GCGGGGAGCAACAACCCCTGCCTCACACAGCTGCTCACAGCAGCCAAGCCGGAGCAAGCCCTGGAG---CCACCACTTGTATCCAGCACCCTCCTCCAGTCC------CCAGGGTCCCCGCAGGAGACAGTCCCTGAATTCCCC------TGCACATTCCTTCCCCCGACC---------
---------------CCGGCCCCTACACCGCCCCGGCCACCTCCAGGCCCGGCCACATTGGCCCCTTCCAGGCCCCTGCTTGTCCCCAAAGCGGAGCGGCTCTCACCCCCAGCGCCCAGCGGCAGTGAACGGCGGCTGTCAGGGGACCTCAGCTCCATGCCAGGCCCTGGGACTCTGAGC
GTCCGTGTCTCTCCCCCGCAACCCATCCTCAGCCGG---GGCCGT---CCAGACAGCAACAAGACCGAGAACCGGCGTATCACACACATCTCCGCGGAGCAGAAGCGGCGCTTCAACATCAAG---CTGGGGTTTGACACCCTTCATGGGCTCGTGAGCACACTCAGTGCCCAGCCCAGC
CTCAAGGTGAGCAAAGCTACTACGCTGCAGAAGACAGCCGAGTACATCCTTATGCTACAGCAGGAGCGTGCGGGCTTGCAGGAGGAGGCCCAGCAGCTGCGGGATGAGATTGAGGAGCTCAATGCCGCCATTAACCTGTGCCAGCAGCAGCTGCCCGCCACAGGGGTACCCATCACACAC
CAGCGTTTTGACCAGATGCGAGACATGTTTGATGACTACGTCCGAACCCGTACACTGCACAACTGGAAGTTCTGGGTG------------TTCAGCATCCTCATCCGGCCTCTGTTTGAGTCCTTCAACGGGATGGTGTCCACGGCAAGTGTGCACACCCTCCGCCAGACCTCACTGGCC
TGGCTGGACCAGTACTGCTCTCTGCCCGCTCTCCGGCCAACTGTCCTGAACTCCCTACGCCAGCTGGGCACATCTACCAGTATCCTGACCGACCCGGGCCGCATCCCTGAGCAAGCCACACGGGCAGTCACAGAGGGCACCCTTGGCAAACCTTTA------------------------
---------------------------------------------------------------------------------------------------------------------
>Oranguton_Mlxipl
ATGGCCGGGGTGCTGGCAGGTCTGGCCGCGGGCTTGCAGGTCCCGCGGGTCGCGCCCAGCCCA------GACTCGGACTCGGACACCGACTCGGAGGACCCT---------AGTCTCCGGCGCACCGCGGGCGGCTTGCTCCGCTCG---CAGGTCATCCACAGCGGTCACTTCATGGTG
TCGTCGCCGCACAGCGACTCGCTGCCCCGGCGGCGCGACCAGGAGGGGTCCGTGGGGCCCTCCGACTTCGGGCCGCGCAGTATCGACCCCACACTCACACGCCTCTTCGAGTGCTTGAGCCTGGCTTACAGTGGCAAGCTGGTGTCTCCCAAGTGGAAGAATTTCAAAGGCCTCAAGCTG
CTCTGCAGAGACAAGATCCGCCTGAACAACGCCATCTGGAGGGCCTGGTATATCCAGTATGTGGAGCGGAGGAAGAGCCCCGTGTGTGGCTTCGTGACCCCCCTGCAGGGGCCTGAGGCTGATGCGCACCGGAAGCCGGAGGCCGTAGTCCTGGAGGGGAACTACTGGAAGCGGCGCATC
GAGGTGGTGATGCGGGAATACCACAAGTGGCGCATCTACTACAAGAAGCGGCTCCGTAAGCCCAGCAGGGAAGAGGACCTCCTGGCCCCTAAGCAGGCGGAAGGCAGGTGGCCGCCGCCGGAGCAATGGTGCAAACAGCTCTTCTCCAGTGTGGTCCCCGTGCTGCTGGGGGACCCAGAG
GAGGAGCCGGGTGGGCGGCAGCTCCTGGACCTCAATTGCTTTTTGTCCGACATCTCGGACACTCTCTTCACCATGACTCAGTCCAGCCCTTCGCCCCTGCAGCTGCCGCCTGAGGATGCCTACGTCGGCAATGCTGACATGATCCAGCCGGACCTGACGCCACTGCAGCCAAGCCTGGAT
GACTTCATGGACATCTCAGATTTCTTTACCAACTCCCGCCCCCCACAGCCGCCCATGCCTTCAAACTTCCCAGAGCCCCCCAGCTTCAGCCCCGTGGTTGACTCCCTCTTCAGCAGTGGGACCCTGGGCCCGGAGGTGCCC------------CCAGCTCCC---TCGGCCATGACCCAC
CTCTCCGGACACAGCCGTCTGCAGGCTCGG------------AACAGCTGCCCTGGCCCCTTGGACTCCAGCGCCTTCCTGAGTTCTGAT------------------------------------TTCCTCCTTCCTGAAGACCCCAAGCCCCGGCTCCCACCC---------CCTCCT
GTACCC---------------------------CCACCTCTGCTGCATTACCCTCCCCCTGCCAAGGTGCCAAGCCTGGAGCCCTGCCCCCAACCTCCCTTCCCACCCATGGCGCCACCCACTGCT---TTGCTGCAGGAAGAGCCTCTCTTCTCTCCC------------------AGG
TTTCCCTTCCCCACCGTCCCTCCT------------GCCCCAGGAGTGTCTCCGCTGCCTGCTCCTGCAGCCTTCCCACCCACCCCG---CAGTCA------GTCCCCAGCCCGGCCCCCACCCCCTTCCCCATAGAGCTTCTACCCTCGGGGTATTCGGAGCCTGCCTTT---------
---------------------GGGCCT---------------------TGCTTCTCCATG---------------CCCAGA------GGCAAGCCCCCCGCCCCATCCCCTAGGGGACAGAAAGCCAGC---CCCCCTACCTTAGCCCCTGCCACTGCCAGTCCCCCC------ACCACT
GCGGGAAGCAACAACCCCTGCCTCACACAGCTGCTCACGGCAGCCAAGCCGGAGCAAGCCCTGGAG---CCACCACTTGTATCCAGCACCCTCCTCCGGTCC------CCAGGGTCCCCGCAGGAGACAGTCCCTGAATTCCCC------TGCACATTCCTTCCCCCGACC---------
---------------CCAGCCCCTACACCACCCCGGCCACCTCCAGGCCCGGCCACATTGGCCCCTTCCAGGCCCCTGCTGGTCCCCAAAGCGGAGCGGCTCTCACCCCCAGTGCTCAGCGGCAATGAACGGCGGCTGTCAGGGGACCTCAGCTCCATGCCAGGCCCTGGGACTCTGAGC
GTCCATGTCTCTCCCCCGCAACCCATCCTCAGCCGG---GGCCGT---CCAGACAGCAACAAGACCGAGAACCGGCGTATCACACACATCTCCGCAGAGCAGAAGCGGCGCTTTAACATCAAG---CTGGGGTTTGACACCCTTCATGGGCTTGTGAGCACACTCAGTGCCCAGCCCAGC
CTCAAGGTGAGCAAAGCTACCACGCTGCAGAAGACAGCCGAGTACATCCTTATGCTACAGCAGGAGCGTGCGGGCTTGCAGGAGGAGGCCCAGCAGCTGCGGGATGAGATTGAGGAGCTCAATGCCGCCATTAACCTGTGCCAGCAGCAGCTGCCCGCCACAGGGGTACCCATCACACAC
CAGCGTTTTGACCAGATGCGAGACATGTTTGATGACTACGTCCGAACCCGTACGCTGCACAACTGGAAGTTCTGGGTG------------TTCAGCATCCTCATCCGGCCTCTGTTTGAGTCCTTCAACGGGATGGTGTCCACGGCAAGCGTGCACACCCTCCGCCAGACCTCACTGGCC
TGGCTGGACCAGTACTGCTCTCTGCCCGCTCTCCGGCCAACTGTCCTGAACTCCCTACGCCAGCTGGGCACATCTACCAGTATCCTGACTGACCCGGGCCGCATCCCTGAGCAAGCCACACGGGCAGTCACAGAGGGCACCCTTGGCAAACCTTTA------------------------
---------------------------------------------------------------------------------------------------------------------
>Vervet-AGM_Mlxipl
ATGGCCGGGGCGCTGGCAGGTCTGGCCGCGGGCTTGCAGGTCCCGAGGGTCGCTCCCAGCCCA------GACTCGGATTCGGACACGGACTCGGAGGACCCG---------AGTCTCCGGCGCAGCGCGAGCTGCTTGCTCCGCTCG---CAGGTCATCCACAGCGGTCACTTCATGGTG
TCGTCGCCGCACAGCGACTCGCTGCCCCGGCGGCGCGACCAGGAGGGGTCTCTGGGGCCCTCCGACTTCGGGCCTCGCAGTATCGACCCCACACTCACACGCCTCTTCGAGTGCTTGAGCCTGGCCTACAGTGGCAAGCTGGTGTCTCCCAAGTGGAAGAATTTCAAAGGCCTCAAGCTG
CTCTGCAGGGACAAGATCCGCCTGAACAACGCCATCTGGAGGGCCTGGTATATCCAGTATGTGGAGCGGAGGAAGAGCCCCGTGTGTGGCTTCGTGACCCCCCTGCAGGGGCCTGAGGCTGATGCGCACCGGAAGCCGGAGGCGGTGGTCCTGGAGGGGAACTACTGGAAGCGGCGCATC
GAGGTGGTGATGCGAGAATATCACAAGTGGCGCATCTACTACAAGAAGCGGCTCCGTAAGTCCAGCAGGGAAGAGGACCTCCTGGCCCCTAAGCAGGCGGAAGGCGGGTGGCCGCCGCCGGAGCAATGGTGCAAACAGCTCTTCTCCAGTGTGGTCCCCGTGCTGCTGGGGGACCCAGAG
GAGGAGCCGGGTGGGCGGCAGCTCCTGGACCTCAATTGCTTTTTGTCCGACATCTCGGACACTCTCTTCACCATGACTCAGTCTGGCCCTTCGCCCCTGCAGCTGCCGCCTGAGGATGCCTACGTCGGCAATGCTGACATGATCCAGCCGGACCTGACGCCACTGCAGCCAAGCCTGGAT
GACTTCATGGACATCTCAGATTTCTTTACCAACTCCCGCCCCCCACAGCCACCCATGCCTTCAAACTTCCCAGAGCCCCCCAACTTCAGCCCCGTGGTTGACTCCCTCTTCAGCAGTGGGACCCTGGGCCTGGAGGTGCCC------------CCGGCTTCC---TCGGCCATGACCCAC
CTCTCTGGACACAGCCGTCTGCAGGCTCGG------------AACAGCTGCCCTGGTCCCTTGGACTCCAGCGCCTTCCTGAGCTCTGAT------------------------------------TTCCTCCTTCCTGAAGACCCCAAGCCCCGGCTCCCACCC---------CCTTCT
GTACCC---------------------------CCACCTCTGCTGCATTACCCTCCCCCTGCCAAGGTGCCAGGCTTGGAGCCCTGCCCCCCACCTCCCTTCCCTCCCATGGCGCCACCCACTGCT---TTGCTGCAGGAAGAGCCTCTCTTCTCTCCC------------------AGG
TTTCCCTTCCCCACTGTCCCTCCT------------GCCCCAGGAGTGTCTCCGCTGCCTGCTCCTGCAGCCTTCCCACCCACCCCG---CAGTCT------GTCCCCAGCCCAGCCCCCACCCCCTTCCCCATAGAGCTTCTACCCTCGGGGTATTCAGAGCCTGCCTTT---------
---------------------GGGCCT---------------------TGCTTCTCCGTG---------------CCCAGA------GGCAAGCCCCCCGCCCCATCCCCTAGGGGACAGAAAGCCAGT---CCCCCTACCTTAGCCCCTGCCACTGCCAGTCCCCCC------ACCACT
GTGGGGAGCAACAACCCCTGCCTCACACAGCTGCTGACAGCAGCCAAGCCGGAGCAAGCCCTGGAG---CCACCACTTGTATCCAGCACCCTCCTCCGGTCC------CCAGGGTCCCCGCAGGAGACAGTCCCTGAATTCTCC------TGCACATTCCTCCCCCCGACC---------
---------------CCGGCCCCTACACCGCCCCGGCCACCTCCAGGCCCGGCCACATTGGCCCCTTCCAGACCCCTGCTTGTCCCCAAAGCGGAGGGGCTCTCACCCCCAGCGCTCAGCGGCAGTGAGCGGCGGCTGTCAGGGGACCTCAGCTCCATGCCAGGCCCTGGGACCCTGAGC
GTCCGCGTCTCTCCTCCGCAACCCATCCTCAGCCGG---GGCCGT---CCAGACAGCAACAAGACCGAGAACCGGCGCATCACACACATCTCCGCGGAACAGAAGAGACGCTTTAACATCAAG---CTGGGGTTTGACACCCTTCATGGGCTTGTGAGCACACTCAGTGCCCAGCCCAGC
CTCAAGGTCAGCAAAGCTACCACACTGCAGAAGACAGCCGAGTACATCCTTATGCTACAGCAGGAGCGCGCGGGCTTGCAGGAGGAGGCCCAGCAGCTGCGGGACGAGATTGAGGAGCTCAATGCCGCCATTAACCTGTGCCAGCAGCAGCTGCCCGCCACAGGGGTACCCATCACACAC
CAGCGTTTTGACCAGATGCGAGACATGTTTGATGACTACGTCCGAACCCGTACGCTGCACAACTGGAAATTCTGGGTG------------TTCAGCATCCTCATCCGGCCTCTGTTCGAGTCCTTCAAGGGGATGGTGTCCACGGCAAGCGTGCACACCCTCCGCCAGACCTCACTGGCC
TGGCTGGACCAGTACTGCTCTCTGCCCGCTCTCCGGCCAACTGTCCTGAACTCCCTACGCCAGCTGGGCACATCTACCAGTATCCTGACTGACCCGGGCCGCATCCCTGAGCAAGCCACGCGGGCAGTCACAGAGGGCACCCTTGGCAAACCTTTA------------------------
---------------------------------------------------------------------------------------------------------------------
>Cow_Mlxipl
ATGGCCGGGGCGCTGGCGGGTCTGGTCGCGGGCTTGCAAGGCCCGCGGGTCGTCCCCAGCCCG------GATTCGGACTCAGACACAGACTCGGAGGACCCG---------AATACCCGGCGCAGCGCGGGTGGGCTGCTTCGCTCG---CAGGTCATCCACAGCGGTCACTTCATGGTG
TCGTCGCCGCACAGCGACTCACTGACCCGGCGGCGCGACCAGGAAGGGTCCCTGGGGCACGCCGACTTCGGGCCGCGCAGCATCGACCCCACACTCACCCGCCTGTTCGAGTGCATGAGCCTGGCCTACAGTGGCAAGCTGGTTTCTCCCAAGTGGAAGAATTTCAAAGGCCTCAAGCTG
CTGTGCCGGGACAAGATCCGCCTCAACAACGCCATCTGGAGGGCCTGGTACATCCAGTATGTGGAGCGGAGGAAGAGCCCCGTGTGTGGCTTCGTGACCCCCCTGCAGGGGCCTGAGGCTGATGAGCACCGGAAACCGCAGGCCGTCGTCTTGGAGGGAAATTACTGGAAGCGGCGCATC
GAGGTGGTGATGCGCGAGTACCACAAGTGGCGCATCTACTACAAGAAGCGGCTCCGTAAGTCCAGTCGGGAAGGGGATCTCCTTGCCCCAAAGCAGGCGGAAGTGGGGTGGCAGCCACCGGAGCGATGGTGCGAGCAGCTCTTCACCAGCGTGGTACCCGTGCTGCTGGGGGGCCCAGAG
GAGGAGCCCAGCGGGCGCCAGCTTCTGGATCTCAATTGCTTTCTGTCTGACATCTCTGACACACTCTTCACCATGACGCAGCCCACCCCCACACCCCTGCAGCTGCCCCCCGAGGATGCCTACGTGGGCAATGCTGACATGATCCAGCCAGACCTGACGCCGCTGCAGCCCAGCCTGGAT
GACTTCATGGAGATCTCAGATTTCTTCACCAACTACCGCCCCCCACAGACGCCTACACCGTCAAACTTCCCAGAGCCCCACGGCTTCGGGCCCATGGCTGACCCCATCCTCGGCAGTGGGATCCTGGGCTCGGAGGTGCCC------------CCTGCCTGC---TCGGGCATGACCCAC
CTCTCAGGGCATAACCGCCTGCAGGCTCGG------------AGCAGCTGCCCTGGCTCCCTGGACTCCAGCACCTACCTGAACTCTGAT------------------------------------TTCCTCCTTCCTGAAGACCCCAAGCCCAAGCTCCCACCC---------ACTCCT
GCACCC---------------------------CCACCCCTCCTCCAGTACCCTAGCCCTGCGAAGGGGCTGGGCTTGGAACCCTGTCCCCCGCCCCCCTTCCCTCCCATGGCCCCGCCGCCTGCT---CTGCTGCAAGAAGAGCCCCTCTTCTCGCCC------------------AGG
TTCGCTTTCCCTGCCATCCCTCCT------------GCCCCGGGAGTGTCCGGGCTGTCTGCTCCCACGGCCTTCCCACCCACCCCG---CAGCCT------GGCCCAGGC------CCCGCCCCCTTCCCCATAGACCTGCTACCCTCCGGCTATTCGGAGACCCCATTT---------
---------------------GGGCCT---------------------CACTTCCTGGTACCCCAAGGCACGCGGCCCAGA------GGCAAGCCCCCTGCCCCGACCCCCAGAGGGCGGAAGCCCGGC---GCCCCCGCCGTGGCCCCTGCCACTGCCAGCCCCACT------GCCACT
GCCGGGAGCAACAACCCCTGCCTCACGCAGCTGCTGACAGCCGCCAAGCCTGAGCAAGCCCTGGAG---CCACCGCTTGTGTCCAGCGCTCTCCTCCGGCCC------CCAGGGTCACCGCAGGAGACTCTCCCCGAGTTCCCC------TGCACCTTCTTTCCCCCGACC---------
---------------CCGGCCCCCACACCACCCCGACTGCCTCCGGGCTCGGCCACCCCGGCCCCTCCCAGGCCCCTGATTGTCCCCAAAGTGGAGCGGCTCTCGCCCCCAGCGCCCAGCGGTGGTGAGCGGCGGCTGTCTGCGGAGCTGACCTCGCTGCCGGGCCCGGGGGCCCTGAGC
ATCTGTATCTCTCCCCCACAACCCATGCTGAGCCGG---GGCCGT---CCAGACAGC---AAGACAGAAAACCGGCGCATCACACACATCTCTGCGGAGCAGAAGAGGCGTTTCAACATCAAG---CTGGGCTTTGACACGCTGCACGGGCTGGTGAGCACACTCAGCACCCAGCCCAAC
CTCAAGATGAGCAAGGCCACCACGCTGCAGAAGACGGCCGAGTATATTGCCATGCTGCAGCAGGAGCGCGCGGCCAAGCAGGAGGAGGCCCAGCAGCTCCGGGACCAGATCGAGGAGCTCAATGCTGCCATTAACCTGTGCCAGCAGCAGCTGCCTGCTACCGGGGTGCCCATCACACAC
CAGCGGTTCGACCAAATGCGAGACATGTTCGATGACTATGTCCGGACCCGCACGCTGCACAACTGGAAGTTCTGGGTA------------TTCAGCATTCTCATCCGGCCCCTGTTTGAGTCCTTCAACGGGATGGTGTCTACAGCAAGCCTGCAGAGCCTCCGCCAGACCTCCCTGGCC
TGGCTGGACCAGTATTGCTCCCTGCCTGCTCTCCGACCAACTGTTCTGAACTCCCTACGTCAGCTGAGTACATCCACCAGCATCCTGACGGATCCAGACTGTATACCCGAGCAAGCCACACGGGCAGTCACAGAGGGCACCCTTGGCAAATCTTTA------------------------
---------------------------------------------------------------------------------------------------------------------
>Pig_Mlxipl
ATGGCCGGGGCGCTGGCAGGTCTGGTTGCGGGCTTGCAGGGCCCGCGGCTCGTCCCCAGCCCG------GATTCAGACTCGGACACAGACTCAGAGGACCCG---------AGTACCCGGCGCAGCGCGGGCGGCCTGCTTCGCTCG---CAGGTCATCCACAGCGGTCACTTCATGGTG
TCGTCCCCGCACAGCGACTCCCTGACTCGGCGGCGCGACCAGGAGGGGCCCTTGGGGCTCGCTGACTTCGGGCCGCGCAGCATCGACCCCACACTCACCCGCCTCTTCGAGTGCATGAGCCTGGCCTACAGCGGCAAGCTGGTTTCTCCCAAGTGGAAGAATTTCAAAGGCCTCAAGCTG
CTGTGCCGGGACAAGATCCGCCTCAACAACGCCATCTGGAGGGCCTGGTATATCCAGTATGTGGAGCGGAGGAAGAGCCCCGTGTGTGGCTTCGTGACCCCCCTGCAGGGGCCTGAGGCTGATGAGCATCGGAAACCCGAGGCCGTCATCTTGGAGGGGAATTACTGGAAGCGGCGCATC
GAGGTGGTGATGCGAGAATACCACAAGTGGCGCATCTACTACAAGAAGCGGCTCCGCAAGTCCAGCCGGGAAGGGGATCTCCTGGCCCCAAAGCAGGCGGAAGGGGGGTGGCAGCCACCGGAGCGATGGTGCGAGCAGCTCTTCACCAGCGTGGTGCCTGTGCTGCTGGGGGGCCCAGAG
GAGGAGCCCGGTGGGCGGCAGCTTCTGGATCTCGATTGCTTTCTGTCCGACATCTCCGACACACTCTTCACCACGACTCAGCCTAGCCCCACACCCCTGCAGCTGCCCCCCGAGGACGCCTATGTCGGCAATGCTGACATGATCCAGCCTGACCTGACGCCCTTGCAGCCCAGCCTGGAT
GACTTCATGGAGATCTCAGATTTCTTCACCAACTACCGCCCCCCACAGACGCCTACACCTTCAAACTTCTCTGAGCCCCCCAGCTTCGGCCCCATGGCTGACCCTGTCCTTAGCAGTGGGGTCCTGGGCTCCGAGTTGCCC------------CCCGCCTCT---CTGGGCATGACCCAG
CTCTCAGGGCATAACCGCCTGCAGGCTCGG------------AGCAGCTGCCCTGGCCCCCTGGACTCCAGTGCCTTCCTGAGCTCTGAT------------------------------------TTCCTCCTTCCTGAAGACCCCAAGCCCAAGCTCCCACCTCAAGCCCAAGCTCCC
GCAGCC---------------------------CCACCCCTCATCCAATACCCCAGCCCTACTAAGGGACTTGGCCTAGAGCCCTGCCCCCCACCCCCCTTCCCTCCCATGGTGCCCCCGCCTGCT---ATGCTCCAGGAAGAACCTCTCTTCTCTCCC------------------AGA
TTCTCTTTCCCGACTATCCCTCCT------------GCCCTGGGAGTGTCCCCACTGTCTACGCCCACAGCCTTCCCGGCCACTGCA---CAGCCG------GGCCCAGGCCCTACCCCCGCCCCCTTCCCCATAGACCTTCAACGCCTGGGGTATTCGGAGCCCCCCTTT---------
---------------------GGGCCT---------------------CACTTCATGGTGCCCCAAAGTGCACGGCCCAGA------GGCAAGCCCCCCACCCTGTCCCCTAGGGGGCGGAAGCCCAGT---GCCCCCACCTTGGCCCCTGCCACTGCCAGCCCCACT------GCCACT
GCCGGGGGCAACAACCCCTGCCTCACACAGCTGCTCACAGCAGCCAAGCCTGAGCAAGCACTGGAA---CCGCCACTTGCGTCTGGCCCCCTCCTTCGGTCC------CCAGGGTCCCCGCAGGAGACAGTCCCTGACTTCCCT------TGCACCTTCTTCCCCCCAACC---------
---------------CTGGCCTCCACACCACCCCGGCCACCTCCGGGCCCGGCCACCCTGGCCCCTCCCAGGCCCCTGATTGTCCCCAAAGTGGAGCGGCTCTCACCCCCAGCACCCAGTGGTGGTGAGCGGCGGCTGTCTGGGGAGCTCAACTCGGCGCCGGGCCCAGGGACTCTGAGC
ATCCACATCTCTCCCTCTCAACCCATCCCAGGCCGGGGGGGCCGG---CCAGAC------AAGACCGAAAACCGGCGCATCACACACATCTCGGCCGAGCAGAAGCGGCGCTTCAACATCAAA---CTGGGGTTTGACACGCTGCACGGGCTGGTGAGCACCCTCAGCACCCAGCCCAAC
CTCAAGATGAGCAAGGCCACCACGCTGCAGAAGACGGCCGAGTACATCACCATGCTGCAGCAGGAGCGCGCGGCCAAGCAGGAGGAGGCCCAGCAGCTCCGGGACCAGATCGAGGAACTCAACGCTGCCATCAACCTGTGCCAGCAGCAGCTGCCTGCTACCGGGGTGCCCATCACACAC
CAGCGGTTCAACCAAATGCGAGACATGTTCGATGACTATGTCCGGACCCGCACGCTGCATAACTGGAAGTTCTGGGTG------------TTCAGCATCCTCATCCGGCCTCTGTTCGAGTCCTTCAATGGGATGGTGTCCACGGCAAGCCTGCAGAGCCTCCGCCAGACCTCACTGGCC
TGGCTGGACCAGTATTGCTCCCTGCCTGCTCTCCGGCCAACTGTTCTGAACTCCCTACGCCAGCTGAGTACATCCACCAGTATCCTGACGGACCCGGACTGTATACCCGAGCAAGCCACACGGGCAGTCACAGAGGGCACCCTTGGCAAACCTTTA------------------------
---------------------------------------------------------------------------------------------------------------------
>Ferret_Mlxipl
ATGGCCGGGGCGTTGGCGGGTCTGGCCGCGGGCTTGCACGGCCCGCGGGTCGTCCCCAGCCAA------GACTCGGACTCAGACACGGACTCGGAGGACCCG---------AGTACTCGGCGCAGCGCGGGCGGGCTGCTCCGCTCG---CAGGTCATCCACAGCGGTCACTTCATGGTG
TCGTCGCCGCACAGCGACTCGCTGACCCGGCGGCGCGACCAGGAGGGGCCCACGGGGCCCGCAGACTTCGGGCCGCGCAGCATCGACCCCACACTCACCCGCCTCTTCGAGTGCATGAGCCTGGCCTACAGCGGCCAGCTGGTGTCTCCCAAGTGGAAGAATTTCAAAGGCCTCAAGCTG
CTCTGCAGGGACAAGATCCGCCTCAACAACGCCATCTGGAGGGCCTGGTACATCCAGTATGTGGAGCGGAGGAAGAGCCCCGTGTGTGGCTTCGTGACCCCCCTGCAGGGGCCTGAGGCTGATGAGCACCGGAAACCGGAGGCCGTCGTCCTGGAGGGCAATTACTGGAAGCGGCGCATC
GAGGTGGTGATGCGCGAGTACCACAAGTGGCGCATCTACTACAAGAAGAGGCTCCGTAAATCCAGCAGGGAAGGGGATCTCCTGACCCCAAAGCAGACCGAAGGGGGTTGGCAGCCACCGGAGCGATGGTGCGAGCAGCTCTTCTCCAGCGTGGTGCCCGTGCTGCTTGGGGGCCCAGAG
GAGGAGCCCGGCGGGCGGCAGCTGCTGGACCTCGATTGCTTTTTGTCCGACATCTCCGACACGCTCTTCACCATGACGCAGCCCAGCTCCGCGCCCCTGCAGCTGCCCCCTGAGGACGCCTACGTGGGCAATGCTGACATGATCCAGCCAGACCTGACGCCTCTGCAGCCCAGCCTGGAC
GACTTCATGGAGATCTCAGATTTCTTCACCAGCTACCGCCCTCCACCGACGCCCACGGCTTCACACTTCCCGGAGCCCCCCGGCTTTGGCCCCATGGCTGACCCTTTCTTCAGCAGTGGGGTCTTGGGCTCCGAGGTGCCC------------CCTGCCTCG---TCAGGCGTGAGCCAC
CTCTCGGGGCATAACCGCCTGCAGGCCCGG------------AGCAGCTGCCCTGGCCCCCTGGATTCCAGTGCCTTCCTGAACTCTGAT------------------------------------TTCCTCCTTCCTGAAGATCCCAAGCCCAAGCTCCCACCC---------CCGCCA
GTCCCC---------------------------CCACCCCTGCTCCAATACCCTGCCCTTGCCAAGGGGCCTGGCCTAGAGCCCTGTCCGGCCCCCACCTTCCCTCCCATGGCACCGGCCCCTGCT---TTGCTGCCGGAGGAGCCTCTCTTCGCCCCC------------------AGA
TTCCCCTTCTCCACTGTCCCTCCC------------GCCCCAGGAGTGTCCCCATTACCTGCTCCCACCGCCTTCCCATCCACCCCA---CAGCCA------GGTCCAGGCCTGGCCCCTGCCCCCTTCCCCATAGACCTTCTGCCCTCGGGGTATCTGGAGCCCCCTTTT---------
---------------------GGGCCC---------------------CACTTCCCAGTGCCCCAAGGTATGCGGCCCAGA------GGCAGGTCCCCCACCCCATGCCCTAGAGGGCGGAAGCCCAGC---CCCCCGACCTTGGCCGCCACCACTGCCAACCCCACT------GCCACT
GTCGGGGGCAGCAACCCCTGCCTCACGCAGCTGCTCACAGCAGCTAAGCCCGAGCAGACCCTGGAA---CCGCCGCTTGTGTCCAGCACCCTCCTCCGGTCC------TCAGGGTCCCCGCAGGAGACGGCCCCTGAATTTCCC------TGCACCTTCCTACCCCCGACC---------
---------------CCGGCCCCCACGCCGCCCCGGCCCCCTCCAGGCCCGGCCACACTGGCCCCTCCCAGGCCCCTGATTGTCCCCAAAGCGGAGCGGCTCTCGCCCCCAGCGCACAGCGGTGGTGAGCGGCGGCTGTCTGGGGACCTCAGCTCCGCACGGGGCCCCGGGACTCTGAGT
GTCTGCGTCTCTCCCCCTCAACCCATCCTGAGCCGG---GGCCGT---CCAGACAGCAACAAGACCGAGAGCCGGCGCATCACCCACATCTCTGCGGAGCAGAAACGGCGCTTCAACATCAAG---CTGGGCTTTGACACCCTGCATGGGCTGGTGAGCTCCCTCAGCGCCCAGCCCGGC
CTCAAGGTGAGCAAGGCGACCACGCTGCAGAAGACGGCCGAGTACATCGCCATGCTCCAGCAGGAGCGGGCGGCCATGCAGGAGGAAGCGCAGCAGCTACGGGACCAGATAGAGGAGCTCAACGCCGCCATCAACCTGTGCCAGCAGCAACTGCCTGCTACCGGGGTGCCCATCACACAC
CAGCGTTTCGACCAGATGCGAGACATGTTTGATGAATACGTTCGCACCCGGACGCTGCATAACTGGAAGTTCTGGGTG------------TTCAGCATCCTCATTCGGCCTCTGTTCGAGTCCTTCAACGGGATGGTGTCCACAGCAAGCTTACAGAGCCTCCGCCAGACCTCACTGGCT
TGGCTGGACCAGTACTGCTCCCTGCCTGCCCTCCGGCCAACTGTCTTGAACTCTCTCCGCCAGCTGAGCACATCTACTAGTATCCTGACGGACCCAGGCTGTATACCCGAGCAAGCCACGCGGGCAGTCACAGAGGGCACCCTTGGCAAACCGCTA------------------------
---------------------------------------------------------------------------------------------------------------------
>Dog_Mlxipl
ATGGCCGGGGCGTTGGCGGGTCTGGCCGCGGGCTTGCACGGCCCACGGGGGGTCCCCAGCCAA------GACTCGGACTCAGACACAGACTCGGAGGACCCG---------AGTGCCCGGCGCAGCGCGGGCGGGCTGCTCCGCTCG---CAGGTCATCCACAGCGGTCACTTCATGGTG
TCGTCGCCGCACAGCGACTCGCTGCCCCGGCGGCGCGACCAGGAGGGGCCCATGGGGCCCGCAGACTTCGGGCCGCGCAGCATCGACCCCACACTCACCCGCCTCTTCGAGTGCATGAGCCTGGCCTACAGTGGCAAGCTGGTGTCTCCCAAGTGGAAGAATTTCAAAGGCCTCAAGCTG
CTTTGCCGGGACAAGATCCGCCTCAACAACGCCATCTGGAGGGCCTGGTACATCCAGTATGTGGAGCGGAGGAAGAGCCCCGTCTGTGGCTTCGTGACCCCCCTGCAGGGGCCTGAGGCTGATGAGCACCGGAAACCAGAGGCCGTCGTCCTGGAGGGCAATTACTGGAAGCGGCGCATC
GAGGTGGTGATGCGCGAGTACCACAAGTGGCGCATCTACTACAAGAAACGGCTCCGTAAATCCAGCAGGGAAGGGGATCTTCTGGCTCCAAAGCAGGCCGAAGGGGATTGGCAGCCACCGGAGCGATGGTGCGAGCAGCTCTTCTCCAGCGTTGTGCCCGTGCTGCTTGGGGGCCCGGAG
AAGGAGCCCGGTGGCCGGCAGCTTCTGGACCTCGACTGCTTTTTGTCCGACATCTCCGACACGCTCTTCACCATGACGCAGCCCAGCTCCGCACCCTTGCAGCTGCCCCCTGAGGATGCCTATGTGGGCAATGCTGACATGATCCAACCAGACCTGACACCTCTGCAGCCCAGCCTGGAC
GACTTCATGGAGATCTCAGATTTCTTCACCAGCTACCGCCCCCCACAGACGCCCACGCCTTCACATTTCCCGGAGCCCCCCAGCTTTGGCCCCATGGCTGACCCTTTCTTCAGCAGTGGGATCCTGGGCTCAGAGGTGCCC------------CCTGCCTCA---TCAGGCGTGACCCAC
CTCTCAGGGCATAACCGCCTGCAGGCCCGG------------AGCAGCTGCCCTGGCCCGCTAGATTCCAGTGCCTTCCTGAACTCTGAT------------------------------------TTCCTCCTTCCTGAAGACCCCAAGCCCAAGCTGCCACCC---------CCTCCA
GTACCC---------------------------CCACCGCTCTTCCAATACCCTGCCCTTGCCAAGGGGCCTGGCCTAGAGCCCTGTGCCCCCCCCACCTTCCCTCCCATGGCTCCTCCCCCTGCC---TTGCTGCAGGAAGAACCTCTCTTCTCTCCC------------------AGA
TTCCCCTTCTCTACCATCCCACCT------------GCCCCAGGAGTGTCCCCACTGCCTGCTCCCACTGCCTTCCCACCGACCCCA---CAGCCT------GGCCCAGGCCCTGCCCCTCCCCCCTTCCCCATAGACCTTCTACCCTCGGGATATCTGGAGCCCCAATTT---------
---------------------GGGCCC---------------------CACTTCACAGTACCCCAAAGCATGCGGCCCAGA------GGCAGGCCCCCCACCCCATCCCCTAGAGGGCGGAAGCCCAGT---CCCCCAACCTTGGCCCCTGCCACGGCCAACTCCACT------GCCACT
GCGGGAGGCAGCAACCCCTGCCTCACACAGCTGCTCACAGCAGCCAAGCCTGAGCAAACCTTGGAA---CCACCACTTGTGTCCAGCACCCTCCTTCGGCCC------TCAGGGTCCCCGCAGGAGATGGCCCCTGAATTCCCC------TGCACCTTCCTCCCCCCGACC---------
---------------CCGGCCCCCACACCGCCCCGGCCACCTCCAGGCCCAGCCACATTGGCCCCTCCCAGGCCCCTGATTGTCCCCAAAGCGGAGCGGCTCTCACCCCCAGCACACAGCGGTGGTAAGCGGCGGCTGTCTGGGGAGCTCAGCTCCATGCAGGGCCTGGGGACTCTGAGC
GTCCACGTCTCTCCCCCTCAACCCATCCTCAGCCGG---GGCCGT---CCAGACAACAATAAGACTGAGAACCGGCGCATCACACACATCTCTGCAGAGCAGAAGCGGCGCTTCAACATCAAG---CTGGGGTTTGACACCTTGCACGGGCTGGTGAGCACACTCAGCGCCCAGCCCAGC
CTCAAGGTGAGCAAAGCAACCACGCTGCAGAAGACGGCCGAGTACATCGCCATGCTGCAGCAAGAGCGGGCGGCCATGCAGGAGGAGGCCCAGCAGCTACGGGACCAGATCGAGGAGCTCAATGCTGCCATCAACCTGTGCCAGCAGCAGCTGCCTGCTACTGGGGTGCCCATTACACAC
CAGCGTTTTGACCAGATGAGAGACATGTTTGACGACTATGTCCGCACCCGGACGCTGCACAACTGGAAGTTCTGGGTA------------TTCAGCATCCTCATTCGGCCTCTGTTCGAGTCTTTCAACGGGATGGTGTCCACAGCAAGCTTGCAGAGCCTCCGCCAGACCTCACTGGCT
TGGCTGGACCAGTACTGCTCCCTGCCCGCTCTCCGGCCAACTGTCTTGAACTCTCTCCGCCAGCTGAGCACATCTACCAGTATCCTGACAGATCCAGCCTGTATTCCCGAGCAAGCCACACGGGCAGTCACAGAAGGCACCCTTGGCAAACCTTTA------------------------
---------------------------------------------------------------------------------------------------------------------
>Horse_Mlxipl
ATGGCTGGAGCGCTGGCAGGTCTGGCCGCGGGCTTGCAGGGCCAGCGGGTCGTCCCCTGCCCG------GACTCGGACTCTGACACAGACTCGGAGGGTCCG---------AGTATCCGGCGCAGCGCGAGCGTGCTGCTCCGCTCG---CAGGTCATCCACAGCGGTCACTTCATGGTG
TCGTCGCCGCACAGCGACTCGCTAACCCGGCGGCGCGACCAGGAGGGGCCCGTGGGGCTCGCCGACTTCGGGCCGCGCAGCATCGACCCCACACTCACCCGCCTCTTCGAGTGCATGAGCCTGGCCTACAGCGGCAAGCTGGTCTCCCCCAAGTGGAAGAATTTCAAAGGGCTGAAGCTG
CTCTGCCGAGACAAGATCCGCCTCAACAACGCCATCTGGAGGGCCTGGTATATCCAGTATGTGGAGCGGAGGAAGAGCCCCGTGTGTGGCTTCGTGACCCCACTGCAGGGGCCTGAGGCTGATGAGCACCGGAAACCGGAGGCCGTGGTCCTGGAGGGGAATTACTGGAAGCGGCGCATC
GAGGTGGTGATGCGCGAGTACCACAAGTGGCGCATCTACTACAAGAAGCGGCTCCGTAAGTCCAGCAGAGAAGGGGATCTCCTGGCCCCCAAGCAGGCGGAAGGCGGGTGGCAGCCACCGGAGCGATGGTGCGAGCAGCTCTTCTCCAGCGTGGTGCCCGTGCTGCTGGGGGGCCCGGAG
GAGGATCCCGGCACGCGGCAGCTTCTGGACCTCGATTGCTTTTTGTCCGACATCTCCGACACACTCTTCACCATGACTCAGCCCAGCCCGAAGCCCCTGCAGCTGCCCCCAGAGGACGCCTACGTCGGCAATGCTGACATGATCCAGCCAGACCTGACACCTCTGCAGCCCAGCCTGGAT
GACTTCATGGAGATCTCAGATTTCTTCACCAACTACCGCCCCCCACAGATGCCCATGCCTTCAAACTTCCCCGAGCCCCCCAGCTTCAGCCCCATGGCCGACTCCCCCTTCAGCAGTGGGATCCTGGGTTCAGAAGTGCCC------------CCTGCCTCC---TCAGGCATGACCCAC
CTCTCAGGGCATAACCGCCTGCAGGCTCGG------------AGCAGCTGCCCTGGCCCCCTGGACTCCAGTGCCTTCCTGAGCTCTGAT------------------------------------TTCCTCCTTCCTGAAGACCCCAAGCCCAAGCTCCCAGCC---------CCTCCC
CCACCC---------------------------ACACCCCTCCTCGAATACTCTACCCCTGCCAAAGGGCCTGGCCTGGAGCCCTGTCCCCCACCCCACTTCCCTCCCATGGCTCCGCCCCCTGCT---GTGCTTCAGGAAGAGTCTCTCTTCTCTCCC------------------AGA
TTCTCCTTCCCTACTGTCCCTCCT------------GCCCCGGGAGTGTCCCCACTGCCTGCTCCCACTGCCTTCCCACTTGCCCCA---CATTCC------------------ACCCCCTCCTCCTTTCCC------CTTCTCCCCTCTGGGTATCCGGAGCCCCCACTG---------
---------------------GGGCCT---------------------CACTTCACAGTGCCCCAAGGCCTGCGGCCCAGA------GGCAAGCCCCCCACCCCATCCTCTAGGGGGCAGAAGCCCAGC---CCCCGCACCTTGGCCCCTGCCACTGCCAGCCCCACT------GCCACT
GCTGGGGACAACAACCCCTGCCTCACACAGCTACTCACAGCAGCCAAGCCTGAGCAAGCCCTGGAG---CCACCACTTGTGTCCAGCACACTCCTTCGGCCC------CCAGGGTCCCCGCAGGAGACGGTCCCTGAGTTCCCC------TGCACCTTCTTTCCCCCGACC---------
---------------CCGGCCCCTACACCGCCCCGGCCACCTCCTGGCCCAGCCACACTGGCCCCTCCCAGGCCCCTGATTGTCCCCAAAGTGGAGCGGCTCTCGCCTCCAGCACCCAGCGGAGGTGAGCGGCGGCTGTCTGGTGAGCTCAGCTCCATGCCAGGCCCGGGAACTCTGAGC
GTCCGCATCTCTCCCCCTCAACCCATCCTAAGCCGG---GGCCGT---CCAGACAACAACAAGACTGAGAGCCGGCGCATCACACACATCTCTGCGGAGCAGAAGCGGCGCTTCAATATCAAG---CTGGGATTTGACACCCTGCACGGGCTGGTGAGCACGCTCAGTGCCCAGCCCAGC
CTCAAGATGAGCAAAGCCACCACACTGCAGAAGACGGCCGAGTATATCGCCATGCTGCAGCAGGAGCGGGCAGCCATGCAGGAGGAGGCCCAGCAGCTGCGGGACCAGATCGAGGAGCTCAACGCTGCCATTAACCTGTGCCAGCAGCAGCTGCCTGCCACCGGGGTGCCCATCACACAC
CAGCGTTTCGACCAGATGCGAGACATGTTTGATGACTATGTCCGGGCCCGCACACTGCACAACTGGAAGTTCTGGGTG------------TTCAGCATCCTCATCCGGCCTCTGTTCGAGTCTTTCAACGGGATGGTGTCCACGGCAAGCTTGCAGAGCCTCCGCCAGACTTCGCTGGCC
TGGCTGGACCAGTACTGCTCTCTGCCTGCTCTCCGACCAACTGTCCTGAACTCCCTACGCCAGCTGAGCACATCCACCAGTATCCTGACGGACCCGGGCTGTATACCCGAGCAAGCCACACGGGCGGTCACAGAGGGCACCCTTGGCAACCCTTTA------------------------
---------------------------------------------------------------------------------------------------------------------
>Bushbaby_Mlxipl
ATGGCTGGGGCCCTGGCTGGCCTGGCCACGGGCTTGCAGGTCCCACGGATCGCCCCGAGCCCGGACTCGGACTCAGACTCCGACACAGACTCGGAGGACCCG---------AATCTCCGGCGCAGCGCGGGCGGGCTGCTCCGCTCT---CAGGTCATCCACAGCGGTCACTTTATGGTG
TCGTCGCCGCACAGCGACTCGCTGACCCGTCGGCGCGACCAGGAGGGGCCAGGGGGTCTCGCTGACTTCGGGCCACGCAGCATCGACCCCACACTCACTCGCCTCTTCGAGTGCTTGAGCCTGGCCTACAGTGGCAAGCTGGTCTCACCCAAGTGGAAGAATTTCAAAGGCCTCAAGCTG
CTCTGCCGAGACAAGATCCGCCTCAACAACGCCATCTGGAGGGCCTGGTATATCCAGTATGTGGAACGGAGGAAGAGCCCCGTGTGTGGCTTCGTGACCCCTCTGCAGGGGCCTGAGGCTGACGCGCACCGGAAACCAGAGGCCGTGGTCCTGGAGGGGAACTACTGGAAGCGGCGCATC
GAGGTGGTGATGCGCGAGTACCACAAGTGGCGTATCTACTACAAGAAGCGGCTCCGTAAGTCCAGCAGGGAAGGGGATCTCCTGGCTCCTAAGCAGGCGGACGGCAGGTGGCCACCGCCAGAAAGATGGTGCGAGCAGCTCTTCTCCAGTGTGGTGCCTGTGCTGCTGGGGGGCCCAGAG
GAGGAGCCTGGTGGGCGGCAGCTCCTGGACCTCGAGTGCTTTCTGTCAGACATCTCCGACACGCTCTTCACCATGACTCAGCCTAGCCCCTCACCTCTGCAGCTGCCCCCTGAGGATGCCTACGTCAACAATGCTGACATGATCCAGCCAGACCTGACACCATTGCAGCCCAGCCTGGAC
GACTGCATGGAGATCTCAGATTTCTTCACCAACTACCGCCCCCCACAGACGCCCACGCCTTCAAACTTCTTGGAGCCCCCTAGCTTTAGCCCCATGGCTGATTCCTTCTTCAGCAGTGGGATCCTGGGTCCAGAGGTGACC------------GCTGCCTCT---TCGGGCTTGACCCAC
CTCTCAGGACATGGCCGCCTGCAGGCTCGC------------AACAGCAGCCCTGGCCCCTTGGACTCCAGCACCTTCCTGAGCTCTGAG------------------------------------TTCCTCCTTCCTGAAGACCCCAAGCCCAGGCTCCCACCT---------CCTCTG
ACACCC---------------------------CCACCTCTCTTCCAATACTCTCCCCCTGCCAAAGCCCTGGGCCTGGAGCCTTGTCCTCCACCCCCATTCCCACCCATGGCTCCACCCCCTGCT---GTGCTGCAGGAAGAGTCTCTCTTCTCTCCC------------------AGG
CTTCCTTTCCCCACTGTCCCTCCT------------GGCCTGGGAGTATCCCCACTGCCTGTTCCCACACCCTTCCCACCTACCCCA---CAGCCC------ACCCCAGGCCCTACCACCAGCCCCTTCCCCATAAACCTCATGGCCACAGGCTGTCCAGAGCCCCTTTTT---------
---------------------GGGCCT---------------------TGCTTCTCCACATCTCAGGGCACATGGCCCAGA------GGCAAGCCACCCTCT---------AGGGGACGGAAAGCCAGA---CCCCCCACCTTGGCCCCAGCCACTGCCAGCCCCACGGTTGCGGCCACT
GCTGGGGGCAGCAACCCCTGCCTCACACAGCTGCTCACAGCAGCCAAGCCTGAGCAAGCCTTGGAA---CCACCACTTGTGTCCAGTGCCCTCCTCCGGCCG------CCAGGGTCCCCGCAGGAGACGGTCCCCGAATTCCCC------TGCACCTTCTTTCCCCCAACC---------
---------------CCAGCCCCTACACCAGCCCGGCCACCTCCAGGCCCAGCCACACTGGCTCCATCCAGGCCTCTGATTGTCCCCAAGGCAGAGCGGCTCTCACCCCCAACACCCAGCGGCAGTGAGCGGCGGCTATCAGGGGAGCTCAACTCCACACCTAGCCCAGGGACCCTGAGC
ATCCGCATCTCACCACCTCAACCCATCATACACCGG---GGCCGT---GCTGACAATAACAAAACCGAGAATCGGCGTATCACACACATCTCTGCAGAGCAGAAGCGGCGCTTCAATATCAAG---CTGGGGTTTGACACCCTTCACGGGCTTGTGAGCACACTCAGTGCCCAGCCCAGC
CTCAAGGTGAGCAAGGCTACCACACTGCAGAAGACAGCAGAGTACATTGTCATGCTGCAGCAGGAGCGGGCGGCCATGCAGGAGGAGGCCCAGCAGCTGCGAGATGAGATCGAGGAGCTCAATGCTGCTATTAACTTATGCCAGCAGCAGCTGCCTGCCACAGGGGTGCCCATCACACAC
CAGCGTTTTGACCAGATGCGAGACATGTTTGATGACTATGTCCGAACCCGGACACTGCACAACTGGAAGTTCTGGGTG------------TTCAGTGTCCTCATCCGGCCTTTGTTCGAGTCCTTCAATGGCATGGTGTCCACAGCAAGCCTGCATAGCCTCCGCCAGACCTCACTGGCC
TGGCTGGACCAGTACTGCTCCCTGCCTGCTCTCCGGCCAACTGTCTTGAACTCCCTACGCCAGCTGAGTACATCTACAAGCATCCTGACTGACCCAGGCTGTATCCCTGAGCAAGCCACGCGGGCAGTCACAGAGGGCACCCTTGGCAAACCTCTG------------------------
---------------------------------------------------------------------------------------------------------------------
>Elephant_Mlxipl
TTGGCCGGGGCGCTGGCGGGTCTGGCCGCGGGCTTGCAGGGCGCGCGGGCCGCCCCGAGCCCG------GACACCGACTCGGACACGGACTCGGAGGAGCCG---------AGCCTCCGGCGCGGCGCGGGCGGGCTGTTCCGCGCG---CAGGTCATCCACAGCGGCCACTTCATGGTG
TCGTCGCCGCACAGCGACTCGCTGGCCCGGCGGCGCGACCGCGAGGGGCCCGTGGGGCTCGCCGACTTCGGGCCGCGCAGCATCGACCCCACGCTCACCCGCCTCTTCGAGTGCATGAGCCTGGCCTACAGTGGCAAGCTGGTCTCTCCTAAGTGGAAGAACTTCAAAGGCCTCAAGCTG
CTCTGCCAAGAGAAGATTCGCCTCAACAATGCCATCTGGAGGGCCTGGTATATCCAGTACGTGGAGCGGAGGAAGAGCCCCGTGTGTGGCTTCGTGACACCCCTGCAGGGGCCTGAGGCTGACGAGCACCGGAAACCGGAGGCCGTCGTCCTGGAGGGGAATTACTGGAAGCGGCGCATC
GAGGTGGTGATGCGCGAGTACCACAAGTGGCGCATCTACTACAAGAAGCGGCTCCGTAAGTCCAGCAGGGAAGGTGACCTCCTGGCCCCTAAGCAGGCGGAGCGGGGGTGGCAGCCACCGGAGCGATGGCGAGAACAGCTCTTCTCCAGTGTGGTGCCTGTGTTGCTGGGGGGCCCAGAG
GAGGAGCCCGGCGGGCGGCAGCTCCTGGACCTCGACTGCTTCTTGTCCGACATCTCTGACACTCTCTTCACCATGACTCAGCCCAGCCCCGCACCCCTGCAGCTACCCCCCGAGGATGCCTACGTGGGCAATGCTGACATGATCCAGCCAGACCTGGCACCTCTGCAGCCCAGCCTGGAT
GATTTCATGGAGATCTCAGATTTCTTCACCAACTGCCGCCCGCCACAGACGCCC------TCAAACTTCCCGGAGCCCCCCAGCTTCAGCCCCATGACTGACCCCCTCTTC---AGTGGGATCCTGAGCCCGGAGGTGCCC------------CCCAACCCCCTGTTGGGCATGGCCCAC
CTTTCAGGCCAC---CGCCTGCAGGCTCGG------------AACAGCTGCCCTGGTCCCTTGGACTCCAGTGCCTACTTGAACTCTGAT------------------------------------TTCCTCCTTCCTGAAGACCCCAAGTCCAAACTCCCACCC---------CCTCCC
ACACCC---------------------------CCACCCCTCCTCCACTACCCTACCTCAGCCAAGGTGCCAGGCCTGGAGCCCTGCCCCTCACCTGCTTTCCCTCCCATGGCCCCACCCCATGCT---TTGCTACAGGAAGAGCCCCTCTTCTCTCCC------------------AGG
TTCCCATTCCCTGCTGCCCCTCCT------------GCCACAGGAGCGTCCCCCCTGCCTGCTCCCACAGCCTTCCCACCCAGCCCA---CAGCCTGGGTCAGGCCCTGCCCCAGCCCCAGCCCCCTTCCCTGTAGACCTTTTGCCCTCAGGGTATCCGGAGCCCACATTT---------
---------------------GGGCCT---------------------CATTTTGCAGTGCCTCGGGGCATGCGGCCCAGA------GGCAAGCCCCCCACCCCATGCCCTAGAGGGCGGAAGCCCACC---CCCACCACCTTGGACCCTGCCACCGCCAGCCCCACT------GCCAGT
GCTGGAGGCACCAACCCCTGCCTCACACAACTGCTCACAGCAGCCAAGCCTGAGCAAGCTCTGGAA---CCGCCCCTTGTGTCCAGTGCTCTCCTCCGGCCT------CCAGGGTCGCCGCAGCAGATGGTCCCTGAACTCCCC------TGCACCTTCTTTCCCCTGACC---------
---------------CCGGCCCCCACACCGCCCCGGCCTCCTCCAGGCCCCACGACACTGGCCTCTCCCAGGCCCCTGATTGTTCCCAAAGTGGAGCGGCTCTCACCCCCAGCGCCCAGCGGTGGTGAGCGGCGGCTCTCTGGGGAGCTCAACTCCATACTAGGCCCGGGGGCTCTGAAC
CTCTGCGTCTCACCCCCTCAACCCATCCTAAGCCGG---GGGCGC---CCAGACAACAACAAGACCGAGAACCGGCGCATCACCCACATCTCTGCAGAGCAGAAGCGACGCTTCAACATCAAG---CTGGGGTTCGACACCCTGCATGGGCTGGTGAGCACACTCAGTGCCCAGCCCAGC
CTCAAGGTGAGTAAAGCAACCACGCTGCAGAAGACGGCCGAGTACATCGCCATGTTGCAGCAGGAGCGGGCGGCGATGCAGGAGGAGGCGCAGCGGCTGCGTGACCAGATCGAGGAGCTCAACGCCGCCATTAACCTCTGCCAGCAGCAGTTGCCTGCCACCGGGGTGCCCATCACACAC
CAACGCTTTGACCAGATGCGCAGCATGTTTGATGACTATGTCCGGACCCGAACGCTGCACAACTGGAAGTTCTGGGTG------------TTCAGCATCCTCATCCGGCCTCTGTTCGAGTCCTTCAATGGGATGGTGTCCACGGCAAGCCTGCAGAGCCTCCGCCAGACCTCACTGGCC
TGGCTGGACCAGTACTGCTCCTTGCCCGCGCTCCGGCCAACTGTCCTGAACTCCCTACGCCAGCTGAGCACGTCTACCTGTATCCTTACAGACCCAGACCGCATACCTGAGCAGGCCACACGGGCAGTCACGGAGGGCACCCTTGGCAAACCTTTA------------------------
---------------------------------------------------------------------------------------------------------------------
>Mouse_Mlxipl
ATGGCGCGCGCGCTGGCGGATCTATCCGTGAACTTGCAGGTCCCCCGGGTCGTCCCTAGCCCG------GACTCGGACTCGGATACGGACTTGGAGGATCCG---------AGTCCCCGGCGCAGCGCGGGTGGCCTGCATCGATCA---CAGGTCATCCACAGCGGACACTTCATGGTG
TCTTCGCCGCACAGCGACTCGCTGACCCGGCGACGCGACCAGGAGGGGCCCGTGGGGCTCGCCGACTTCGGGCCGCGCAGCATCGATCCGACACTCACCCACCTCTTCGAGTGCTTGAGCCTGGCTTACAGTGGCAAGCTGGTCTCTCCCAAGTGGAAGAACTTCAAAGGCCTCAAGTTG
CTATGCCGGGACAAGATCCGGCTGAACAACGCCATCTGGAGAGCCTGGTACATTCAGTATGTGCAACGGAGGAAGAGCCCAGTGTGTGGTTTCGTGACCCCTCTGCAGGGGTCTGAAGCAGATGAGCACCGGAAACCTGAGGCTGTCATCCTGGAGGGTAATTACTGGAAGCGGCGCATC
GAGGTGGTGATGCGCGAATACCACAAGTGGAGAATCTACTACAAAAAGCGGCTCCGTAAGTCCAGCAGGGAAGGGGATTTCCTGGCTCCCAAGCAGGTGGAAGGTGGGTGGCCGCCACCAGAGCGATGGTGCGAACAGCTCTTCTCCAGCGTGGTGCCTGTGCTGCTTGGGGGCTCCGAG
GAGGAGCCTGGGGGCCGGCAGCTTCTAGACCTGGACTGCTTCTTGTCCGATATCTCCGACACACTCTTCACCATGACACAGCCCAGTCCTTCGTCCCTGCAGCTGCCCCCAGAAGATGCTTATGTTGGCAATGCTGACATGATCCAGCCAGACCTGACGCCGCTGCAGCCCAGCCTAGAT
GACTTCATGGAGATATCAGATTTCTTCACCAATTACCGCCCCCCTCAGACACCCACATCTTCAAACTACATAGAGTCCCCCAGCTTTGGCCCCATGGCTGACTCCCTCTTCAGCAGTGGGATCCTGGCCCCAGAGATGCCATCTCCAGCCTCGTCTTCCTCCTCCTCAGGGATGACCCCT
CACTCAGGGAATACACGCCTACAGGCTCGG------------AACAGCTGCTCTGGACCCTTGGATCCCAACCCCTTTCTGAGCTCTGAA------------------------------------TTCCTTCTTCCTGAAGACCCTAAGACCAAGATCCCACCT---------GCTCCT
GGACCG---------------------------ACCCCTCTCCTTCCATTCCCCACCCCTGTCAAGGTGCATGGCTTAGAGCCCTGCACCCCCTCTCCCTTCCCCACAATGGCTCCGCCCCCCTCT---TTGTTGCCAGAAGAATCTCTCCTCTCTGCC------------------AGG
TTCCCATTCACCTCAGCCCCTCCT------------GCTCCAGGAGTGTCTACGCTTCCTGCACCCACAACCTTTGTCCCCACCCCA---CAG------------CCCGGCCCTGGTCCCGTCCCCTTCTCTGTAGACCATCTGCCCCATGGGTACCTGGAACCCGTCTTT---------
---------------------GGGCCT---------------------CACTTCACTGTGCCTCAGGGTATGCAACCCAGG------TGCAAGCCCTCCTCCCCATCCCCTGGGGGACAAAAAGCAAGT---CCACCCACCTTGGCCTCTGCCACCGCCAGTCCCACTGCCACTGCCACT
GCCAGAGACAACAACCCCTGTCTTACACAGCTGCTCAGGGCAGCCAAGCCTGAGCAAGCACTGGAG---CCTCCGACTATGCCCGGTACCCTCCTCCGGCCT------CCAGAGTCCCCGCAGGATACAGTTTCTGAAATCCCCCGTGCCCGTGCCTTTTTCCCCCCAATC---------
---------------CCGGCCCCTACACCACCCCGGCCACCTCCAGGCCCAGCCACATTGGCTCCTCCCAGGTCCCTGGTTGTCCCCAAAGCAGAGCGGCTCTCGCCTCCAGCCTCCAGCGGCAGTGAGCGGCGACTATCAGGGGATCTCAACTCCATACAACCCTCGGGGGCACTGAGT
GTCCACCTGTCTCCCCCTCAAACTGTCCTAAGCCGG---GGTCGT---GTAGACAACAACAAGATGGAGAACCGACGTATCACACACATCTCCGCGGAGCAGAAGAGGCGGTTCAATATTAAG---CTAGGATTCGACACCCTGCACGGACTTGTCAGCACGCTCAGTGCCCAGCCCAGC
CTCAAGGTGAGCAAAGCAACCACGCTTCAGAAGACAGCGGAGTACATCCTGATGCTGCAGCAGGAACGGGCAGCTATGCAGGAGGAGGCGCAGCAGCTGCGGGATGAAATAGAGGAGCTCAACGCTGCCATCAACTTGTGCCAGCAGCAGCTACCGGCCACCGGGGTGCCCATCACACAT
CAGCGCTTTGACCAGATGCGGGACATGTTTGATGACTATGTCCGGACGCGCACGCTGCACAACTGGAAGTTCTGGGTG------------TTCAGCATCCTCATCCGACCTTTATTTGAATCCTTCAATGGGATGGTGTCTACCGCCAGCTTGCACAGCCTCCGCCAGACCTCACTGGCC
TGGCTGGAACAGTACTGTTCCCTACCTGCTCTCCGGCCAACTGTCCTGAATTCCCTTCGCCAACTCAGCACTTCCACAAGCATCCTGACTGACCCCAGCCTTGTGCCTGAGCAAGCCACACGGGCAGTCACAGAGGGCACCCTGGGGAGACCATTA------------------------
---------------------------------------------------------------------------------------------------------------------
>Rat_Mlxipl
ATGGCGCGCGCGCTGGCGGATCTATCCGTGAACTTGCAGGTCCCCCGGGTCGTCCCCAGCCCG------GATTCGGACTCGGATACAGACTTGGAGGATCCG---------AGTCCCCGGCGCAGCGCGGGTGGCCTGCATCGATCA---CAGGTCATTCACAGCGGACACTTCATGGTG
TCCTCGCCGCACAGCGACTCGCTGACCCGGCGACGCGACCAGGAGGGGCCTGTGGGGCTCGCCGACTTCGGGCCGCGCAGCATCGATCCGACACTCACCCGCCTCTTCGAATGCTTGAGCCTGGCTTACAGCGGCAAGCTGGTGTCTCCCAAGTGGAAGAACTTCAAAGGCCTCAAGTTG
CTATGCCGGGACAAGATTCGGCTGAACAACGCCATCTGGAGAGCCTGGTACATTCAGTATGTGCAACGGAGGAAGAGCCCAGTATGTGGCTTCGTAACTCCTCTGCAGGGGTCAGAAGCAGATGAGCACCGGAAACCTGAGGCTGTTGTCTTGGAGGGTAATTACTGGAAGCGGCGCATC
GAGGTGGTGATGCGTGAATACCACAAGTGGAGAATCTACTACAAGAAGCGGCTCCGTAAGTCCAGCAGGGAAGGGGATTTCCTGGCTCCCAAGCAGGTGGAAGGTGGGTGGCCGCCACCAGAGAGATGGTGCGAACAGCTCTTCTCCAGCGTGGTGCCTGTGCTGCTTGGGGGCTCCGAG
GAGGAGCCTGGGGGCCGGCAGCTTCTCGACTTGGACTGCTTCTTGTCCGATATCTCCGACACACTCTTCACCATGACACAGCCCAGCCCCTCGTCCCTGCAGCTGCCCTCAGAAGACGCTTATGTTGGCAATGCTGACATGATCCAGCCAGACCTGACGCCACTGCAGCCCAGCCTGGAT
GACTTCATGGAGATATCAGATTTCTTCACCAATTATCGCCCCCCTCAGACGCCCACATCTTCAAACTTCCCAGAGCCCCCCAGCTTTGGCCCCATGGCTGACTCCCTCTTCAGCGGTGGGATCCTGGGCCCAGAGATGCCATCTCCAGCCTCCGCTTCCTCCTCCTCGGGGATGACCCCT
CTCTCAGGGAATACACGTCTCCAGGCTCGA------------AACAGCTGCTCTGGACCCTTGGATCCCAGCACCTTTCCGAGCTCTGAA------------------------------------TTCCTTCTTCCTGAAGACCCAAAGACCAAGATGCCACCT---------GCTCCT
GTACCG---------------------------ACTCCTCTCCTTCCATACCCCGGCCCTGTCAAGGTGCATGGCTTAGAGCCCTGCACTCCATCTCCCTTCCCCACAATGGCTCCACCTCCTGCT---TTGTTGTCAGAAGAGCCTCTCTTCTCTGCA------------------AGG
TTCCCCTTCACCACAGTCCCTCCC------------GCTCCAGGAGTGTCTACCCTTCCTGCACCCACAACCTTTGTTCCCACGCCA---CAGCCT------GGCCCTGGCCCTGGCCCTGTCCCTTTCCCCGTAGACCATCTGCCCCATGGGTACCTGGAACCTGTCTTT---------
---------------------GGGCCT---------------------CACTTCACGGTGCCTCAGGGTGTGCAGCCCAGA------TGCAAGCCCTGCTCTCCACCTCCTGGGGGACGAAAAGCCAGT---CCACCCACCTTGACCTCTGCCACTGCCAGCCCCACGGCCACTGCTACT
GCCAGAGACAACAACCCCTGCCTTACACAGCTGCTCAGGGCAGCCAAGCCTGAACAAGTACTGGAA---CCTTCCACTGTGCCCAGCACCCTCCTCCGGCCT------CCAGAGTCCCCGCAGGATGCAGTCCCTGAAATCCCCCGTGTCCGTGCATTTTACCCCCCAATC---------
---------------CCAGCCCCTACACCACCTAGGCCACCTCCAGGCCCTGCCACATTGGCTCCTCCCAGGTCCCTGGTTGTCCCCAAAGCAGAGAGGCTCTCACCTCCAGCATCCAGCGGCAGTGAGCGGCGACTATCAGGGGATCTCAACTCCATTCAACCCCCGGGGGCACTGAGT
GTCCACCTGTCTCCCCCTCAAACTGTCCTAAGCCGG---GGTCGT---GTAGACAACAACAAGATGGAGAACCGGCGAATCACACACATCTCCGCAGAGCAGAAGAGGCGTTTCAATATTAAG---CTAGGATTTGACACTCTGCACGGACTTGTCAGCACGCTCAGTGCCCAGCCCAGC
CTCAAGGTGAGCAAAGCAACCACGCTTCAGAAGACGGCGGAGTACATCCTGATGCTACAGCAGGAGCGGGCGGCCATGCAGGAGGAAGCGCAGCAACTGAGGGATGAAATAGAGGAGCTCAATGCTGCCATCAACTTGTGCCAGCAGCAGCTACCGGCCACCGGGGTGCCCATCACACAT
CAGCGCTTTGACCAGATGCGGGACATGTTTGATGACTATGTCCGGACCCGCACGCTGCACAACTGGAAGTTCTGGGTA------------TTCAGCATCCTCATCCGACCTTTATTTGAGTCCTTCAATGGGATGGTGTCTACCGCAAGCTTGCACAGCCTCCGCCAGACCTCACTGGCA
TGGCTGGACCAGTACTGTTCCCTGCCTGCTCTCCGGCCAACTGTCCTGAATTCCCTTCGCCAGCTCAGCACTTCCACCAGCATCCTGACTGACCCGAGCCTCGTGCCTGAGCAAGCCACAAGGGCAGTCACAGAGGGTCCCCTGGGCAGACCATTA------------------------
---------------------------------------------------------------------------------------------------------------------
>Guinea_pig_Mlxipl
ATGGCCCGGGCGCTGGCCGGTCTGGCCTCGCGCTTGCAGGTTCCGCGGGTCGTCTCCAGCCCA------GACTCGGACTCGGACACAGACTCGGAGGACCCG---------GGTCCCCGGCGCAGCGCTGGCGGCCTTCTGCGCTCG---CAGGTCATCCACAGCGGACACTTCATGGTG
TCATCACCACACAGCGACTCACTGACCCGTCGGCGCGACCAGGAGGGACCCATAGGGCTTGGTGACTTCGGGCCGCGCAGCATCGACCCCACACTCACGCACCTCTTCGAGTGCTTGAGCCTGGCCTACAGTGGCAAGCTGGTGTCGCCCAAGTGGAAGAACTTCAAAGGCCTCAAGCTG
CTGTGCCGGGACAAGATCCGCCTCAACAACGCCATCTGGAGGGCCTGGTATATCCAGTATGTGCAGAGGAGAAAAAGCCCTGTGTGCGGCTTCGTGACGCCCCTACAGGGGCCTGAGGCTGATGAGCACCGCAAACCGGAGGCCGTCGTCCTGGAGGGGAATTACTGGAAGCGGCGCATC
GAGGTGGTGATGCGCGAGTACCACAAGTGGCGCATCTATTACAAGAAGCGGCTCCGTAAGTCCATCAGGGAAGGGGATCTCTTGGCCCCCAAGCAGGCGGAAGGCGGGTGGCCGCCACCAGAGCGATGGTGCCAGCAGCTCTTCTCCAGTGTGGTGCCAGTGCTGCTGGGGAGCCCCGAG
GAGGAGCCTGGTGGGCGGCAGCTCCTGGACATCGACTGCTTTCTCTCCGATATCTCCGACACTCTCTTCACCATGACGCAACCCAACTCCTCGCCCCTGCAGCTGCCCCCCGAGGATGCCTACATCAGCAATGCTGACATGATCCAGCCGGACCTGACGCCTCTGCAGCCCAGCCTGGAT
GACTTCATGGAGAGCTCAGATTTCTTCACCAACTACCGCCTCCCACAGACGCCCACAGCTTCAAACTTCATGGAGCCCCCCAGCTTCACCCCCATGGCTGACTCCGGCTTTGGCAGTGGGATCCTGGCCCCAGAGGCACCC------------CCAGCCTCC---TCAGGGTTGCCTCAC
ATCCCGGGACAGAGTCGCCTGCAGGCTCGA------------AACAGCTGCCCTGGGCCCTTGGACCCCAGTGCCTTCCGGAGTTCTGAC------------------------------------TTCTTCCTTCCGGAAGAGCCCAAGGCCAAGCTCCCACCG---------CCTTCT
GGGCCC---------------------------CCACACCTGCTCCAGTACCCTGCCCCTGACAAGGTGCCAGGCCTGCAGCCTTGCACTCCATCTTCCTTCCCTCCCGTTGCTTCAGCCCCTGCT---TTGCTGCAGGAGGAGCCCCGCTTCTCAGCT------------------AGG
TTCCCCTTCCCCGCAGCCCCTCAG------------GCGCGGGGAGCATCCCCGCTGCCTGCTCCCACAGCCTTCCCAGCTACCCCCGTGCAGCCTATCCCAGGCCCTGTCCCGGGCCCCACCCCCTTCCCCATAGACCCTCTGTCCTCGGGGTATCCAGAGCCCAGCTTT---------
---------------------AGCAGT---------------------CCCTTCGCAGTGCCTCAGGGGGTGCAGCCCAGG------GGCAAGCCCCTTGGCCCACCCTCCAGGGAACGGAAGGCCAGTACTACCCCCACCTTGGCCTCT------------------------GCTACC
ACCCAGGGCAGCAACCCCTGCCTCACCCAACTGTTGAGGGCAGCCAAGACTGAGCAAGCCGTGGAA---CCACCACTTGTACCAAGCACCCTCCTCCGGCCC------CCAGGGTCCCCGCAGGAGACAGTCCCTGAATTCCCC------CATGTCTTTTTTCCCCTGACC---------
---------------CTGGCCTCTATACCACCCCGGCCACCTCTGGGCCCAGCCACACTGGCTCCTCCTAGGCCCCTGATTGTCCCCAAAGCAGAGCGGCTGTCACCTCCAGCGCCCAGCGGCAGTGAGCGGCGGCTGTCTGAGGAGCTCAACTGTGTGCCGGCTCTGGGGGCTCTGAGT
GTGGGTGTCTCTCCCCCTCCACTTGTCCCGTGCCGG---GGCCGG---CCAGACAACAGCAAGACTGAGAGCCGGCGCATCACACACATCTCCGCCGAGCAGAAGCGGCGCTTCAACATCAAG---CTGGGCTTTGACATCCTTCACGGCCTTGTGAGCACGCTCAGTGCCCAGCCCAAC
CTCAAGGTGAGCAAGGCAACCACACTGCAGAAGACGGCCGAGTACATCATCATGCTGCAGCAGGAGCGTGCGGCCTTGCAGCAGGAGGCCCAGCAGCTGCGGGATGAGATCGAGGAGCTCAATGCTGCCATCAACCTGTGCCAACAACAGCTGCCCGCCACGGGGGTGCCCATCACACAC
CAGCGCTTTGACCAGATGCGAGACATGTTTGATGACTACGTCCGAACGCGAACACTGCACAACTGGAAGTTCTGGGTG------------TTCAGCATCCTCATCCGGCCTCTGTTCGAGTCCTTCAATGGGATGGTGTCCACAGCAAGCCTGCATAGCCTCCGCCAGACCTCGCTGGCC
TGGCTGGATCAGTACTGCTCCCTGCCTGCTCTCCGACCAACTGTCCTGAACTCCCTTCGCCAACTGAGCGCGTCTACCAGCATTTTGACCGACCCAAGCCGTGTGCCTGAGCAGGCCACTCGGGCAGTCACGGAGGGCATCCTGGGAAGACCATTA------------------------
---------------------------------------------------------------------------------------------------------------------
>Opossum_Mlxipl
ATGGCCGGAGCGCTGGCTGGGCTCGCGGGGGGCTTCCCTGGGCCGCGTGCGGAGCCGGCGCCG------GACTCAGACTCGGACACTGACTCGGAGGGGCCG---------GGCCCCCGGCGCGGGGCCTCCTCGCTTCTCCGCTCGCCACAGGTCATCCACAGCGGCCACTTCATGGTG
TCGTCGCCTCACAGCGACTCGGTGCCCCGGCGCGGCGCCCAGGAAGGGCCCGTGGGGCCCGGAGATTTCGGGCCGCGCAGCATTGACCCCACGCTCACCCGCCTCTTCGAGTGCATGAGCCTGGCCTACAGCGGGAAACTGGTGTCTCCCAAGTGGAAGAACTTCAAAGGCCTGAAGCTA
CTCTGCAGGGACAAGATCCGTCTCAACAACGCAATCTGGAGGGCCTGGTACATCCAGTATGTCCAGCGGAGGAAGAGCCCCGTCTGTGGCTTTGTGACCCCTCTGCAGGGGTCTGAAGCTGATGAGCACCGGAAACCAGAGGCCGTGGTGCTGGAGGGAAATTACTGGAAGCGGAGGATC
GAGGTGGTCATGCAAGAGTATCACAAGTGGCGAATTTACTACAAGAAGCGGCTCCGCAAATCCAGCAGGGAAGGGGACTTCTTGGCCCCTAAGCAGGCGGAGGGGGGGTGGAGGCCACCAGAACGATGGTGCGAGCAGCTCTTCTCCAGTGTGGTGCCAGTGCTGCTGGGGGGGCCCGAA
GAAGAGCCAGGGGGCCGGCAGCTCCTCGACCTGGACTGCTTCCTGTCCGACATCTCCGACACACTGTTCACCATGACTCAGCCCAGTCCTGCCCCACTTCAGCTGCCCCCTGATGATGCCTACATTGGCAATGCTGACATGATCCAACCAGACCTGACCCCCCTGCAGCCCAGCCTGGAC
GACTTCATGGATATTTCAGAGTTCTTCATCAACTACCGGGCCTCATCAACACTCGTGAGC------TTCTCAGAGCCTCTCAGNTTTAGCTCAATGGCCGACCCTCTGTTTAGCGGCGGGTTCCTGGCACCAGAATCCCAG------------GCTGCCCCC---CCGGGGGTGCCCCTC
CTCCTGGGC---AGCCGAGTGCCGGCTCGG------------AGCAGCTGCTCGGCACCCCTGGACTCCCCTGCTTTCCTGAGCCCCGAC------------------------------------TTCCTCCTGCCAGAAGACCCCAAGCCCAAA---CCCCCC---------------
---------------------------------CAGGCCCTCCTGCATTTCCCAGCTCCCCCCAAGGCGCCGGGCCTGGAGCCT------------------------------------------------------------------TGGGCGAGG------------------CGG
------------GGGGTTCCGGAG------------GGCCTGGGGGGGTCCGGACTTGGGGCT------------------------------------------------------------------------------------TCCGGCGGGGGGGAGTCGGGACTC---------
---------------------TTTTCTTGGGTTTGTTCATGGTTCTTTTTTTTCGCGGCG---------------CCTCGG------GGGCGCAGGCCCAGCCCGGCA------------------------------------------------------------------GCCTCG
GCTGGAGGGTCCAACCCCTGCCTCACGCAGCTGCTCACAGCCCCCAAACCGGAGCACACGCTGGAAGCCCCGCCC------TCGAGCGCCACTCTCGGGCCT------TCGGGATCCCCGAAGCCGGGCCCCCGCGACTTCCCC------GGCGCCTTCTTCTCCCCG------------
---------------------------CCGGCTCAGCCCGCCTTGACCCCGGCCACGCTG---------------------GTCCCCAAAGCGGAGCGGCTGTCCCCGCCAGCA---GCCGGGCATGAGCGCCGCCTGTCTGGGGAGCTGCCCCCCCTGCCCGGGCCGATGGGGCTCGGC
TCCCGGATCTCGCCCCCGCAGCCCACGTTGGGCCGA---GGACGC---CCAGAC------AAGACCGAGAACCGCCGCATCACCCACATCTCAGCGGAGGAGAGGCGCCGCTTTCAACATCAAGCTTGGGCTTTCGACACTCTGCACGGTCTTGTGAGCACGCTCAGTGCCCAGCCCAGC
CTCAAGGTGAGCAAGGCCACGACTCTGCAGAAGACGGCCGAGTACATCGCGATGCTGCAGCAGGAGCGGGCCGCCATGCAGGAAGAGGCCCAGCACCTGCGGGACCAGATCGAGGAGCTCAACGCGGCCATCAACCTGTGCCAGCAGCAGCTGCCTGCCACAGGGGTGCCCATCACCCAC
CAGCGCTTCGACCAGATGCGGGACATGTTCGAGGACTACGTGCGGACTCGAACCCTGCACAACTGGAAATTCTGGGTG------------TTCAGCCTACTGATCCGGCCTCTGTTTGAGTCCTTCAACGGGATGGTGTCCACAGCGAGTCTCCACAGCTTGCGGCAGACGTCGCTGGCC
TGGCTGGACCAGTACTGCTCCCTGCCTGCCCTGCGCCCTACCATCCTGAGCTCCCTCCGCCAGCTGAGCACCTCGACCTGCATCCTGACAGACCCTGCCCGTGTGCCCGAGCAGGCTACTCGCGCTGTCACCGAGGGCAAGCTCCAGCACCCCTCC------------------------
---------------------------------------------------------------------------------------------------------------------
>Chicken_Mlxipl
ATGGCGGAGGCTCAGCTGGGGCTGCCGGGCCCCTTCGCGCAGCCCCCGGTCGGACCGTGCCCC------GACTCTGACTTTGACTCCGACCCCGAGGATGCGGCCGCGGGCGGTGCGGGGCCTGGCGCTGCGGTGCAGAACCCCTCG---CAGGTCATCCACAGCGGCCACTTCATGGTG
TCATCCCCGCACCACGACGCGCTGCCCCACCGGCGTCACCGCCGCGCTGAGCCCTCGGCGGCCGAT------CCGCGGAGCATTGACCCGACCCTGACGTGGCTCTTCGAGTGCATGAGCCTGGAGTACAGTGGGAAGCTGGTGTCACCAAAGTGGAAGAATTTCAAGGGGCAGCAGCTG
CTTTGCCGGGATAAAATCCGCCTCAACAATGCCATCTGGAGAGCGTGGTACATCCAGTATGTGGAGCAGAGGAAGAACCCTGTGTGTGGTTTCATCACCCCCCTGGAGGGGTCAGAGGCTGATGAGCACCGCAAACCAGAGGCCGTGGTGCTGGAGGGCAACTACTGGAAACGGCGCATC
GAGGTGGTGATGAGGGAGTACCACAAGTGGAGGACCTACTACAAGAAGCGGCTCCGAAAGTCCAGCCGGGAGGGAGAGCTCTCCAGCCCAAAGCAGGACGAGGATGCCTGGAGACCAACAGAGAAATGGTGCAACCAGCTCTTCTGCAACGTGGTGCCCATGCTTCTGGGGGACGAGGAG
GAGGAGCTGGGGGGTAGGCAGCACTTTGACTTGGACACATTCCTCTCGGACATCTCTGACACCCTCTTCACCATGACACAGATA---CCCAGCACCCACCAGGAGCTCCCCGAGGACGCGTATATTGGGAACGCTGACATGATCCAGCCAGACCTGGCACCTCTGCAGCCCAGCTTGGAT
GATACCATGGAGATATCAGATATTTTCATTGGCCATCGGCCGCTGCCTGCGCAGATGCCGCTGGGCTATCAGGAGCCGCCCTGCTTT------------GAGCCCCTCTATGGCAGT---------------------------------------------------------------
------GGAGGGACC------------------GTGCCCGCCAGC---TCCGATGCCCCACTCCCACCCAGCCCTCTCCTCCAGCCCAGT------GACGCCACCCAGCTCAGCCTCCACGGTGCCTTCTTTGGCCCTGAGCAGCCG------CCGCTGGCCCCCGAGCCCCTCACCGCT
GTGCCTGGCTGCCTTAGCCCTCAGCTCAAACCCAAGCCCTTGCTGCAGTATGGTTTCCCCAGCAAGTGCCTTGGCACGGAGCCACTCAGCCTCCCTTACACCGCCCCCAGCCAGGCCCCTGGCACACCGTTGCTGGGCTCACAGCCGCCGTTTTCCCCTGCCTCTGCACCCCACTCCAAG
TTCCCCTTCACCGCCTCGCCCAGCCCCTCGCTCCTCGCCCACCCTGCATCCCCGCTGTCCGTGCCATGCTTTGCCCAGCACACCCCG------------------------------GGCCTGGGCTACGCCATGGACGTGGTGCCCCTAGGGTACCCCAGCCCAGCTGCGCCCCAGCAC
CTGCCCCCCGCCGTGCCACCTGGGCCC---------------------AGGTTTGCTACCCCAAAAGGGCCGACCCCA---------GCTGAGCGATCGAAGGTGAAGCCCAGCGGCACCAAGGCAAAGAGGCTGCCAGGCCCTCCTGTGCCTTCACACCTGACTGTG------------
---------CCCAACGCCTGTCTGACCCAGCTGCTGGCCACAGCCAAGCAGGAGCCAGCCTTCGAT---GCTCCACACGTGCACAGCCCGGCGCTCATGCCTGCGTCCCCGGCCTCTCCGCAGAGCAGTGTCCCCGATGTTCCT------GCTGTCTTCCTGCCCAGAGTGGCCCAGCTG
AGCTCGGTGCTGTCTCCTGGCTCCAGCCCTTCACAGGAGGTGCCCGTGATGCAGGCGGGTGCTGCACCAGGGCCGCTGCGGGTCCCCGAGGCGGAGCGGCTCTCCCCAACATTGGTCTGCGGCAGTGACTGGCCCAAGCCTGGCCAGGTGTCCCCAGGAGCTGCTCCACCA---CCCGGT
ACCACCATCTCCCTGCACCACCCCCCATCCCGTCGG---GGCAGG---CCTGACTCCAGCAAGATGGAGAGCCGGCGCATCACACACATCTCCGCTGAGCAGAAGAGACGTTTCAACATCAAG---CTGGGCTTTGACACACTGCACAGCCTCGTGAGCACGCTGAGTGCCCAGCCCAGC
ATTAAGGTCAGCAAGGCCACCACCCTGCAGAAGACTGCTGAGTACATCTGCAAACTGCAGCAGGAGCGGGCGGCCCTCCAGGATGAGGCGCAGCGGCTGCGGGAGCAGATTGAGGAGCTCAACAGCTCAATCAACCTGTGCCAGGAGCAGCTGCCAGCCACCGGGGTGCCCATCACGCGC
CAGCGCTTCGACCAGATGCGCAGTATGTTTGACGACTATGTGCGCTCCTCCACACTGCACAACTGGAAGTTCTGGATC------------TTCGGCGTCATCATCCGGCCCCTCTTTGAGTCCTTCAACGGCATGGTGTCCACGACCAGCATGGAGTGCCTCACGCAGACGTCCCTGTCC
TGGCTGGAGCAGCACTGCTCCCTCCCGGCGCTTCGGCCCTCCATCCTGAGCTCCCTGCGGCAGCTGAGCATCTCTACCTCCATCCTCAGCGATCCCGCCCGCGTTCCCGAGCAGGCGGCGCGGGCAGCGGCCGGAGGC------GGCCCTCCTAGCGCCCAGGCCCCGGGTCGGGCAGCA
CCGACGAGAGACAGCGGAGCAGTTCGGGAACGGGAGGGTGCGAGGGAGGGAGGGACGGACGTGCCCACCCGTAACACCCCACGCAAGCGCTCGCGGAACTCAGCAGCGTCCGCCACA
>Flycatcher_Mlxipl
ATGGCAGGAGCTCAGGTGGGACTACCGGGACCTTTCCTGGAGCCTCCAGTTAGGCCTTGCCCG------GTCTCT------GACTCTGACTCAGAGGACACAGCTGCGGGTGGCACAGGACCCAGTGCTGCAGCACAGAACTCCTCC---CAGGTCATCCACAGTGGCCACTTCATGGTG
TCATGCCCGCACAGCGACTCACTGCCCCGGCGACGGCACCACCATGCCAAGCCCGAGCCAGCTGAT------CCCTGGAGCATCGACCCGACCCTCACCCGGCTCTTTGAGTGCATGAGCCTGGAGTACAGTGGGAAGCTAGTATCTCCAAAGTGGAAGAATTTCAAGGGGCTGCAGCTG
CTTTGCTGGGATAAAATTCGACTCAACAATGTGATCTGGAGAGCATGGTACATCCAATATGTGGAGCGGAGGAAAAACCCTGTGTGTGGCTTCATCACCCCTCTGGAGGGCATGGAGGCTGATGAGCACCGAAAACCAGAGGCTGTTGTGCTGGAGGGAAACTACTGGAAGCGCCGCATT
GAGGTGGTGATGAGGGAGTACCACAAATGGAGGATCTACTATAAGAAGCGGCTCCGAAAGTCCACACGGGATGGAGAGATCTCCAGTCCAAAGACGGATGAGGATGCCTGGAGGCCAACAGAGAAATGGTGCAACCAGCTCTTCTGCAACGTAGTGCCCATGCTGCTTGGGGATGAGGAG
GAGGAGCACGGGAGCAGGCAGCATTTTGATTTGGACACCTTCCTCTCGGACATATCTGACACCCTCTTTACCATGACACAGATG---CCCAGCACCCACCAGGCACTCCCTGAGGATGCATATGTTGGGAATGCTGACATGATACAGCCGGATTTGGCACCCCTGCAGCCCAGCCTGGAT
GAC---ATGGACATATCAGAAATCTTCACCAGCCACCGGGCACCCCCATCTCAGATACAACTGGGCTACCAGGATTCATCTTGCTTCTCGCCCATGGCTGAGCCCCTGTTCAGCAGT---------------------------------------------------------------
------GGGGAGTCCCTGATGGGTGCTCGGGGTCTGCCTGTGAGC---CCTGATGCCCCACTCCTACCTGGCGCCCCCCTCCAGCCCAGT------GGCGCCTCCCAGCTCAGCTTCCACAGCACCTTCCCAGGCTCTGAGCTGCCCCTGGCCCCTTTGCCCCCCGATCCTCCCGACGTG
GCACCCAGCAGCCTGAGCCCCCAGCTCCGACACAAGCCCACACTGCAGTACGACTTCCCTGGCAAGTGTCTCAGCCTGGAGCCACCAGCACCCCACTATGTCCCCCCCATCCCATCGCCCCGGGCACCACTGCTGAGTCTGGAACCCCCCTTCTCCCCTGCCTCGGTCCCCCACTTTAAG
TTCCCCTGCAGCAGTTCACCTGACCCCTCGCTTGTCACCCACCCTGCTTCCCCTCTCTCGAGCCCTTGCTTCGCCCCCTACGTCCCA------------------------------GGACTGGGCTATGCCACAGGCATGGGGCCCCAGGGGTACCCCAGCCCTGCTGCCTCACAGCTC
CTGCCCCCCACCCTGATGGGCAACCCC---------------------AGGTTTGCCCCCCGCAAGGGG---CTGCCCCAGGGTGGGGGTGGGCGACCCAAGGCAAAACCCAGTGGCACCAAGGCAAGGAGGCTGCAAGGACACGCCCTG---TCCCACCTGCCCGCG------------
---------CCCAACCCCTGCCCGAGCCAGCTCCTGACTACAGCCAAGCAGGACCTGGTGCTGGAT---ACCCCTTGCCCGATGGGTGCAGGACTCGTGCCCACAGCCCCTGGCTCCCCGCAGAGCACTGTCCCCAAAGTCCCT------GCCACCTTCCTCTCCAGAATTGCCCAGATG
AGCCCAGGACTGGCTCCTGGCTCCAGCCCTTCCCAA---GTGCTGTCGCACACAGTGAGCATGCAGCCGGATCCCCTGCAAGTCCCTAAGGCAGAGCAGCTGTCCCCCACCTCAGCTTGTGGCAGTGACTGGCCCAAGCCCAGCCAGGCTTCCCCAGGACCCACTGCAAGG---CTGGGC
ACTAGCATCTCCCCGCACCAGACCATGTCCCGTCCA---GGAAGG---CCTGAGTCCAGCAAGCTGGAGAGCCGCCGCATCACGCACATCTCCGCTGAGCAGAAGAGACGCTTCAACATCAAG---CTTGGCTTCACCACACTACACAGCTTGGTGAGCACACTGAGTGCTCAGCCCAGC
ATCAAGGTCAGCAAGGCCACCACCCTGCAGAAGACAGCCGAGTACATCTGCAAGCTGCAGCAGGAGCGGGCAGCCCTGCAGGATGAGGCACTGCGTCTGCGGGAGCAGATCGAGGAGCTCAATGGCTCCATCAATCTGTGCCAGGAGCAGCTGCCGGCCACAGGGGTGCCCATCACGCGC
CAGCGCTTTGACAACATGCGCAGAATGTTTGATGAGTATGTTTGCTCCTCCACGCTGCAGAACTGGAAGTTCTGGATCGTATCCTTTGGATTCAGTATCATAATCCGGCCACTCTTTGAGTCTTTCAATGACATGGTGTCCACAGCCAGCATGGAGAGCCTCACCCAAACATCCCTTGCC
TGGCTGGACCAGCACTGTTCCCTCCCAGCACTTCGGCCAACCGTCTTGAGCTCCCTGCGGCAGCTGAGCATCTCCACCTCCATCCTCAGCGACCCGGCCCGTGTTCCCGAGCAGGCGGCGCGGGCAGTGGCCGCGCTG------GGACGCCCC---------------------------
---------------------------------------------------------------------------------------------------GGCGCCTCCTCCTCCACC
>Chinese_softshell_turtle_Mlxipl
---------ATGCAGGTGGGGCTGCATGGAGCCTTTCTGGACCCACAGGTCAGGACAGTCCCA------GAGTTAGACTCTGATTCAGACTCAGAGGGTCTGGGCTCAGGCAGTGTTGGGCCAGGGTCAGGCTCCCTGCCCCACTCC---CAGGTCATCCACAGCGGCCACTTTATGGTG
TCCTCGCCGCACAGCGACTTGGTGCCCCGCCGACGCCACCACCATTCTGAGCCGGAGCCAGCAGAT------CCCCGGACCATCGACCCAACTCTCACCCGACTCTTCGAGTGCATGAGCCTGGCCTACAGTGGGAAGCTAGTGTCTCCGAAGTGGAAGAATTTCAAGGGTCTGAGGCTG
CTTTGCCGGGATAAAATCCGCCTCAACAACGCTATCTGGAGAGCCTGGTACATCCAGTATGTGGAGCAGAGGAAGAGCCTCGTGTGTGGGTTTGTGACGCCCCTGGAGGGCTCTGAGGCTGATGAGCACAGGAAACCAGAGGCTGTCGTGCTGGAGGGGAACTACTGGAAGCGTCGGATT
GAGGTGGTGATGAAGGAATATCACAAATGGAGGATTTACTACAAGAAGCGGCTTCGGAAGTCCAGCCGGGAGGGTGAGGTCTCCGGCCCAAAGCAGAATGAGGGTGAGTGGAAGCCTTCGGAGAAATGGTGCAACCAGCTGTTCTCCAACGTGGTGCCCATGCTGCTGGGGAACGAGAAT
GAGGAGGCCGGAGGGCGTCAGCTCTTTGACTTGGACAGTTTCCTGTCAGACATCTCCGACACGCTCTTCACCATGACACAGCCC---CCCTGCCCCCACCTGGCACTCCCGGAGGATGCTTACACAGGAAATGCTGACATGATCCAGCCAGGCCTGACCCCCCTGCAGCCAAATCTGGAT
GATTTTATGGAAATCTCAGATCTCTTC---AGCCATCGCCCGCTGCCTTCACAGGTGCATGAGAGCTACCAGGAGCAGCCCTGCTTCACACCCATGGCTGACAGCCTGTACAGCAGC------------------------------------------------AGTGCTCTGCCTGCC
AGTCATGCCAGCCCTCCGATGGCCGCCAGAGCCCTGCCTGCCACGTATGTCAATGCCACAGTCCCACCCAGTGGTCTCCTGCAGTCTGCACTGTATAACCCCTCCCAGCTCAGCCTGCCCGGCTCCTTCCTCAGCCCTGATTTCCCGCCAGCCCCATGGCCCACGGACTCCCGGGTT---
---------GGCCTGTGCACCGACCTCAAGCACAAGCCCCCACTCCAGTACGGGCTCCTCAGCAAAAGCCTTGGCATGGAGCCCTATGGCCCTTCCTACTGTGCCCCGGCAGCTCCCCCAAGCGCCTTCCTGCTGGGCCAGGCCCCGCTGTGCCCACCGGCTTCTGCACCAAGAACCAGA
TTCCATTTCGCCAGCTCCACAGGCCCTTCGCTCCTTAGCCACACGGCCTCCTCACTGTCCACGCCCTGCTTCACCCAGCAGGCACCA------------------------------GGCCTGGGTGCCAGCGAGGACCTCTTGCCTGCAGCATACCCTGTCCTGTCCAGCGCACAGCCC
CTGCCCCCCGGGATGCTGAGCAGCCCC---------------------AGGTTTGTCTCCCCCAAAGGGCAGTTGCCGCCAGGG---GGCAGCAGGCCGATGATGAAGTCAGCAAGCACCAAGGCAAAGAGACCCCGAGGA------------------CTCCCTGTG------------
---------CCCACCCCCTGTCTGCAGCAGCTCCTGACTGCAGCTAAACCAGAGCTGTCCCTGGAC---CCTCCAGCTACTCCTAGTACCAACTTCATCCCCACCTCGCCACCCTCCCCGGATGGGGGCCTTGCCGAAGTCCCC------TCTGGCTTCCTGTCCCACACGGCCCATCTG
AGTCCGGGGCTGTCTCCTGGCTCCAGCCCCTCCCAGTCTGCCCCCATCACACGGACTGTGGTGCAGCCGGGATCCCTGCTTGTCCCCAAGAGGGAGCAGCTCTCCCCCCCAACGGCCTGTGCCAGTGACTGGCCAAAGTCTGGGCAAGTCTCCCCGGTGCCGGCTGTGGGG---CTGACT
GCTGAGATCTCGCCGCCTCACTCCGCCCCCAGCCGG---GGCAGGCCGCCTGAGTCCAACAAGACGGAGAGCCGCCGCATTATCCACATCTCTGCAGAGCAGAAGAGACGCTTCAACATCAAG---CTGGGCTTTGACACCCTGCATGGGCTGGTGAGCACCCTGAGTGCCCAGCCCAGC
ATCAAGGTCAGCAAGGCCACCACGCTGCAGAAGACGGCGGAGTACATCGGCAAGCTGCAGCAGGAGAGGGCTGCCCTGCAGGACGAGGCACAGCGGCTGCGGGGGCAGATCGAGGAGCTCAATGCGGCCATCAACTTTTGCCAGCAGCAGCTGCCTGCCACAGGGGTGCCCATCACCCGC
CAGCGCTTCGACCAGATGCGCAACATGTTTGACGAGTACGTCCGGTCCTGCACGCTGCACAACTGGAAGTTCTGG---------------TTCAGCATCATCATCCGGCCCCTGTTTGAATCCTTCAATGGCATGGTCTCCACAGCCAGCATGGAGAGCCTCCGCCAGACCTGCCTAGCT
TGGCTGGATCAGCACTGCTCCCTCCCCGCACTGCGGCCCACTGTCCTGAACTCTCTCCGTCAGCTGAGCATTTCCACCTCCATCCTGACTGATCCAGCCTGTGTACCTGAGCAGGCCACCCTGGCAGTGATGGGGACA------GGCCCCAGC---------------------------
---------------------------------------------------------------------------------------------------AACAACTCTTCC------

S6 Fig. Fasta formatted alignment of intact Mlxipl coding sequences. Fasta formatted aligned coding sequences for intact Mlxipl genes from S2 Fig. Sequences were aligned by MAFFT on the guidance server (see methods). Dashes (-) represent gaps in the sequence to maximize alignment.
