# Supplementary material for: Contrasting Patterns in the Evolution of Vertebrate MLX Interacting Protein (MLXIP) and MLX Interacting Protein-Like (MLXIPL) Genes
Source: PLoS One. 2016 Feb 24;11(2):e0149682. doi: 10.1371/journal.pone.0149682 (PMC4766361; doi:10.1371/journal.pone.0149682)
Supplement: S8 Fig — (TXT) [file pone.0149682.s008.txt]

>Human_MLX
ATGACGGAGCCGGGCGCC---TCTCCCGAGGACCCTTGGGTC---AAGGTGGAGTATGCCTACAGCGACAACAGCCTGGACCCCGGGCTTTTTGTAGAAAGCACCCGCAAGGGGAGTGTAGTGTCCAGAGCTAATAGCATCGGTTCCACCAGTGCCTCTTCTGTCCCCAACACAGATGAT
---GAGGACAGTGATTACCACCAGGAG---GCCTACAAGGAGTCCTACAAAGACCGGCGGCGGCGCGCACACACTCAGGCTGAGCAGAAGAGGAGGGACGCCATCAAGAGAGGCTATGATGACCTTCAGACCATCGTCCCCACTTGCCAGCAGCAG---GACTTCTCCATTGGCTCCCAA
AAGCTCAGCAAAGCCATCGTTCTACAAAAGACCATTGACTACATTCAGTTTTTGCACAAGGAGAAGAAAAAGCAGGAGGAGGAGGTGTCCACGTTACGCAAGGATGTCACCGCCCTAAAGATCATGAAAGTGAACTATGAGCAGATTGTGAAGGCACACCAGGACAACCCCCATGAAGGG
GAGGACCAGGTCTCTGACCAGGTCAAGTTCAACGTGTTTCAAGGCATCATGGATTCCCTGTTCCAGTCCTTCAATGCCTCCATCTCAGTGGCCAGCTTCCAGGAGCTGTCAGCGTGTGTCTTCAGCTGGATCGAGGAGCACTGTAAGCCTCAGACCCTGCGGGAGATTGTGATTGGCGTC
CTGCACCAATTGAAAAACCAGCTTTAC
>Chimpanzee_Mlx
ATGACGGAGCCGGGCGCC---TCTCCCGAGGACCCTTGGGTC---AAGGTGGAGTATGCCTACAGCGACAACAGCCTGGACCCCGGGCTTTTTGTAGAAAGCACCCGCAAGGGGAGTGTAGTGTCCAGAGCTAATAGCATCGGTTCCACCAGTGCCTCTTCTGTCCCCAACACAGATGAC
---GAGGACAGTGATTACCACCAGGAG---GCCTACAAGGAGTCCTACAAAGACCGGCGGCGGCGCGCACACACTCAGGCTGAGCAGAAGAGGAGGGACGCCATCAAGAGAGGCTATGATGACCTTCAGACCATCGTCCCCACTTGCCAGCAGCAG---GACTTCTCCATTGGCTCCCAA
AAGCTCAGCAAAGCCATCGTTCTACAAAAGACCATTGACTACATTCAGTTTTTGCACAAGGAGAAGAAAAAGCAGGAGGAGGAGGTGTCCACGTTACGCAAGGATGTCACCGCCCTAAAGATCATGAAAGTGAACTATGAGCAGATTGTGAAGGCACACCAGGACAACCCCCATGAAGGG
GAGGACCAGGTCTCTGACCAGGTCAAGTTCAACGTGTTTCAAGGCATCATGGATTCCCTGTTCCAGTCCTTCAATGCCTCCATCTCAGTGGCCAGCTTCCAGGAGCTGTCAGCGTGTGTCTTCAGCTGGATCGAGGAGCACTGTAAGCCTCAGACCCTGCGGGAGATTGTGATTGGCGTC
CTACACCAATTGAAAAACCAGCTTTAC
>Gorilla_Mlx
ATGACGGAGCCGGGCGCC---TCTCCCGAGGACCCTTGGGTC---AAGGTGGAGTATGCCTACAGCGACAACAGCCTGGACCCCGGGCTTTTTGTAGAAAGCACCCGCAAGGGGAGTGTAGTGTCCAGAGCTAATAGCATCGGTTCCACCAGTGCCTCTTCTGTCCCCAACACAGATGAC
---GAGGACAGTGATTACCACCAGGAG---GCCTACAAGGAGTCCTACAAAGACCGGCGGCGGCGCGCACACACTCAGGCTGAGCAGAAGAGGAGGGACGCCATCAAGAGAGGCTATGATGACCTTCAGACCATCGTCCCCACTTGCCAGCAGCAG---GACTTCTCCATTGGCTCCCAA
AAGCTCAGCAAAGCCATCGTTCTACAAAAGACCATTGACTACATTCAGTTTTTGCACAAGGAGAAGAAAAAGCAGGAGGAGGAGGTGTCCACGTTACGCAAGGATGTCACGGCCCTAAAGATCATGAAAGTGAACTATGAGCAGATTGTGAAGGCACACCAGGACAACCCCCATGAAGGG
GAGGACCAGGTCTCTGACCAGGTCAAGTTCAACGTGTTTCAAGGCATCATGGATTCCCTGTTCCAGTCCTTCAATGCCTCCATCTCAGTGGCCAGCTTCCAGGAGCTGTCAGCGTGTGTCTTCAGCTGGATTGAGGAGCACTGTAAGCCTCAGACCCTGCGGGAGATTGTGATTGGCGTC
CTGCACCAATTGAAAAACCAGCTTTAC
>Orangutan_Mlx
ATGACGGAGCCGGGCGCC---TCTCCCGAGGACCCTTGGGTC---AAGGTGGAGTATGCCTACAGCGACAACAGCCTGGACCCCGGGCTTTTTGTAGAAAGCACCCGCAAGGGGAGTGTAGTGTCCAGAGCTAATAGCATCGGTTCCACCAGTGCCTCTTCTGTCCCCAACACAGATGAC
---GAGGACAGTGATTACCACCAGGAG---GCCTACAAGGAGTCTTACAAAGACCGGCGGCGGCGCGCACACACTCAGGCTGAGCAGAAGAGGAGGGACGCCATCAAGAGAGGCTATGATGACCTTCAGACCATCGTCCCCACTTGCCAGCAGCAG---GACTTCTCCATTGGCTCCCAA
AAGCTCAGCAAAGCCATCGTTCTACAAAAGACCATTGACTACATTCAGTTTTTGCACAAGGAGAAGAAAAAGCAGGAGGAGGAGGTGTCTACGTTACGCAAGGATGTCACAGCCCTAAAGATCATGAAAGTGAACTATGAGCAGATTGTGAAGGCACACCAGGACAACCCCCATGAAGGG
GAGGACCAGGTCTCTGACCAGGTCAAGTTCAACGTGTTTCAAGGCATCATGGATTCCCTGTTCCAGTCCTTCAATGCCTCCATCTCAGTGGCCAGCTTCCAGGAGCTGTCAGCCTGTGTCTTCAGCTGGATTGAGGAGCACTGTAAGCCTCAGACCCTGCGGGAAATTGTGATTGGCGTC
CTGCACCAATTGAAAAACCAGCTTTAC
>Macaque_Mlx
ATGACTGAGCCGGGCGCC---TCTCCCGAGGACCCTTGGGTC---AAGGTGGAGTATGCCTACAGCGACAACAGCCTGGACCCCGGGCTTTTTGTAGAAAGCACCCGCAAGGGGAATGTAGTGTCCAGAGCTAATAGCATCGGTTCCACCAGTGCCTCTTCTGTCCCCAACACAGATGAC
---GAGGACAGTGATTACCACCAGGAG---GCCTACAAGGAGTCCTACAAAGACCGGCGGCGGCGAGCACACACTCAGGCTGAGCAGAAGAGGAGGGACGCCATCAAGAGAGGCTATGATGACCTTCAGACCATCGTCCCCACTTGCCAGCAGCAG---GACTTCTCCATTGGCTCCCAA
AAGCTCAGCAAAGCCATCGTTCTACAAAAGACCATTGACTACATTCAGTTTTTGCACAAGGAGAAGAAAAAGCAGGAGGAGGAGGTGTCCACGTTACGCAAGGATGTCACGGCCCTAAAGATCATGAAAGTGAACTATGAGCAGATTGTGAAGGCACACCAGGACAACCCCCATGAAGGG
GAGGACCAGGTCTCTGACCAGGTCAAGTTCAACGTGTTTCAAGGCATCATGGATTCCCTGTTCCAGTCCTTCAATGCCTCCATCTCGGTGGCCAGCTTCCAGGAGCTGTCAGCCTGTGTCTTCAGCTGGATTGAGGAGCACTGTAAGCCTCAGACCCTGCGGGAGATTGTGATTGGCGTC
CTGCACCAATTGAAAAACCAGCTTTAC
>Olive_baboon_Mlx
ATGACTGAGCCGGGAGCC---TCTCCCGAGGACCCTTGGGTC---AAGGTGGAGTATGCCTACAGCGACAACAGCCTGGACCCCGGGCTTTTTGTAGAAAGCACCCGCAAGGGGAATGTAGTGTCCAGAGCTAATAGCATCGGTTCCACCAGTGCCTCTTCTGTCCCCAACACAGATGAC
---GAGGACAGTGATTACCACCAGGAG---GCCTACAAGGAGTCCTACAAAGACCGGCGGCGGCGAGCACACACTCAGGCTGAGCAGAAGAGGAGGGACGCCATCAAGAGAGGCTATGATGACCTTCAGACCATCGTCCCCACTTGCCAGCAGCAG---GACTTCTCCATTGGCTCCCAA
AAGCTCAGCAAAGCCATCGTTCTACAAAAGACCATTGACTACATTCAGTTTTTGCACAAGGAGAAGAAAAAGCAGGAGGAGGAGGTGTCCACGTTACGCAAGGATGTCACGGCCCTAAAGATCATGAAAGTGAACTATGAGCAGATTGTGAAGGCACACCAGGACAACCCCCATGAAGGG
GAGGACCAGGTCTCTGACCAGGTCAAGTTCAACGTGTTTCAAGGCATCATGGATTCCCTGTTCCAGTCCTTCAATGCCTCCATCTCGGTGGCCAGCTTCCAGGAGCTGTCAGCCTGTGTCTTCAGCTGGATTGAGGAGCACTGTAAGCCTCAGACCCTGCGGGAGATTGTGATTGGCGTC
CTGCACCAATTGAAAAACCAGCTTTAC
>Vervet-AGM_Mlx
ATGACTGAGCCGGGCGCC---TCTCCCGAGGACCCTTGGGTC---AAGGTGGAGTATGCCTACAGCGACAACAGCCTGGACCCCGGGCTTTTTGTAGAAAACACCCGCAAGGGGAATGTAGTGTCCAGAGCTAATAGCATCGGTTCCACCAGTGCCTCTTCTGTCCCCAACACAGATGAC
---GAGGACAGTGATTACCACCAGGAG---GCCTACAAGGAGTCCTACAAAGACCGGCGGCGGCGAGCACACACTCAGGCTGAGCAGAAGAGGAGGGACGCCATCAAGAGAGGCTATGATGACCTTCAGACCATCGTCCCCACTTGCCAGCAGCAG---GACTTCTCCATTGGCTCCCAA
AAGCTCAGCAAAGCCATCGTTCTACAAAAGACCATTGACTACATTCAGTTTTTGCACAAGGAGAAGAAAAAGCAGGAGGAGGAGGTGTCCACGTTACGCAAGGATGTCACGGCCCTAAAGATCATGAAAGTGAACTATGAGCAGATTGTGAAGGCACACCAGGACAACCCCCATGAAGGG
GAGGACCAGGTCTCTGACCAGGTCAAGTTCAACGTGTTTCAAGGCATCATGGATTCCCTGTTCCAGTCCTTCAATGCCTCCATCTCGGTGGCCAGCTTCCAGGAGCTGTCAGCCTGTGTCTTCAGCTGGATTGAGGAGCACTGTAAGCCTCAGACCCTGCGGGAGATTGTGATTGGCGTC
CTGCACCAATTGAAAAACCAGCTTTAC
>Marmoset_Mlx
ATGACGGAGTCGGGCGCC---TCTCCGGAGGACCCCTGGGTC---AAGGTGGAATATGCCTACAGCGATAACAGCCTGGATCCCGGGCTTTTTGTAGAAAGCACCCGCAAGGGGAGTGTAGTGTCCAGAGCTAATAGCATTGGTTCCACCAGCGCCTCTTCTGTCCCCAACACAGATGAC
---GAGGACAGTGATTACCACCAGGAG---GCCTACAAGGAGTCCTACAAAGACCGGCGGCGGCGCGCACACACTCAGGCTGAACAGAAGAGGAGGGACGCCATCAAGAGAGGCTATGATGACCTTCAGACCATCGTCCCCACTTGCCAGCAGCAG---GACTTCTCCATTGGCTCCCAA
AAGCTCAGCAAAGCCATCGTTCTGCAAAAGACCATTGACTACATTCAGTTTTTGCACAAGGAGAAGAAAAAGCAGGAGGAGGAGGTGTCCACATTACGCAAGGATGTCACGGCCCTAAAGATCATGAAAGTGAACTATGAGCAGATTGTGAAGGCACACCAGGACAACCCCCATGAAGGG
GAGGACCAGGTCTCTGACCAGGTCAAGTTCAACGTGTTTCAAGGCATCATGGACTCCCTGTTCCAGTCCTTCAATGCCTCCATCTCAGTGACCAGCTTCCAGGAGCTGTCGGCCTGTGTCTTCAGCTGGATTGAGGAGCACTGTAAGCCTCAGACCCTGCGGGAGATTGTGATTGGCGTC
CTGCACCAATTGAAAAACCAGCTTTAC
>Tree_shrew_Mlx
ATGACGGAGTCGGGCGCC---TCTCCCGAGGACCCCTGGGTC---AAGGTGGAGTATGCGTACAGTGACAATAGCCTGGACCCTGGGCTTTTTGTAGAAAGCACCCGCAAGGGGAGTGTAGTCTCCAGAGCTAATAGTATCGGTTCCACTAGTGCCTCTTCTGTTCCTAACACAGATGAC
---GAGGACAGTGATTACCACCAAGAG---TCCTACAAGGAATCCTACAAGGACCGGCGGCGGCGAGCACACACTCAGGCTGAGCAGAAAAGGAGGGATGCCATCAAGAGAGGCTATGATGACCTTCAGACCATCGTGCCAACCTGCCAGCAGCAG---GACTTCTCCATTGGCTCCCAG
AAGCTCAGCAAAGCCATCGTTCTACAGAAGACTATTGACTACATTCAGTTTTTGCATAAAGAGAAGAAAAAGCAGGAGGAGGAGGTGTCCACACTACGCAAGGATGTCACAGCCCTAAAGATCATGAAAGTGAACTACGAGCAGATTGTGAAGGCACACCAGGACAACCCCCACGAGGGG
GAGGACCAGGTCTCTGACCAGGTCAAGTTCAACGTGTTCCAAGGCATCATGGACTCCCTGTTCCAGTCCTTCAATGCCTCCATTTCTGTGGCCAGCTTCCAGGAGTTGTCAGCTTGTGTCTTCAGCTGGATTGAAGAGCACTGTAAGCCTCAGACCCTCCGAGAGATTGTGATTGGCGTC
CTGCACCAGCTGAAAAATCAGCTTTAC
>Cow_Mlx
ATGACGGAGCCGGGCGCC---TCTCCGGAGGACCCCTGGGTC---AAGGTGGAGTATGCCTACAGCGACAACAGTCTGGACCCTGGGCTTTTTGTAGAAAGCACCCGCAAGGGGAGTGTAGTGTCCAGAGCTAATAGCATCGGTTCCACCAGTGCCTCTTCTGTCCCCAACACAGATGAC
---GAGGACAGCGATTACCACCAGGAG---TCCTACAAGGAGTCCTACAAGGACCGGCGGCGGCGAGCACACACTCAGGCCGAGCAGAAGAGGAGGGACGCCATCAAGAGAGGCTATGATGATCTACAGACCATCGTCCCCACCTGCCAGCAGCAG---GACTTCTCCCTTGGCTCTCAG
AAACTGAGCAAAGCCATCGTGCTGCAGAAGACTATTGACTACATCCAGTTTTTGCACAAGGAGAAGAAAAAGCAGGAGGAGGAGGTATCCACGCTCCGCAAGGATGTCATGGCCCTAAAGATCATGAAAGTGAACTATGAGCAGATTGTGAAGGCGCACCAGGACAACCCCCATGAGGGG
GAGGACCAGGTCTCGGACCAGGTCAAGTTCAACGTGTTTCAAGGCATCATGGACTCCCTCTTCCAGTCCTTCAATGCCTCCATCTCTGTGGCGAGCTTCCAGGAGCTGTCGGCCTGTGTCTTCAGCTGGATTGAGGAGCACTGTAAGCCTCAGACCCTACGGGAAATTGTGATTGGCGTC
CTGCACCAACTGAAGAACCAGCTTTAC
>Dolphin_Mlx
ATGACGGAGCCGGGCGCC---TCTCCGGAGGACCCCTGGGTC---AAGGTCGAGTATGCGTACAGCGACAACAGCCTGGACCCCGGGCTTTTTGTAGAAAGCACCCGCAAGGGGAGTGTAGTGTCCAGAGCTAATAGCATCGGTTCCACCAGTGCCTCTTCTGTCCCCAACACAGATGAC
---GAGGACAGCGATTACCACCAGGAA---TCCTACAAGGAGTCTTACAAGGACCGGCGGCGGCGAGCACACACTCAGGCTGAGCAGAAGAGGAGGGATGCCATCAAGAGAGGCTATGATGACCTGCAGACCATCGTTCCCACCTGTCAGCAGCAG---GACTTCTCCATTGGCTCCCAA
AAGCTCAGCAAGGCCATCGTTCTGCAGAAGACCATTGACTACATCCAGTTTTTGCACAAGGAGAAGAAAAAGCAGGAGGAGGAGGTATCCACGCTACGCAAGGACGTCATGGCCCTAAAGATCATGAAAGTGAACTACGAGCAGATTGTGAAGGCACACCAGGACAACCCCCACGAGGGG
GAGGACCAGGTCTCTGACCAGGTGAAGTTCAACGTGTTTCAAGGCATCATGGACTCCCTCTTCCAGTCCTTCAATGCCTCTATCTCCGTGGCAAGCTTCCAGGAGCTGTCGGCCTGTGTCTTCAGCTGGATTGAGGAGCACTGTAAGCCTCAGACCCTACGGGAGATTGTGATTGGTGTT
CTACATCAATTGAAGAACCAGCTTTAC
>Pig_Mlx
ATGACGGAGCCGGGCGCC---TCTCCCGAGGACCCCTGGGTC---AAGGTGGAGTATGCCTACAGCGACAACAGCCTGGACCCCGGGATTTTTGTAGAAAGCACTCGCAAGGGAAGTGTAGTGTCCAGAGCTAATAGCATCGGTTCCACCAGTGCCTCTTCTGTCCCCAACACAGATGAC
---GAGGACAGCGATTACCACCAGGAA---TCCTACAAGGAGTCCTACAAGGACCGGCGGCGGCGCGCGCACACTCAGGCCGAGCAGAAGAGGAGGGATGCCATCAAGAGAGGCTATGACGACCTACAGACCATCGTCCCCACCTGCCAGCAGCAG---GACTTCTCCATTGGCTCCCAG
AAGCTCAGCAAGGCCATCGTTCTGCAGAAGACCATTGACTACATCCAGTTTTTGCACAAAGAGAAGAAAAAGCAGGAGGAGGAGGTGTCCACGTTGCGCAAGGACGTCATGGCCCTAAAGATCATGAAAGTGAACTATGAGCAGATAGTGAAGGCACACCAGGACAACCCCCATGAGGGG
GAGGACCAGGTCTCTGACCAGGTCAAGTTCAACGTGTTTCAAGGCATCATGGACTCCCTCTTCCAGTCCTTCAACGCCTCCATCTCTGTGGCCAGCTTCCAGGAGCTGTCGGCGTGCGTCTTCAGCTGGATTGAGGAGCACTGTAAGCCTCAGACCCTACGGGAGATTGTGATTGGTGTC
CTGCACCAACTGAAGAACCAGCTTTAC
>Sheep_Mlx
ATGACGGAACCGGGCGCC---TCTCCGGAGGACCCCTGGGTC---AAGGTGGAGTATGCCTACAGCGACAACAGTCTGGACCCTGGGCTTTTTGTAGAAAGCACCCGCAAGGGGAGTGTAGTGTCCAGAGCTAATAGCATCGGTTCCACCAGTGCCTCTTCTGTCCCCAACACAGATGAC
---GAGGACAGCGATTACCACCAGGAA---TCCTACAAGGAGTCCTACAAGGACCGGCGGCGGCGAGCGCACACTCAGGCCGAGCAGAAGAGGAGGGACGCCATCAAGAGAGGCTATGATGATCTACAGACCATTGTCCCCACCTGCCAGCAGCAG---GACTTCTCCATTGGCTCTCAG
AAGCTCAGCAAAGCCATCGTGCTGCAGAAGACCATTGACTACATCCAGTTTTTGCACAAGGAGAAGAAAAAACAGGAAGAGGAGGTATCCACGCTCCGCAAGGATGTCATGGCCCTAAAGATCATGAAAGTGAACTATGAGCAGATTGTGAAGGCGCACCAGGACAACCCCCATGAGGGG
GAAGACCAGGTCTCGGACCAGGTCAAGTTCAACGTGTTTCAAGGCATCATGGACTCCCTCTTCCAGTCCTTCAATGCCTGCATCTCGGTGGCGAGCTTCCAGGAGCTGTCGGCCTGTGTCTTCAGCTGGATTGAGGAGCACTGTAAGCCTCAGACCCTACGGGAAATTGTGATTGGCGTC
CTGCACCAACTGAAGAACCAGCTTTAC
>Ferret_Mlx
ATGACAGAGCCGGGCGCC---TCTCCGGACGACCCCTGGGTC---AAGGTGGAATACGCCTACAGCGACAACAGTCTGGACCCCGGGCTTTTTGTAGAAAGTACCCGAAAGGGGAGTGTAGTGTCCAGAGCTAATAGCATCGGTTCCACCAGTGCCTCTTCCGTCCCCAATACAGATGAC
---GAGGACAGCGATTACCACCAGGAG---TCCTACAAGGAGTCCTACAAGGACCGGCGGCGGCGAGCACACACGCAGGCTGAGCAGAAGAGGAGAGACGCCATCAAGAGAGGCTATGATGACCTTCAGACAATCGTCCCCACTTGCCAGCAGCAG---GACTTCTCCATTGGTTCCCAG
AAGCTCAGCAAAGCCATCGTTCTACAGAAGACCATTGACTACATCCAGTTTTTGCACAAGGAGAAGAAAAAGCAGGAGGAGGAAGTGTCCATGCTACGCAAGGATGTCACAGCCCTGAAGATCATGAAAGTAAACTACGAGCAGATTGTGAAGGCACACCAGGACAACCCCCATGAGGGG
GAAGACCAGGTCTCTGACCAGGTCAAGTTCAATGTGTTTCAAGGCATCATGGACTCCCTGTTCCAGTCCTTCAATGCCTCCATCTCCGTGGCCAGCTTCCAGGAGCTGTCAGCCTGTGTCTTCAGCTGGATTGAGGAGCACTGTAAGCCTCAGACCCTCCGGGAAATCGTGATTGGTGTC
CTGCACCAGCTGAAGAACCAGCTCTAC
>Dog_Mlx
ATGACGGAGCCGGGCGCC---TCTCCGGACGACCCCTGGGTC---AAGGTGGAATATGCCTACAGCGATAACAGCCTGGACCCCGGGCTTTTTGTAGAAAATACCCGAAAGGGGAGTGTAGTGTCCAGAGCTAATAGCATCGGTTCCACCAGTGCCTCTTCCGTCCCTAATACAGATGAC
---GAGGACAGTGATTACCACCAGGAG---TCCTACAAGGAATCCTATAAGGACCGGCGGCGGCGAGCACATACTCAGGCTGAGCAGAAGAGGAGGGACGCCATCAAGAGAGGCTATGATGACCTTCAGACCATCGTCCCCACCTGTCAGCAGCAG---GACTTCTCCATTGGCTCCCAA
AAGCTCAGCAAAGCCATTGTCCTACAGAAGACCATTGACTACATCCAGTTTTTGCACAAGGAGAAGAAAAAGCAGGAGGAGGAGGTGTCCATGCTACGCAAGGATGTCACGGCCCTAAAGATCATGAAAGTGAACTACGAGCAGATTGTGAAGGCACACCAGGACAACCCCCACGAGGGG
GAAGACCAGGTCTCTGACCAGGTCAAGTTCAATGTGTTTCAAGGCATCATGGACTCCCTGTTCCAGTCCTTCAATGCCTCCATCTCTGTGGCCAGCTTCCAGGAGCTGTCAGCTTGTGTCTTCAGCTGGATCGAGGAGCACTGTAAGCCTCAGACCCTGCGGGAGATCGTGATCGGTGTT
CTGCACCAGCTGAAGAACCAGCTGTAC
>Panda_Mlx
ATGACGGAGCCGGGCGCC---TCTCCGGACGACCCCTGGGTC---AAGGTGGAATATGCCTACAGCGACAACAGCCTGGACCCCGGGCTTTTTGTAGAAAGTACCCGAAAGGGGAGTGTAGTGTCCAGAGCTAATAGCATCGGTTCCACCAGTGCCTCTTCCGTCCCCAATACAGATGAC
---GAGGACAGCGATTACCACCACGAG---TCCTACAAGGAGTCCTACAAGGACCGGCGGCGGCGAGCACATACGCAGGCTGAGCAGAAGAGGAGGGATGCCATCAAGAGAGGCTATGATGACCTTCAGACCATCGTCCCCACCTGCCAGCAGCAG---GACTTCTCCATTGGCTCCCAA
AAGCTCAGCAAAGCCATCGTTCTACAGAAGACCATTGACTACATCCAGTTTTTGCACAAGGAGAAGAAAAAGCAGGAGGAGGAGGTGTCCATGCTACGCAAGGACGTCACGGCCCTAAAGATCATGAAAGTGAACTACGAGCAGATCGTGAAGGCACACCAGGACAACCCCCATGAGGGG
GAGGACCAGGTCTCTGACCAGGTCAAGTTCAATGTGTTTCAAGGCATCATGGACTCCCTGTTCCAGTCCTTCAACGCCTCCATCTCCGTGGCCAGCTTCCAGGAGCTGTCAGCCTGTGTCTTCAGCTGGATCGAGGAGCACTGTAAGCCTCAGACGCTGCGGGAGATCGTGGTTGGCGTC
CTGCACCAGCTGAAGAACCAGCTGTAC
>Cat_Mlx
ATGACGGAGCCGGTCGCC---TCTCCGGACGACCCCTGGGTC---AAGGTGGAGTATGCCTACAGTGACAACAGCCTGGACCCCGGGCTTTTTGTAGAAAGTACCCGAAAGGGGAGTGTAGTGTCCAGAGCTAATAGCATCGGTTCCACCAGTGCCTCTTCTGTCCCCAATACAGATGAC
---GAGGACAGTGATTACCACCAGGAG---TCCTACAAGGAGTCCTACAAGGACCGGCGGCGGCGAGCACATACTCAGGCTGAGCAGAAGAGGAGAGACGCCATCAAGAGAGGCTATGATGACCTCCAGACCATCGTCCCCACCTGCCAGCAGCAG---GACTTCTCCATTGGCTCCCAA
AAGCTCAGCAAAGCCATCGTTCTACAGAAGACTATTGACTACATCCAGTTTTTGCACAAGGAGAAGAAAAAGCAGGAGGAGGAGGTGTCCATGCTACGCAAGGACGTCACGGCCCTAAAGATCATGAAAGTGAACTATGAGCAGATTGTGAAGGCACACCAGGACAACCCCCATGAGGGA
GAAGACCAGGTCTCTGACCAAGTCAAGTTCAATGTGTTTCAAGGCATCATGGACTCACTGTTCCAGTCCTTCAATGCCTCTATCTCCGTGGCCAGTTTCCAGGAGCTGTCAGCCTGTGTCTTCAGCTGGATTGAGGAGCACTGTAAGCCTCAGACCCTACGGGAGATTGTGATTGGCGTC
TTGCACCAATTGAAGAACCAGCTGTAC
>Horse_Mlx
ATGACGGAACCGGGCGTC---TCTCCGGAGGACCCCTGGGTC---AAGGTGGAGTATGCCTACAGCGACAACAGCCTGGACCCCGGGCTTTTTGTAGAAAGCACCCGCAAGGGGAGTGTAGTGTCCAGAGCTAATAGCATCGGTTCCACCAGTGCTTCTTCCGTCCCCAACACAGATGAT
---GAGGACAGCGATTACCACCAGGAG---TCCTACAAGGAATCCTACAAGGACCGGCGGCGGCGAGCGCACACTCAGGCTGAGCAGAAGAGGAGGGACGCCATCAAGAGAGGCTATGACGACCTTCAGACCATCGTCCCCACCTGCCAGCAGCAG---GACTTCTCCATTGGCTCCCAA
AAGCTTAGCAAAGCCATCGTTCTACAGAAGACCATTGACTACATCCAGTTTTTGCACAAGGAGAAGAAAAAGCAGGAAGAGGAGGTGTCCATACTACGCAAGGAAGTCACGGCCCTAAAGATTATGAAAGTGAACTATGAGCAGATTGTAAAGGCACACCAGGACAACCCCCATGAGGGG
GAGGACCAGGTCTCTGACCAGGTCAAGTTCAACGTGTTTCAAGGCATCATGGACTCCCTGTTCCAGTCCTTCAATGCCTCCATCTCCGTGGCCAGTTTCCAGGAGCTGTCGGCCTGTGTCTTCAGCTGGATTGAGGAGCACTGTAAGCCTCAGACCCTACGGGAGATCGTGATTGGTGTC
CTGCACCAATTGAAGAACCAGCTTTAC
>Elephant_Mlx
ATGACGGAGCCGGTAGCC---TCTCCCGAAGACCCCTGGGTC---AAGGTGGAGTATGCCTACAGCGACAACAGCCTGGATCCAGGGCTTTTTGTAGAAGGCACTCGCAAGGGGAGTGTAGTATCCAGAGCTAATAGCATCGGTTCTACCAGTGCCTCTTCAGTCCCCAACACAGATGAC
---GAGGACAGTGATTACCACCAGGAG---TCCTACAAGGAGTCCTACAAGGACCGGCGGCGGCGAGCACACACTCAGGCCGAGCAAAAGAGGAGAGATGCCATCAAGAGGGGCTATGACGACCTTCAGACCATTGTCCCCACCTGCCAGCAACAG---GACTTCTCCATTGGCTCCCAA
AAGCTCAGCAAAGCCATCGTTCTACAAAAGACCATTGACTACATCCAGTTTCTGCACAAAGAGAAGAAAAAGCAGGAGGAGGAGGTGTCCACGCTACGCAAGGATGTCACGGCCTTGAAGATCATGAAAGTGAACTATGAGCAGATTGTGAAGGCGCATCAGGACAACCCCCATGAGGGG
GAGGACCAGGTCTCTGACCAGGTCAAGTTCAACGTATTTCAAGGCATCATGGACTCCCTGTTCCAGTCCTTCAATGCCTCCATCTCTGTGGCCAGCTTTCAGGAGCTGTCAGCCTGTGTCTTCAGTTGGATTGAGGAGCACTGTAAGCCTCAGACCTTACGAGAGATCGTGATTGGCGTC
CTGCACCAGCTGAAAAACCAGCTTTAC
>Hyrax_Mlx
ATGACAGAGCCGGTAGCC---TCTCCCGAAGACCCCTGGGTC---AAGGTGGAGTACGCCTATAACGACAACAGCCTGGACCCTGGGCTTTTTGTAGAAGGCACTCGCAAGGGAAGTGTAGTATCCAGAGCAAACAGCATCGGTTCCACCAGTGCCTCTTCAGTCCCCAACACAGATGAT
---GAGGACAGTGATTACCACCAGGAG---TCCTACAAGGAGTCCTATAAGGACCGGCGGCGGCGAGCACACACTCAGGCTGAGCAGAAGAGGAGAGATGCCATCAAGAGAGGTTATGACGATCTTCAGACCATTGTCCCCACATGCCAGCAGCAG---GACTTCTCCATTGGCTCCCAG
AAGCTCAGCAAAGCCATCGTTTTACAAAAGACCATTGACTACATCCAGTTTCTGCACAAGGAAAAGAAGAAGCAAGAGGAGGAAGTGTCCACACTACGCAAGGACGTCATGGCCCTCAAGATCATGAAAGTGAACTATGAGCAGATTGTGAAGGCACACCAGGACAACCCCCATGAAGGG
GAGGACCAGGTCTCTGACCAGGTCAAGTTCAATGTATTTCAAGGCATCATGGACTCCCTGTTCCAGTCCTTTAATGCCTCCATCTCTGTGGCCAGCTTTCAGGAGCTGTCAGCCTGTGTCTTCAGCTGGATTGAGGAGCACTGTAAACCTCAGACCTTACGAGAGATCGTGATTGGCGTC
CTGCACCAGCTGAAAAACCAGCTTTAC
>Megabat_Mlx
ATGACGGAATCCAGCGCC---TCTCCGGAGGACCCCTGGGTC---AAGGTGGAGTATGCCTACAGCGACAACAGCCTGGACCCCGGGCTTTTTGTAGAAAGCACCCGCAAGGGGAGTGTAGTGTCCAGAGCTAATAGCATCGGTTCCACCAGTGCCTCTTCTGTCCCCAACACAGATGAC
---GAGGACAGTGATTACCACCAGGAA---TCCTACAAGGAGTCCTACAAGGACCGGCGACGGCGAGCACACACTCAGGCTGAACAGAAGAGGAGGGATGCCATCAAGAGGGGCTATGACGACCTTCAGACCATCGTCCCCACCTGCCAGCAGCAG---GACTTCTCCATTGGCTCCCAA
AAGCTCAGCAAAGCCATCGTTCTACAGAAGACCATTGACTACATCCAGTTTCTGCACAAGGAGAAGAAAAAGCAGGAGGAGGAGGTGTCCACACTACGTAAGGACGTCATGGCTCTAAAGATTATGAAAGTGAACTATGAGCAGATTGTGAAGGCACACCAGGACAACCCCCATGAGGGG
GAGGACCAGGTCTCTGACCAGGTCAAATTCAACGTGTTTCAAGGCATCATGGACTCCCTCTTCCAGTCTTTCAATGCCTCCATCTCCATGGCCAGCTTTCAGGAACTGTCAGCCTGTGTCTTCAGCTGGATTGAGGAGCACTGTAAGCCTCAGACCCTACGGGAGATTGTGATTGGCGTC
CTACACCAACTGAAGAACCAGCTTTAC
>Armadillo_Mlx
ATGACCGAGCCGAGCGCC---TCTCCGGAGGACCCCTGGGTC---AAGGTGGAGTATGCCTACAGCGACAACAGCCTGGACCCCGGGCTTTTTGTAGAAAGCACCCGCAAAGGGAGTGTAGTGTCCAGAGCTAATAGCATCGGTTCCACCAGTGCCTCTTCAGTCCCCAACACAGATGAC
---GAGGACAGTGATTACCACCAGGAG---TCCTACAAGGAGTCCTACAAGGATCGGCGGCGGCGAGCACACACTCAAGCAGAGCAGAAGAGGAGGGATGCCATCAAGAGAGGCTATGATGACCTTCAGACCATCGTCCCCACCTGCCAGCAGCAG---GACTTCTCTATTGGCTCCCAA
AAGCTCAGCAAAGCCATTGTTCTACAGAAAACCATTGATTACATTCAGTTTTTGCACAAGGAGAAGAAAAAGCAGGAGGAGGAAGTATCTACCCTACGCAAGGATGTCACAGCCCTAAAGATAATGAAAGCGAACTATGAGCAGATTGTGAAGGCACACCAGGACAACCCCCATGAGGGG
GAAGACCAGGTCTCTGACCAGGTCAAGTTCAACGTGTTTCAGGGCATCATGGACTCCCTGTTCCAGTCCTTCAATGCCTCCATCTCTGTGACCAGCTTCCAGGAGCTGTCAGCCTGTGTCTTCAGCTGGATTGAGGAGCACTGTAAGCCTCAGACCCTCCGGGAGATTGTGATTGGTGTC
CTGCACCAACTGAAAAACCAGCTTTAC
>Mouse_lemur_Mlx
ATGACTGAGCCGGGCGCT---TCTCCCGAGGACCCTTGGGTC---AAGGTGGAGTATGCCTACAGCGACAACAGCCTGGATCCTGGGCTTTTTGTAGAAAGCACCCGCAAGGGGAGTGTAGTGTCCAGAGCTAATAGCATCGGTTCTACCAGTGCCTCTTCTGTCCCCAACACAGATGAC
---GAGGACAGTGATTACCACCAGGAG---TCCTACAAGGAGTCCTACAAAGACCGGCGGCGGCGAGCACACACTCAAGCTGAGCAGAAGAGGAGGGACGCCATCAAGAGAGGCTATGATGACCTTCAG---ATTGTCCCCACCTGCCAGCAGCAG---GACTTCTCCATTGGCTCCCAA
AAGCTCAGCAAAGCCATTGTTCTACAAAAGACCATTGACTACATCCAGTTTTTGCACAAGGAAAAGAAAAAGCAGGAAGAAGAGGTGACCACGCTACGCAAGGATGTCACGGCCCTGAAGATCATGAAAGTGAACTATGAGCAGATCGTGAAGGCACACCAGGACAATCCCCATGAGGGG
GAGGACCAGGTCTCCGACCAGGTCAAGTTCAACGTGTTTCAAGGCATCATGGACTCTCTGTTCCAGTCCTTCAATGCCTCCATCTCTGTGGCCAGCTTCCAGGAGCTGTCGGCCTGTGTCTTCAGCTGGATTGAGGAGCACTGTAAGCCACAGACCCTACGGGAGATTGTGATCGGCGTC
CTGCACCAATTGAAAAACCAGCTTTAC
>Bushbaby_Mlx
ATGACGGAGTCGGGCGCC---TCTCCGGAGGACCCCTGGGTC---AAGGTGGAGTACGCCTACAGTGACAACAGCCTGGACCCCGGGCTTTTTGTAGAAAGCACCCGCAAGGGGAGTGTAGTGTCCAGAGCTAATAGCATCGGTTCTACCAGTGCCTCTTCCGTCCCCAACACAGATGAT
GAGGAGGACAGTGATCACCACCAGGAG---TCCTACAAGGAATCTTACAAGGACCGGCGGCGGCGAGCACACACTCAGGCTGAGCAGAAGAGGAGGGATGCCATCAAGAGAGGCTACGATGACCTTCAGACCATCGTCCCCACCTGCCAGCAGCAA---GACTTCTCCATTGGTTCCCAA
AAGCTCAGCAAAGCCATTGTTCTACAAAAGACCATTGACTACATCCAGTTTTTGCACAAGGAAAAGAAAAAGCAGGAGGAGGAGGTGTCCACACTACGGAAAGATGTCACGGCCCTAAAGATCATGAAAGTGAACTATGAGCAGATTGTGAAGGCACACCAGGACAACCCCCATGAAGGG
GAGGACCAGGTCTCTGACCAGGTCAAGTTCAACGTGTTTCAAGGCATCATGGACTCTCTGTTCCAGTCCTTCAACGCTTCCATCTCCGTGGCCAGCTTCCAGGAGCTGTCAGCCTGTGTCTTCAGCTGGATTGAGGAACACTGTAAGCCACAGACCTTACGGGAGATCGTGATTGGCGTC
CTGCATCAATTGAAAAACCAGCTTTAC
>Mouse_Mlx
ATGACGGAGCCGGGCGCC---TCTCCGGAGGACCCTTGGGTC---AAGGTCGAGTATGCCTACAGTGACAACAGCCTGGATCCTGGGCTTTTTGTAGAAAGCACCCACAAGGGGAGTGTAGTGTCCAGAGCTAATAGCATCGGCTCCACCAGTGCCTCTTCTGTCCCCAACACAGATGAT
---GAGGACAGTGATTATCAGCAGGAG---TCCTACAAGGAGTCCTACAAAGACCGGAGGCGGCGTGCGCACACTCAGGCTGAACAGAAGAGAAGGGATGCTATTAAGAGAGGCTATGATGACCTTCAGACCATTGTCCCTACCTGCCAGCAGCAG---GATTTCTCCATTGGCTCCCAA
AAACTCAGCAAAGCCATCGTTCTACAGAAGACCATTGACTACATCCAGTTTTTACACAAGGAGAAGAAAAAGCAGGAGGAAGAAGTATCCACACTGCGCAAGGACGTCACAGCCTTGAAGATAATGAAAGTGAACTATGAGCAAATCGTGAAGGCACATCAGGACAACCCTCATGAGGGA
GAGGACCAGGTCTCTGACCAGGTCAAGTTCAACGTCTTTCAAGGCATCATGGACTCCCTCTTCCAGTCTTTCAACGCCTCTATCTCTGTGGCCAGCTTCCAGGAGCTCTCAGCTTGTGTCTTCAGCTGGATTGAGGAACACTGTGAGCCACAGACTCTACGAGAGATTGTGATCGGTGTC
CTTCATCAGTTGAAAAACCAACTCTAC
>Rat_Mlx
ATGACGGAGCCGGGCGCC---TCTCCGGAGGACCCTTGGGTC---AAGGTCGAGTATGCCTACAGTGACAACAGCCTGGACCCTGGGCTTTTTGTAGAAAGCACCCACAAGGGGAGTGTAGTGTCCAGAGCTAATAGCATCGGTTCCACCAGTGCCTCTTCTGTCCCCAACACAGATGAT
---GAGGACAGCGATTATCAGCAGGAA---TCCTACAAGGAGTCCTATAAAGACCGGAGGCGGCGTGCGCACACTCAGGCTGAACAGAAGAGGAGGGATGCTATTAAGAGAGGCTATGATGACCTTCAGACCATTGTCCCTACTTGCCAGCAGCAG---GATTTCTCCATTGGCTCCCAA
AAACTCAGCAAAGCCATCGTTCTACAGAAGACCATTGACTACATCCAGTTTTTACACAAGGAGAAGAAAAAACAGGAGGAGGAGGTGTCCACCCTGCGCAAGGACGTCACAGCCTTGAAGATAATGAAAGTGAACTATGAGCAGATCGTGAAGGCACATCAGGACAACCCTCATGAGGGA
GAGGACCAGGTCTCTGACCAGGTCAAGTTCAACGTCTTTCAAGGCATCATGGACTCCCTGTTCCAGTCTTTCAACGCCTCCATCTCTGTGGCCAGCTTCCAGGAGCTCTCAGCCTGTGTCTTCAGCTGGATTGAAGAACACTGTGAACCGCAGACTCTACGGGAGATTGTGATCGGTGTC
CTTCATCAGTTGAAAAACCAACTCTAC
>Microbat_Mlx
ATGACGGAACCCGGCGCT---TCTCTGGAGGACCCCTGGGTC---AAGGTGGAGTATGCCTACAGCGACAACAGCCTGGACCCCGGGCTTTTTGTAGAAAGCTCCCGCAAGGGGAGTGTAGTGTCCAGAGCTAATAGCATCGGTTCCACCAGTGCCTCTTCCGTCCCTAACACAGATGAC
---GAGGACAGTGATTACCACCAGGAG---TCCTACAAGGAGTCCTACAAGGACCGGCGCCGGCGAGCACACACGCAGGCTGAACAGAAGAGGAGGGATGCTATCAAGAGAGGCTATGACGACCTTCAGACCATCGTCCCCACCTGCCAGCAGCAG---GACTTCTCCATTGGCTCCCAA
AAGCTCAGCAAAGCCATCGTTCTGCAGAAGACTATTGACTACATCCAGTTCTTGCACAAGGAGAAGAAAAAGCAGGAGGAGGAGGTGTCCACCCTACGCAAGGACGTCATGGCCCTAAAGATCATGAAAGTGAACTACGAGCAGATTGTGAAGGCACACCAGGACAACCCCCACGAGGGG
GAGGATCAGGTTTCCGACCAGGTCAAGTTCAATGTGTTTCAAGGCATCATGGACGCCCTGTTCCAGTCCTTCAATGCTTCCATCTCTATGGCCAGCTTTCAGGAGCTGTCGGCTTGTGTCTTCAGCTGGATTGAGGAGCACTGTAAGCCTCAGACCCTACGGGAGATCGTGATCGGTGTC
CTGCACCAACTGAAGAACCAGCTTTAC
>Squirrel_Mlx
ATGACGGAGCCAGGCGCT---TCTCCCGAGGACCCCTGGGTC---AAGGTGGAGTATGCCTACAGTGACAACAGCCTGGACCCTGGGCTTTTTGTAGAAAACACTCGTAAGGGAAGTGTAGTGTCCAGAGCTAATAGCATCGGTTCCACCAGTGCCTCCTCTGTCCCCAACACAGATGAT
---GAGGACAGTGATTACCACCAGGAG---TCCTACAAGGAATCCTACAAAGACCGCAGGCGGCGAGCACATACCCAGTCGGAGCAGAAGAGGAGGGACGCCATCAAGAGAGGCTATGATGACCTTCAGACCATCGTCCCCACCTGCCAGCAGCAG---GACTTCTCCATTGGCTCTCAA
AAGCTCAGCAAAGCCATCGTTCTACAGAAGACCATCGACTACATCCAGTTTTTACACAAGGAGAAGAAAAAGCAGGAAGAGGAGGTGTCTACACTACGCAAGGATGTCACAGCCCTAAAGATAATGAAAGTAAACTATGAGCAGATTGTGAAGGCACATCAGGACAACCCCCATGAGGGA
GAGGACCAGGTCTCTGACCAGGACAAGTTTAATGTGTTTCAAGGTGTCATGGACTCCCTGTTTGAGTCCTTCAATGCCTCCATCTCTGTGGCCAGCTTCCAAGAGCTATCAGCTTGTGTTTTCAGCTGGATTGAGGAGCACTGTAAGCCTCAGACCCTGCGGGAGATCGTGATTGGCGTC
CTGCATCAATTGAAAAATCAACTTTAC
>Rabbit_Mlx
ATGACAGAGCCGGGCGCC---TCTCCCGAGGACCCCTGGGTC---AAGGTGGAGTACGCCTACAGCGACAACAGCCTGGATCCCGGGCTGTTCGTGGACAGCTCCAGCAAGGGGAGCGTGGTGTCCAGAGCTAACAGCATCGGGTCCACCAGTGCCTCCTCCGTCCCCAACACAGATGAC
---GAGGACAGTGACTATCACCAGGAG---TCGTACAAGGAGTCCTACAAAGACCGGCGGCGGCGAGCACACACGCAGGCTGAACAGAAGAGGAGGGACGCCATCAAGAGAGGCTATGACGACCTTCAGACCATTGTCCCCACCTGCCAGCAGCAG---GACTTCTCCATCGGCTCCCAG
AAGCTCAGCAAAGCCATCGTTCTGCAGAAGACCATCGACTACATCCAGTTTTTGCACAAAGAGAAGAAAAAGCAGGAGGAGGAGGTGTCCACACTCCGCAAGGATGTCACAGCCCTGAAGATCATGAAAGTGAACTACGAGCAGATTGTGAAGGCACACCAGGACAACCCCAGCGAGGGG
AAGGACCAGGTCTCGGACCAGGTCAAGTTCAACGTGTTTCAAGGCATCATGGACTCCCTGTTCCAGTCCTTCAATGCCTCCATCTCTGTGGCCAGCTTCCAGGAGCTGTCAGCCTGCGTCTTCAACTGGATCGAGGAGCACTGCAAGCCTCAGACCCTGCGGGAGATCGTGGTCGGCGTC
CTGCACCAACTGAAGAACCAGCTCTAC
>Pika_Mlx
ATGACAGAGCCGGGCGCC---TCTCCGGAGGACCCCTGGGTC---AAGGTGGAGTACGCCTACAGCGAGAAC---GTGGACTCCGGGCTTTTTGTAGACAACGCCAGCAAGGGGAGTGTAGTGTCCAGAGCTAACAGCATCGGGTCCACCAGTGCCTCTTCTGTCCCCAACACAGATGAC
---GAGGACAGCGACTACCAGCAGGAG---TCTTACAAGGAGTCTTACAAGGACCGGCGGCGGCGAGCACACACGCAGGCTGAGCAGAAGCGGAGGGACGCCATCAAGAGAGGCTATGACGACCTTCAAACCATCGTCCCCACCTGCCAGCAGCAG---GATTTCTCCATAGGCTCCCAG
AAGCTCAGCAAAGCCATCGTTCTGCAGAAGACCATTGACTACATCCAGTTTTTGCACAAAGAGAAGAAAAAGCAGGAAGAGGAGGTGTCCACGCTCCGCAAGGACGTCACAGCCCTAAAAATCATGAAAGTGAACTATGAGCAGATTGTGAAGGCGCACCAGGACAACCCCCATGAGGGC
AAGGACCAGGTCTCAGACCAGGTCAAGTTCAATGTGTTTCAAGGCATCATGGACTCGCTGTTCCAGTCCTTCAATGCCTCCATCTCAGTGGCCAGCTTCCAGGAGCTGTCGGCCTGCGTCTTCAGCTGGATCGAGGAGCACTGCAAGCCGCAGACCCTGCGTGAGATCGTGATTGGCGTC
CTTCACCAGCTGAAAAACCAGCTGTAC
>Opossum_Mlx
ATGACGGAGCGGGGGGCC---TCTCCGGAGGACCCCTGGGTC---AAGGTGGAGTACACCTACAGTGACAACAGCCTGGACCCGGGGCTCTTTGTGGAAAGTAACCGAAAGGGGAGTGTAGTGTCCAGAGCCAACAGCATTGGCTCCACCAGTGCTTCCTCAGTTCCCAACACAGATGAT
---GAGGACAGTGATTATCAACAAGAA---CCTTACAAGGAGTCATATAAGGACAGGAGGCGCAGGGCCCACACACAAGCAGAACAGAAGAGGAGAGATGCCATCAAGAGAGGCTACGATGATCTTCAAGCCATTGTCCCTACCTGCCAGCAGCAA---GATTTCTCCATTGGCTCCCAG
AAACTCAGCAAGGCCATTGTTCTGCAGAAGACCATTGATTACATCCAGTTCTTGCACAAAGAGAAGAAGAAACAGGAGGAGGAAGTATCTACCCTACGCAAGGATGTTATGGCTCTGAAAATCATGAAAGTCAACTATGAGCAGATTGTGAAGGCGCACCAGGATAACCCTCACGAAGGG
GAGGACCAGGTCTCTGACCAAGTCAAGTTCAATGTGTTCCAAGGAATTATGGACTCTTTGTTTCAGTCCTTCAATGCCTCCATTTCTGTGGCCAGTTTCCAGGAGTTATCAGCTTGTGTCTTCAGCTGGATTGAAGAGCACTGTAAACCCCAGACCCTCCAAGAGATTGTTACTGGGGTG
CTGCACCAACTGAAAAACCAGCTTTAC
>Tenrec_Mlx
ATGACGGAACCCGTGGCC---TCTCCCGAAGACCCCTGGGTC---AAGGTGGAGTCTGTCTACAGCGACAACAGCCACGATCCTGGGCTTTTCGTAGAAAGCACCCGAAAGGGGAGTGTAGTTTCCAGAGCTAATAGCATCGGTTCCACCAGTGCCTCTTCTGTCCCCAACACAGATGAC
---GAGGACAGCGACTACCACCAGGAG---TCTTATAAGGAGTCCTACAAGGACCGGCGGCGGCGTGCACACACCCAGGCCGAGCAGAAGAGGAGGGATGCCATCAAGAGAGGCTACGATGACCTTCAGACCATCGTCCCCACCTGCCAGCAGCAG---GACTTCTCCATCGGCTCCCAA
AAGCTCAGCAAAGCTATCGTCCTACAAAAGACCATCGACTACATCCAGTTTCTGCACAAGGAGAAGAAGAAGCAGGAGGAGGAAGTATGCACACTACGCAAGGATGTCACAGCCCTAAAGATCATGAAAGTGAACTACGAGCAGATTGTGAAGGCGCACCAGAACAACCCCCACGAGGGA
GACGACCAAGTTTCCGACCAGGTCAAGTTCAGCGTGTTTCAGGGCCTCATGGACTCCCTGTTTCAGTCCTTCAATGCCTCCATCTCCGTGTCCAGCTTCCAGGAGCTGTCGGCCTGTGTCTTCAGCTGGATTGAGGAGCACTGTAAGCCTCAGACCCTGAGAGAGATCATGGTTAGCGTC
TTGCATCAGCTGAAAAACCAGCTCTAC
>Guinea_Pig_Mlx
ATGACAGAGCGTGGTGCC---TCTCCCGAGGACCCCTGGGTC---AAGGTGGAGTGCACCCTCAGCGACACCAGCCTGGACCCCGGGCTTTTTGTGGAAAGTGTCCGCAAAGGGAGCGTGGTGTCCCGGGCTAATAGCATCGGCTCCACCAGTGCCTCTTCTGTCCCCAACACAGATGAT
---GAGGACAGTGACTACCAGCAGGAG---TCCTACAAGGAGTCCTACAAGGATCGGCGGCGGCGGGCACACACGCAGGCCGAGCAGAAGCGCAGGGATGCCATCAAGAGAGGATATGATGACCTTCAGACCATCGTCCCCACCTGCCAGCAGCAG---GACTTCTCCATTGGCTCCCAG
AAGCTCAGCAAGGCCATCGTCCTGCAGAAGACCATCGACTACATCCAGTTTCTGCACAAGGAGAAAAAGAAGCAGGAGGAGGAGGTGTCCACGCTCCGAAAGGATGTCACAGCCCTTAAGATCATGAAAGTGAACTATGAGCAGATTGTCAAGGCACATCGCAACAACCCCCACGAGGGC
AAGGACCAGGTCTCCGACCAGGTCAAGTTCAACGTGTTCCAGGGCATCATGGACTCGCTGTTCCAGTCCTTCAACGCCTCCATCTCCGTGGCCAGCTTCCAGGAGCTGTCAGCCTGCGTCTTCAGCTTGATCGAGGAGCACTGCAAGCCCCAGACACTGCGAGACACTGTGCTGGGTGTC
TTGCACCAGCTGAAGAACCAACTTTAC
>Anole_lizard_Mlx
ATGGCGGAACCGTCCAGCGTCTCTCCGGAAAATGCCTGGGTAGGCAAAGTTGAGTCTTCTTTTAGTGACAACGGGCTAGATCCTGCACTCTTCGTTGAAAGCAGGAGAAAAGGGAGTATTGTATCAAGAGCTAACAGCATTGGCTCAACCAGTGCCTCTTCAGTACCAAATACAGATGAT
---GAAGACTCAGATTACCAACAGGAA---ACCTACAAAGAAACGTATAAGGACCGTCGTCGACGTGCACACACACAGGCTGAGCAGAAGCGAAGGGATGCCATCAAAAAAGGCTATGATGATTTGCAAGCGATTGTACCGACATGCCAGCATCAG---GATTTCTCATTAGGTTCTCAG
AAGCTAAGCAAGGCGATTGTGTTGCAAAAGACCATTGATTATATTCAATTCTTGCACAAGGAAAAGAAGAAGCAGGAGGAAGAAGTCACTACGCTTCGGAAAGATGTGATGGCGTTGAAAATTATGAAAATAAATTATGAGCAGATTGTTAAAGCTCACCAGGACAATCCAAATGAAGGC
AAAAACCAGGTCTCTGATCAGGTGAAGTTCAACGTTTTCCAAGGAATCATGGACTCCTTGTTCCAGTCCTTCAATGCCTCCATCTCCGTGACAAGTTTTCAGGAGCTCTCAGCATGTGTCTTCAGCTGGATAGAAGAGCACTGCAAACCACAGACCTTACGAGACATTGTCATTGGTGTC
TTGCAACAATTGAAGAGCCAGCTCTAC
>Chicken_Mlx
ATGGCGGAGCCGCCCGGTGCCGCGGCGGAGGAAGCGTGGGGG---AAGGTGGACGCCGCGTACGGGGACAGCGGCCCGGAGCCGGCGCTCTTCATGGACGGCGCGCGGAAGGGCAGCGTGGTGTCCCGCGCCAACAGCATCGGCTCCACCAGCGCCTCCTCCGTGCCCAACACCGACGAC
---GAGGACAGCGATTACCCCCAGGAG---CACTACAAGGAGTCCTACAAAGATCAGCGCCGCCGGGCGCACACGCAGGCGGAGCAGAAGAGGCGCAACGCCATCAAGAAAGGCTATGATGACCTGCAGGCCATCGTGCCCACCTGCCAGCAGCAG---GACTTCTCCATCAGCTCCCAG
AAGCTGAGCAAGGCCATCATCCTCCAGAAAACCATTGATTATATTCAGTTCCTGCACAAGGAAAAGAAGAAGCAAGAAGAGGAAGTTTCTACACTCAGAAAAGATGTGATGGCCTTGAAGATAATGAAAGTGAACTATGAGCAGATAGTAAAAGCTCACCAGGACAACCCAAGTGAGGGG
AAGGACCAGGTCTCTGATCAGGTGAAATTCAATGTTTTCCAAGGCATTATGGATTCCCTCTTCGAGTCCTTTAATGCCTCCATCTCAGTCACGAGTTTTCAGGAGCTCTCAGCATGTGTCTTCAGCTGGATTGAGGAGCACTGTAAGCCCCACACTCTACGGGACATCGTCATGGGGGTC
CTGCACCAGGTGAAGAGTCAGCTGTAC
>Coelacanth_Mlx
ATGACGGAGCAAAACGCG---TCTGGTGAGGATCCCTGGTCCAAA---AGTGACTCTATCTTCAGTGACAATGGGACTGATCCCGCATTCTATTTAGACAGCACTAAAAAAGGAAGCATAGTATCCAGGACGAACAGTATTGGGTCTACCAGTGCCTCTTCCGTACCAAATACAGATGAT
---GAAGACAGTGATTATAGACATGAAGCTTCCTACAAAGAATCATACAAGGACCATCGGAGACAGGCTCACATACAGTCGGAGCAGAAGAGGAGAAACGCAATCAGGAAAGGCTATGAGGATCTACAAGCAATAGTTCCTACTTGT---CAGCAACCTGATTTCTCCATAGGATCTCAG
AAACTTAGTAAAGCCACTGTTCTACAGAAAACAATTGACTACATCCAATTTTTACATAAAGAAAAGAAAAAGCAGGAGGAGGAAGTCTCCACACTCAGGAAAGATGTTATGGCGTTGAAAATCATGAAAGCAAACTATGAGCAGATAGTGAAAGCCCATCAGAGTAATCCTCATCAGGGG
AAGGATCAGGTCTCGGACGAGGTGAAGTTTAGCATTTTTCAGAATATCATGGATTCCTTATTCCAGTCCTTTAACGCCACTGTCTCCGTCTCCAGTTTTCAAGAGCTCTCAGCGTGTGTCTTCAGCTGGATTGAGGAACACTGCAAACCTCAGAGCCTGAGAGAGATCGTAGTTGGTGTA
CTACATCAATTAAATAACCACCTATAC
>Zebrafish_Mlx
ATGACGGAAAACAGCGCG---TCGCCGGAGGATCCCTGGCTAAAACAGACGGATGGCACCTTCAGTGACAACGGCTTTGACCACAGTTTTTTTGCAGAGAGCGCACGTAAAGGAAGTTTGGTGTCTAGAGCCAACAGTATCGGATCCACAAGTGCCTCTTCAGTACCAAACACAGATGAT
---GAAGACAGTGACAACAGACATGAGACGCCTTATAAAGAGTCATATAAAGACCGCAGGAGGCACGCACACACGCAGGCAGAGCAGAAACGCAGGGACGCCATCAAGAAAGGCTATGATGACCTGCAGTCTATAGTGCCTACATGTCAGCAGCAGTCAGACTTCTCCATGGCCACACAA
AAGATGAGCAAAGCTACAGTCCTGCAAAAGACAATCGACTACATTCAGTTTCTCCACAAAGAAAAGAAGAAGCAGGAAGAGGATGTTTCCACACTTAGGAAGGAGGTGATGGCGCTGAAAATTATGAAAACGAACTATGAGCACATTGTGAAGGCCCATCAGAATAACCCTCAGCAGGGC
AGCGAGCAGGTTTCAGATCAGGTGAAGTTCAGTGTTTTTCAGAGCATCATGGACTCTCTGTTCCAGTCCTTCAGTGCCTCAGTGTCGGTCAGCAGTTTTCAGGAGCTTTCCGCCTGTGTCTTCAGCTGGATAGAGGAACACTGCAAGCCACAGACGCTGAGGGAGTTTGTGGTGACTGTA
CTGCAGCAGGTGAATGGTCAACTGTAC
>Cavefish_Mlx
ATGACGGAGCCCAGCGCG---TCGCCGGAGGATCCCTGGCACAAACAGACGGACGGCACCTTTAGCGACAATGGCTTTGACCACAGTTTCTTTGCAGAGAGTTCTCGGAAAGGAACAATGGTGTCGAGAGCCAACAGTATAGGATCCACCAGTGCCTCCTCAGTACCCAACACAGATGAT
---GAAGACAGTGACTACAGACATGAGACTGCCTACAAGGACTCCTACAAAGACCGCCGCAGACAAGCCCACACACAGGCTGAGCAGAAACGGAGAGATGCTATTAAGAAAGGCTATGATGATCTTCAGTCCATAGTCCCTACCTGCCAGCAGCAGTCTGAGTTTGCCATGGCCACCCAG
AAGATCAGCAAAGCCACAGTGCTGCAGAAAACCATAGACTACATTCAGTTTCTTCATAAAGAGAAGAAGAAGCAGGAGGAGGAAGTGTCCACGCTCAGAAAGGAAGTGATGGCGCTGAAGATTATGAAAACGAACTATGAGCACATAGTGAAGGCCCACCAGAATAACCCTCAGCAGGGC
AGTGAGCAGGTGTCTGATCAGGTGAAGTTCAGCGTGTTCCAGAACATCATGGATTCTCTGTTCCAGTCCTTCAGCACGTCCGTCTCCGTCAGCAGCTTTCAGGAGCTCTCTGCCTGTGTCTTCAGCTGGATTGAGGAGCACTGCAAACCCCAGACGCTGAGGGAGTTTGTTGTGGGCGTT
TTGAGGCAGCTGAATGGACAGCTGTAC
>Platyfish_Mlx
ATGACGGATCCAACCACG---TCTCCAGAGGACCACTGG---AAA---ACAGACGGGGCTTTCAGCGACAATGGCTTTGACACCAGTTTCTTCACTGATACTGCCAGAAAAGGTAGCATTGTGTCCAGGGCAAACAGTATCGGCTCTACAAGTGCCTCTTCAGTTCCAAATACAGATGAT
---GAAGACAGCGACTATAGGCATGAGACATCGTATAAAGACTCATACAAAGACCGAAGGAGACAAGCGCACACACAAGCTGAGCAGAAGCGCAGAGATGCAATCAAGAAAGGTTATGATGACCTGCAGGGAATTGTCCCAACCTGTCAGCAGCAGTCTGAGTTTGCTGTCGGAGCACAA
AAGATCAGCAAGGCTACTATTCTTCAGAAAACAATCGACTACATCCACTTTCTTCATAAAGAAAAGAAGAAGCAAGAGGAGGAAGTTTCTGTCCTAAGGAAAGAAGTGATGGCCTTGAAGATCATGAAAACGAACTATGAGCACATAGTGAAGGCCCACCAGAACAACCCACAGCAGGGA
GAGGACCAGGTCTCTGACCAGGTCAAGTTCAACATCTTCCAGAACATCATGGACTCGCTGTTCGTGTCTTTCAGTAATTCTGTTTCAATGAGCAGCTTCCAAGAACTGTCCGCCTGTGTTTTTAGCTGGATCGAGGAACACTGCAAGCCACAGACGCTGCGGGAGTTTGTTGTTGGAGTG
CTCCGGCAGCTCAATGGCCAGCTTTAT
>Amazon_molly_Mlx1
ATGACGGATCCGACTACG---TCTCCAGAGGACCACTGG---AAA---ACAGACGGGGCTTTCAGCGACAATGGCTTTGACACCAGTTTCTTCACTGATACTGCCAGGAAAGGTAGTATTGTGTCCAGGGCAAACAGTATCGGCTCTACAAGTGCCTCTTCAGTTCCAAATACAGATGAT
---GAAGACAGCGACTACAGGCATGAGACGTCGTACAAAGACTCTTACAAAGACCGAAGGAGACAAGCACACACACAAGCTGAGCAGAAGCGCAGAGATGCAATCAAGAAAGGCTATGATGACCTGCAGGGAATTGTTCCAACCTGCCAACAGCAGTCTGAGTTTGCTGTCGGAGCACAA
AAGATCAGCAAGGCTACTATCCTTCAGAAAACAATCGACTACATCCACTTTCTTCATAAAGAAAAGAAGAAGCAAGAGGAGGAAGTTTCTGTCCTAAGGAAAGAAGTGATGGCCTTGAAGATCATGAAAACGAACTATGAGCACATAGTGAAGGCCCACCAGAACAACCCACAGCAGGGA
GAGGACCAGGTCTCTGACCAGGTCAAGTTCAACATCTTCCAGAACATCATGGACTCGCTCTTCGTGTCTTTCAGTAATTCTGTTTCAATGAGCAGCTTCCAAGAACTGTCTGCCTGTGTTTTCAGCTGGATCGAGGAACACTGCAAGCCACAGACGCTGCGGGAGTTTGTTGTCGGAGTG
CTCCGGCAGCTCAATGGCCAGCTTTAT
>Amazon_molly_Mlx2
ATGACGGATCCGACTACG---TCTCCAGAGGACCACTGG---AAA---ACAGACGGGGCTTTCAGCGACAATGGCTTTGACACCAGTTTCTTCACTGATACTGCCAGGAAAGGTAGCATTGTGTCCAGGGCAAACAGTATCGGCTCTACAAGTGCCTCTTCAGTTCCAAATACAGATGAT
---GAAGACAGCGACTACAGGCATGAGACGTCGTACAAAGACTCTTACAAAGACCGAAGGAGACAAGCACACACACAAGCTGAGCAGAAGCGCAGAGATGCAATCAAGAAAGGCTATGATGACCTGCAGGGAATTGTTCCAACCTGCCAACAGCAGTCCGAGTTTGCTGTCGGAGCACAA
AAGATCAGCAAGGCTACTATCCTTCAGAAAACAATCGACTACATCCACTTTCTTCATAAAGAAAAGAAGAAGCAAGAGGAGGAAGTTTCTGTCCTAAGGAAAGAAGTGATGGCCTTGAAGATCATGAAAACGAACTATGAGCACATAGTGAAGGCCCACCAGAACAACCCACAGCAGGGA
GAGGACCAGGTCTCTGACCAGGTCAAGTTCAACATCTTCCAGAACATCATGGACTCGCTCTTCGTGTCTTTCAGTAATTCTGTTTCAATGAGCAGCTTCCAAGAACTGTCTGCCTGTGTTTTCAGCTGGATCGAGGAACACTGCAAGCCACAGACGCTGCGGGAGTTTGTTGTCGGAGTG
CTCCGGCAGCTCAATGGCCAGCTTTAT
>Tilapia_Mlx 
ATGACGGACCCGACAACA---TCTCCAGAGGACCAGTGG---AAA---ACCGATGGTGCTTTCAGTGATGGTGGCTTTGACAACAGTTATATTTCTGAAGCAATCAGAAAGGGCACTATTGTGTCCCGGGCCAACAGTATCGGCTCAACAAGTGCCTCTTCGGTGCCAAATACAGATGAT
---GAAGACAGCGACTACAGGCATGAAACATCATATAAGGACTCGTATAAAGATCGTCGGAGACAAGCACACACGCAAGCTGAGCAGAAGCGTAGAGATGCTATTAAAAAAGGATATGATGACCTCCAGTCAATCGTTCCAACATGCCAGCAGCAGTCTGAATTTGCGGTGGGAGCACAG
AAGATCAGCAAGGCTACTATTCTGCAAAAAACAATTGACTACATCCATTTCCTTCACAAAGAAAAGAAGAAGCAAGAGGAGGAAGTTTCTGTCCTAAGAAAAGAAGTGATGGCACTTAAGATTATGAAAACGAACTATGAGCACATAGTGAAGGCTCACCAGAACAACCCACAGCAGGGA
GAGGATCAGGTGTCGGACCAGGTCAAGTTCAACATCTTTCAGAGCATCATGGACTCCTTGTTTCAATCTTTCAGCAACTCTGTTTCAATGAGCAGCTTCCAAGAACTGTCGGCCTGTGTTTTCAGTTGGATTGAGGAACACTGCAAGCCACAGACGCTGCGGGAGTTTGTTGTTGGAGTG
CTGCGGCAGCTCAACGGTCAGCTTTAC
>Stickleback_Mlx
ATGACGGACCCGACAACG---TCTCCGGAGGACCACTGG---AAGCAGACCGACGGCGCCTTCAGCGACAGCGGCTTCGACCACGGCTTTTTCGCTGAAACTACCAGAAAGGGTTCAGTTGTGTCTCGGGCCAACAGCATCGGCTCAACAAGCGCCTCTTCAGTACCAAATACAGATGAT
---GAAGACAGCGACTACCGACACGAGACGTCGTACAAGAACTCGTACAAAGACCGACGGAGACAAGCGCACACACAAGCTGAGCAGAAGCGCCGGGATGCCATCAAGAAAGGCTACGATGACCTCCAGTCCATAGTCCCCACCTGCCAGCAGCAGTCCGAGTTTGCAGTCGGAGCGCAG
AAGATCAGCAAGGCCACCGTACTGCAGAAAACAATCGACTACATCCATTTCCTTCACAAAGAAAAGAAGAAGCAGGAGGAGGAAGTTTCTCTACTAAGGAAAGAAGTGATGGCGCTGAAAATCATGAAAACGAACTACGAGCACATAGTGAAGGCCCACCAGAACAACCCCCAGCAGGGA
GACGATCAGGTGTCCGACCAGGTCAAGTTCAACATCTTCCAGAGCATCATGGACTCCCTCTTCCAGTCGTTCAGCAACTCCGTCTCCGTGAGCAGCTTCCAGGAGCTCTCCGCCTGCGTCTTCAGCTGGATCGAGGAGCACTGCAAGCCGCAGACGCTGAGGGAGTTCGTGGTCGGCGTG
CTGCGGCAGCTCAACGGTCAGCTCTAT
>Fugu_Mlx
ATGACGGATCCGACGACG---TCGCCAGAGGAGCACTGG---AAACAGACCGATGGTGCGTTCAGTGACGGCGGCTTTGACCCCAGTTTCTTTGCTGAAACATCCAAACGGGCTACAGTTGTGTCCAGAGCCAACAGCCTCGGCTCTACCAGTGCATCCTCGGTACCAAATACAGATGAT
---GAAGACAGCGACTACAGACATGAGACCTCATATAAAGACTCGTATAAAGACCGTCGAAGGCAAGCACACACCCAGGCGGAGCAGAAGAGGAGGGATGCCATCAAGAAAGGCTACGATGACCTCCAGTCCATCGTACCAACCTGCCAGCAGCAGTCTGAGTTTGCAATGGGAGCACAG
AAGATCAGCAAAGCTACAGTCCTGCAGAAAACGATCGACTATATCCATTTTCTTCATAAAGAGAAAAAGAAACAAGAAGAGGAAGTTTCTGTACTAAGGAAAGAAGTGATGGCCTTAAAGATCATGAAAACGAACTATGAACACATAGTAAAGGCCCACCAGAACAATCCACAGCAAGGA
GAGAACCAGGTGTCTGACCAGATCAAGTTCAGCATCTTTCAGAGCATCATGGATTCTTTATTTCAGTCCTTCAGCACTTCTGTCTCAGTCAGCAGTTTCCAGGAGCTGTCTGCCTGCGTCTTCAGCTGGATCGAGGAGCACTGCAAACCTCAGACACTGAAGGAGTTTGTGCTCGGCGTG
CTGCGGCAGCTCAACGGCCAGCTTTAT
>Spotted_gar_Mlx
ATGACGGAGCCCAGTACT---TCACCGGAGGACCCGTGGAGCAAACAGCCGGATCCCACCTTCGCTGACAATGGACTCGACCCCTCTTTCTTTTCGGACAGTGCAAGGATTGGGAGTGTTGTTTCCAGAGCTAACAGCATTGGTTCCACAAGTGCCTCCTCTGTCCCAAACACAGATGAC
---GAGGACAGCGACTACAGACACGAAGCCTCCTACAAGGAGTCCTACAAAGACCGGAGGAGGCAGGCCCACACGCAGGCAGAGCAGAAAAGGAGAGACGCCATCAAGAAAGGGTATGATGATTTGCAGTCCATAGTCCCGACTTGCCAGCAACAGTCTGATTTTCCCATAGGATCGCAG
AAAATGAGCAAGGCAACCGTGCTGCAGAAGACAATCGACTACATCCAGTTCCTGCACAAGGAGAAGAAAAAGCAGGAAGAGGAAGTGACCACGCTCAGGAAGGAAGTGATGGCGCTGAAGATCATGAAATCGAATTATGAACAGATCGTGAAGGCTCACCAAAACAACCCCCAGCAGGGC
GACGAGCAGGTGTCGGACCAGGTGAAGTTCAGCATATTCCAGAGCATCATGGACTCCCTCTTCCAGTCGTTCAATGCCTCCATCTCGGTGTCCAGCTTCCAGGAGCTGTCCGCTTGCGTCTTCAGCTGGATCGAGGAGCACTGCAAGCCCCAGACCCTCCGTGATTCTGTGGTGGACGTC
CTCCAGCACCTGAACACTCAGTTATAC

S8 Fig. Fasta formatted alignment of intact Mlx coding sequences. Fasta formatted aligned coding sequences for intact Mlx genes from S3 Fig. Sequences were aligned by MAFFT on the guidance server (see methods). Dashes (-) represent gaps in the sequence to maximize alignment.
