# Supplementary material for: Contrasting Patterns in the Evolution of Vertebrate MLX Interacting Protein (MLXIP) and MLX Interacting Protein-Like (MLXIPL) Genes
Source: PLoS One. 2016 Feb 24;11(2):e0149682. doi: 10.1371/journal.pone.0149682 (PMC4766361; doi:10.1371/journal.pone.0149682)
Supplement: S11 Fig — (TXT) [file pone.0149682.s011.txt]

>Human_MLXIPL
MAGALAGLAAGLQVPRV------APSP---DSDSDTDSEDPSLRRSAGGLL------------------------------------------RS-QVIHSGHFMVSSPHS----------DSLPRRRDQEGSVGPSDFGPRSIDPTLTRLFECLSLAYSGKLVSPKWKNFKGLKLLCRDKIRLNNAIWRAWYIQYVKRRKSPVCGFVTPLQGP-EADAHRKPEAVVLEGNYWKRRIEVVMREYHKWRIYYKKRLRKP--------SREDDLLAPKQAEGRWPPPEQWCKQLFSSVVPVLLGDPEEEPGGRQLLDLNCFLSDISDTLF-TMTQSGPSPLQLPPEDAYVGNADMIQPDLTPLQPSLDDFMDI----SDFFTNSRL---PQPPMPSNFPEP-PSFSPVVDSLFSSGTLGPEVP-----PASSAMTHLSGHSRLQARNSCPGPLDSSAFLSSDFLLPEDPKPRLPP---PPVPPPLLHY---------PPPAKVPGLEPCPPPPFPPMAPP-TALLQEEPLFSPRFPFPTVPPAPGVSPL---PAPAAFPPTP-QSVPS--PAPTPFPIELLPLGYSEPAFG------PCFSM-----PRGKPPAPSPRGQKAS-PPTLAPATASPP--TTAGSNNPCLTQLLTAAKPEQALEPP-------------------LVSSTLLRSPGSPQETVPEFP--CTFLPPTPAPTPPRPPP-----GPATLAPSRPLLVPKAERL-----SPPAPS-GSERRLSGDLSSMPGPGTLSVRVSPPQPILSR-GRP-----DSNKTENRRITHISAEQKRRFNIK-LGFDTLHGLVSTLSAQPSLKVSKATTLQKTAEYILMLQQERAGLQEEAQQLRDEIEELNAAINLCQQQLPATGVPITHQRFDQMRDMFDDYVRTRTLHNWKFWVFSILIRPLFESFNGMVSTASVHTLRQTSLAWLDQYCSLPALRPTVLNSLRQLGTSTSILTDPGRIPEQATRAVTE-----GTLGKPL
>Chimpanzee_Mlxipl
MAGALAGLAAGLQVPRV------APSP---DSDSDTDSEDPSLRRSAGGLL------------------------------------------RS-QVIHSGHFMVSSPHS----------DSLPRRRDQEGSVGPSDFGPRSIDPTLTRLFECLSLAYSGKLVSPKWKNFKGLKLLCRDKIRLNNAIWRAWYIQYVERRKSPVCGFVTPLQGP-EADAHRKPEAVVLEGNYWKRRIEVVMREYHKWRIYYKKRLRKP--------SREEDLLAPKQAEGRWPPPEQWCKQLFSSVVPVLLGDPEEEPGGRQLLDLNCFLSDISDTLF-TMTQSGPSPLQLPPEDAYVGNADMIQPDLTPLQPSLDDFMDI----SDFFTNSRP---PQPPMPSNFPEP-PSFSPMVDSLFSSGTLGPEVP-----PASSAMTHLSGHSRLQARNSCPGPLDSSAFLSSDFLLPEDPKPRLPT---PPVPPPLLHY---------PPPAKVPGLEPCPPPPFPPMAPP-TALLQEEPLFSPRFPFPTVPPAPGVSPL---PAPAAFPPTP-QSVPS--PAPTPFPIELLPLGYSEPTFG------PCFSM-----PRGKPPAPSPRGQKAS-PPTLAPATASPP--TTAGSNNPCLTQLLTAAKPEQALEPP-------------------LVSSTLLQSPGSPQETVPEFP--CTFLPPTPAPTPPRPPP-----GPATLAPSRPLLVPKAERL-----SPPAPS-GSERRLSGDLSSMPGPGTLSVRVSPPQPILSR-GRP-----DSNKTENRRITHISAEQKRRFNIK-LGFDTLHGLVSTLSAQPSLKVSKATTLQKTAEYILMLQQERAGLQEEAQQLRDEIEELNAAINLCQQQLPATGVPITHQRFDQMRDMFDDYVRTRTLHNWKFWVFSILIRPLFESFNGMVSTASVHTLRQTSLAWLDQYCSLPALRPTVLNSLRQLGTSTSILTDPGRIPEQATRAVTE-----GTLGKPL
>Vervet-AGM_Mlxipl
MAGALAGLAAGLQVPRV------APSP---DSDSDTDSEDPSLRRSASCLL------------------------------------------RS-QVIHSGHFMVSSPHS----------DSLPRRRDQEGSLGPSDFGPRSIDPTLTRLFECLSLAYSGKLVSPKWKNFKGLKLLCRDKIRLNNAIWRAWYIQYVERRKSPVCGFVTPLQGP-EADAHRKPEAVVLEGNYWKRRIEVVMREYHKWRIYYKKRLRKS--------SREEDLLAPKQAEGGWPPPEQWCKQLFSSVVPVLLGDPEEEPGGRQLLDLNCFLSDISDTLF-TMTQSGPSPLQLPPEDAYVGNADMIQPDLTPLQPSLDDFMDI----SDFFTNSRP---PQPPMPSNFPEP-PNFSPVVDSLFSSGTLGLEVP-----PASSAMTHLSGHSRLQARNSCPGPLDSSAFLSSDFLLPEDPKPRLPP---PSVPPPLLHY---------PPPAKVPGLEPCPPPPFPPMAPP-TALLQEEPLFSPRFPFPTVPPAPGVSPL---PAPAAFPPTP-QSVPS--PAPTPFPIELLPSGYSEPAFG------PCFSV-----PRGKPPAPSPRGQKAS-PPTLAPATASPP--TTVGSNNPCLTQLLTAAKPEQALEPP-------------------LVSSTLLRSPGSPQETVPEFS--CTFLPPTPAPTPPRPPP-----GPATLAPSRPLLVPKAEGL-----SPPALS-GSERRLSGDLSSMPGPGTLSVRVSPPQPILSR-GRP-----DSNKTENRRITHISAEQKRRFNIK-LGFDTLHGLVSTLSAQPSLKVSKATTLQKTAEYILMLQQERAGLQEEAQQLRDEIEELNAAINLCQQQLPATGVPITHQRFDQMRDMFDDYVRTRTLHNWKFWVFSILIRPLFESFKGMVSTASVHTLRQTSLAWLDQYCSLPALRPTVLNSLRQLGTSTSILTDPGRIPEQATRAVTE-----GTLGKPL
>Pig_Mlxipl
MAGALAGLVAGLQGPRL------VPSP---DSDSDTDSEDPSTRRSAGGLL------------------------------------------RS-QVIHSGHFMVSSPHS----------DSLTRRRDQEGPLGLADFGPRSIDPTLTRLFECMSLAYSGKLVSPKWKNFKGLKLLCRDKIRLNNAIWRAWYIQYVERRKSPVCGFVTPLQGP-EADEHRKPEAVILEGNYWKRRIEVVMREYHKWRIYYKKRLRKS--------SREGDLLAPKQAEGGWQPPERWCEQLFTSVVPVLLGGPEEEPGGRQLLDLDCFLSDISDTLF-TTTQPSPTPLQLPPEDAYVGNADMIQPDLTPLQPSLDDFMEI----SDFFTNYRP---PQTPTPSNFSEP-PSFGPMADPVLSSGVLGSELP-----PASLGMTQLSGHNRLQARSSCPGPLDSSAFLSSDFLLPEDPKPKLPPQAQAPAAPPLIQY---------PSPTKGLGLEPCPPPPFPPMVPP-PAMLQEEPLFSPRFSFPTIPPALGVSPL---STPTAFPATA-QPGPG--PTPAPFPIDLQRLGYSEPPFG------PHFMVPQSARPRGKPPTLSPRGRKPS-APTLAPATASPT--ATAGGNNPCLTQLLTAAKPEQALEPP-------------------LASGPLLRSPGSPQETVPDFP--CTFFPPTLASTPPRPPP-----GPATLAPPRPLIVPKVERL-----SPPAPS-GGERRLSGELNSAPGPGTLSIHISPSQPIPGRGGRP-----D--KTENRRITHISAEQKRRFNIK-LGFDTLHGLVSTLSTQPNLKMSKATTLQKTAEYITMLQQERAAKQEEAQQLRDQIEELNAAINLCQQQLPATGVPITHQRFNQMRDMFDDYVRTRTLHNWKFWVFSILIRPLFESFNGMVSTASLQSLRQTSLAWLDQYCSLPALRPTVLNSLRQLSTSTSILTDPDCIPEQATRAVTE-----GTLGKPL
>Dog_Mlxipl
MAGALAGLAAGLHGPRG------VPSQ---DSDSDTDSEDPSARRSAGGLL------------------------------------------RS-QVIHSGHFMVSSPHS----------DSLPRRRDQEGPMGPADFGPRSIDPTLTRLFECMSLAYSGKLVSPKWKNFKGLKLLCRDKIRLNNAIWRAWYIQYVERRKSPVCGFVTPLQGP-EADEHRKPEAVVLEGNYWKRRIEVVMREYHKWRIYYKKRLRKS--------SREGDLLAPKQAEGDWQPPERWCEQLFSSVVPVLLGGPEKEPGGRQLLDLDCFLSDISDTLF-TMTQPSSAPLQLPPEDAYVGNADMIQPDLTPLQPSLDDFMEI----SDFFTSYRP---PQTPTPSHFPEP-PSFGPMADPFFSSGILGSEVP-----PASSGVTHLSGHNRLQARSSCPGPLDSSAFLNSDFLLPEDPKPKLPP---PPVPPPLFQY---------PALAKGPGLEPCAPPTFPPMAPP-PALLQEEPLFSPRFPFSTIPPAPGVSPL---PAPTAFPPTP-QPGPG--PAPPPFPIDLLPSGYLEPQFG------PHFTVPQSMRPRGRPPTPSPRGRKPS-PPTLAPATANST--ATAGGSNPCLTQLLTAAKPEQTLEPP-------------------LVSSTLLRPSGSPQEMAPEFP--CTFLPPTPAPTPPRPPP-----GPATLAPPRPLIVPKAERL-----SPPAHS-GGKRRLSGELSSMQGLGTLSVHVSPPQPILSR-GRP-----DNNKTENRRITHISAEQKRRFNIK-LGFDTLHGLVSTLSAQPSLKVSKATTLQKTAEYIAMLQQERAAMQEEAQQLRDQIEELNAAINLCQQQLPATGVPITHQRFDQMRDMFDDYVRTRTLHNWKFWVFSILIRPLFESFNGMVSTASLQSLRQTSLAWLDQYCSLPALRPTVLNSLRQLSTSTSILTDPACIPEQATRAVTE-----GTLGKPL
>Bushbaby_Mlxipl
MAGALAGLATGLQVPRI------APSP-DSDSDSDTDSEDPNLRRSAGGLL------------------------------------------RS-QVIHSGHFMVSSPHS----------DSLTRRRDQEGPGGLADFGPRSIDPTLTRLFECLSLAYSGKLVSPKWKNFKGLKLLCRDKIRLNNAIWRAWYIQYVERRKSPVCGFVTPLQGP-EADAHRKPEAVVLEGNYWKRRIEVVMREYHKWRIYYKKRLRKS--------SREGDLLAPKQADGRWPPPERWCEQLFSSVVPVLLGGPEEEPGGRQLLDLECFLSDISDTLF-TMTQPSPSPLQLPPEDAYVNNADMIQPDLTPLQPSLDDCMEI----SDFFTNYRP---PQTPTPSNFLEP-PSFSPMADSFFSSGILGPEVT-----AASSGLTHLSGHGRLQARNSSPGPLDSSTFLSSEFLLPEDPKPRLPP---PLTPPPLFQY---------SPPAKALGLEPCPPPPFPPMAPP-PAVLQEESLFSPRLPFPTVPPGLGVSPL---PVPTPFPPTP-QPTPG--PTTSPFPINLMATGCPEPLFG------PCFSTSQGTWPRGKPPS---RGRKAR-PPTLAPATASPTVAATAGGSNPCLTQLLTAAKPEQALEPP-------------------LVSSALLRPPGSPQETVPEFP--CTFFPPTPAPTPARPPP-----GPATLAPSRPLIVPKAERL-----SPPTPS-GSERRLSGELNSTPSPGTLSIRISPPQPIIHR-GRA-----DNNKTENRRITHISAEQKRRFNIK-LGFDTLHGLVSTLSAQPSLKVSKATTLQKTAEYIVMLQQERAAMQEEAQQLRDEIEELNAAINLCQQQLPATGVPITHQRFDQMRDMFDDYVRTRTLHNWKFWVFSVLIRPLFESFNGMVSTASLHSLRQTSLAWLDQYCSLPALRPTVLNSLRQLSTSTSILTDPGCIPEQATRAVTE-----GTLGKPL
>Mouse_Mlxipl
MARALADLSVNLQVPRV------VPSP---DSDSDTDLEDPSPRRSAGGLH------------------------------------------RS-QVIHSGHFMVSSPHS----------DSLTRRRDQEGPVGLADFGPRSIDPTLTHLFECLSLAYSGKLVSPKWKNFKGLKLLCRDKIRLNNAIWRAWYIQYVQRRKSPVCGFVTPLQGS-EADEHRKPEAVILEGNYWKRRIEVVMREYHKWRIYYKKRLRKS--------SREGDFLAPKQVEGGWPPPERWCEQLFSSVVPVLLGGSEEEPGGRQLLDLDCFLSDISDTLF-TMTQPSPSSLQLPPEDAYVGNADMIQPDLTPLQPSLDDFMEI----SDFFTNYRP---PQTPTSSNYIES-PSFGPMADSLFSSGILAPEMPSPASSSSSSGMTPHSGNTRLQARNSCSGPLDPNPFLSSEFLLPEDPKTKIPP---APGPTPLLPF---------PTPVKVHGLEPCTPSPFPTMAPP-PSLLPEESLLSARFPFTSAPPAPGVSTL---PAPTTFVPTP-Q--PG--PGPVPFSVDHLPHGYLEPVFG------PHFTVPQGMQPRCKPSSPSPGGQKAS-PPTLASATASPTATATARDNNPCLTQLLRAAKPEQALEPP-------------------TMPGTLLRPPESPQDTVSEIPRARAFFPPIPAPTPPRPPP-----GPATLAPPRSLVVPKAERL-----SPPASS-GSERRLSGDLNSIQPSGALSVHLSPPQTVLSR-GRV-----DNNKMENRRITHISAEQKRRFNIK-LGFDTLHGLVSTLSAQPSLKVSKATTLQKTAEYILMLQQERAAMQEEAQQLRDEIEELNAAINLCQQQLPATGVPITHQRFDQMRDMFDDYVRTRTLHNWKFWVFSILIRPLFESFNGMVSTASLHSLRQTSLAWLEQYCSLPALRPTVLNSLRQLSTSTSILTDPSLVPEQATRAVTE-----GTLGRPL
>Rat_Mlxipl
MARALADLSVNLQVPRV------VPSP---DSDSDTDLEDPSPRRSAGGLH------------------------------------------RS-QVIHSGHFMVSSPHS----------DSLTRRRDQEGPVGLADFGPRSIDPTLTRLFECLSLAYSGKLVSPKWKNFKGLKLLCRDKIRLNNAIWRAWYIQYVQRRKSPVCGFVTPLQGS-EADEHRKPEAVVLEGNYWKRRIEVVMREYHKWRIYYKKRLRKS--------SREGDFLAPKQVEGGWPPPERWCEQLFSSVVPVLLGGSEEEPGGRQLLDLDCFLSDISDTLF-TMTQPSPSSLQLPSEDAYVGNADMIQPDLTPLQPSLDDFMEI----SDFFTNYRP---PQTPTSSNFPEP-PSFGPMADSLFSGGILGPEMPSPASASSSSGMTPLSGNTRLQARNSCSGPLDPSTFPSSEFLLPEDPKTKMPP---APVPTPLLPY---------PGPVKVHGLEPCTPSPFPTMAPP-PALLSEEPLFSARFPFTTVPPAPGVSTL---PAPTTFVPTP-QPGPG--PGPVPFPVDHLPHGYLEPVFG------PHFTVPQGVQPRCKPCSPPPGGRKAS-PPTLTSATASPTATATARDNNPCLTQLLRAAKPEQVLEPS-------------------TVPSTLLRPPESPQDAVPEIPRVRAFYPPIPAPTPPRPPP-----GPATLAPPRSLVVPKAERL-----SPPASS-GSERRLSGDLNSIQPPGALSVHLSPPQTVLSR-GRV-----DNNKMENRRITHISAEQKRRFNIK-LGFDTLHGLVSTLSAQPSLKVSKATTLQKTAEYILMLQQERAAMQEEAQQLRDEIEELNAAINLCQQQLPATGVPITHQRFDQMRDMFDDYVRTRTLHNWKFWVFSILIRPLFESFNGMVSTASLHSLRQTSLAWLDQYCSLPALRPTVLNSLRQLSTSTSILTDPSLVPEQATRAVTE-----GPLGRPL
>Guinea_pig_Mlxipl
MARALAGLASRLQVPRV------VSSP---DSDSDTDSEDPGPRRSAGGLL------------------------------------------RS-QVIHSGHFMVSSPHS----------DSLTRRRDQEGPIGLGDFGPRSIDPTLTHLFECLSLAYSGKLVSPKWKNFKGLKLLCRDKIRLNNAIWRAWYIQYVQRRKSPVCGFVTPLQGP-EADEHRKPEAVVLEGNYWKRRIEVVMREYHKWRIYYKKRLRKS--------IREGDLLAPKQAEGGWPPPERWCQQLFSSVVPVLLGSPEEEPGGRQLLDIDCFLSDISDTLF-TMTQPNSSPLQLPPEDAYISNADMIQPDLTPLQPSLDDFMES----SDFFTNYRL---PQTPTASNFMEP-PSFTPMADSGFGSGILAPEAP-----PASSGLPHIPGQSRLQARNSCPGPLDPSAFRSSDFFLPEEPKAKLPP---PSGPPHLLQY---------PAPDKVPGLQPCTPSSFPPVASA-PALLQEEPRFSARFPFPAAPQARGASPL---PAPTAFPATPVQPIPGPVPGPTPFPIDPLSSGYPEPSFS------SPFAVPQGVQPRGKPLGPPSRERKASTTPTLAS--------ATTQGSNPCLTQLLRAAKTEQAVEPP-------------------LVPSTLLRPPGSPQETVPEFP--HVFFPLTLASIPPRPPL-----GPATLAPPRPLIVPKAERL-----SPPAPS-GSERRLSEELNCVPALGALSVGVSPPPLVPCR-GRP-----DNSKTESRRITHISAEQKRRFNIK-LGFDILHGLVSTLSAQPNLKVSKATTLQKTAEYIIMLQQERAALQQEAQQLRDEIEELNAAINLCQQQLPATGVPITHQRFDQMRDMFDDYVRTRTLHNWKFWVFSILIRPLFESFNGMVSTASLHSLRQTSLAWLDQYCSLPALRPTVLNSLRQLSASTSILTDPSRVPEQATRAVTE-----GILGRPL
>Opossum_Mlxipl
MAGALAGLAGGFPGPRA------EPAP---DSDSDTDSEGPGPRRGASSLL------------------------------------------RSPQVIHSGHFMVSSPHS----------DSVPRRGAQEGPVGPGDFGPRSIDPTLTRLFECMSLAYSGKLVSPKWKNFKGLKLLCRDKIRLNNAIWRAWYIQYVQRRKSPVCGFVTPLQGS-EADEHRKPEAVVLEGNYWKRRIEVVMQEYHKWRIYYKKRLRKS--------SREGDFLAPKQAEGGWRPPERWCEQLFSSVVPVLLGGPEEEPGGRQLLDLDCFLSDISDTLF-TMTQPSPAPLQLPPDDAYIGNADMIQPDLTPLQPSLDDFMDI----SEFFINYRA---SSTLVS--FSEP-LXFSSMADPLFSGGFLAPESQ-----AAPPGVPLLLG-SRVPARSSCSAPLDSPAFLSPDFLLPEDPKPK-PP-------QALLHF---------PAPPKAPGLEP----------------------WARR----GVPEGLGGSGL---GA---------------------------SGGGESGLFSWVCSWFFFFAA-----PRGRRPSPA----------------------ASAGGSNPCLTQLLTAPKPEHTLEAP-------------------PSSAT-LGPSGSPKPGPRDFP--GAFFSP-----PAQPAL-----TPATL-------VPKAERL-----SPPA-A-GHERRLSGELPPLPGPMGLGSRISPPQPTLGR-GRP-----D--KTENRRITHISAEERRRFQHQAWAFDTLHGLVSTLSAQPSLKVSKATTLQKTAEYIAMLQQERAAMQEEAQHLRDQIEELNAAINLCQQQLPATGVPITHQRFDQMRDMFEDYVRTRTLHNWKFWVFSLLIRPLFESFNGMVSTASLHSLRQTSLAWLDQYCSLPALRPTILSSLRQLSTSTCILTDPARVPEQATRAVTE-----GKLQHPS
>Human_MLXIP
MAADVFMCSPRRPRSRGRQVLLKPQVS-EDDDDSDTDEPSPPPASGAATPARAHASAAPPPPRAGPG----------------REEPP-----RRQQIIHSGHFMVSSPHREHPPKKGYDFDTVNKQTCQTYSFGKTSSCHLSIDASLTKLFECMTLAYSGKLVSPKWKNFKGLKLQWRDKIRLNNAIWRAWYMQYLEKRKNPVCHFVTPLDGSVDVDEHRRPEAITTEGKYWKSRIEIVIREYHKWRTYFKKRLQQHKDEDLSSLVQDDDMLYWHKHGDGWKTP-----------VPM-----EEDP----LLDTDMLMSEFSDTLFSTLSSHQPVAWPNPREIAHLGNADMIQPGLIPLQPNL-DFMDTFEPFQDLFSSSRSIFGSMLPASASAPVPDPNNPPAQESILPTTAL-PTVSLPDSLIAPPTAPSLAH----MDEQGC----EHTSRTEDPFIQPTDFGPSEPP---LSVPQPFLPVFTMPLLSPSPAPPPISPVLPLVPPPATALNPPAPPTFHQPQKFAGVNKAPSVITHTASATLTHDAPATTFSQSQGLVITTHHPAPSAAPCGLALSPVTR--------------PPQPRLTFVHPKPVSLTGGRPKQPHKIVPAPK-PEP-VSLVLKNARIAPAAFSGQPQAVIMTSGPLKREGMLASTVSQSNVVIAPAAIARAPG-----VPEFHSSILV-TDLGHGTSSPPAPVSRLF-PSTAQDP----LGKGEQVPLHGGSPQVTVTGPSRDCPNSGQASPCASEQSPSPQSPQNNCS--GKS--DPKNVAALKNRQMKHISAEQKRRFNIK-MCFDMLNSLISNNSKL----TSHAITLQKTVEYITKLQQERGQMQEEARRLREEIEELNATIISCQQLLPATGVPVTRRQFDHMKDMFDEYVKTRTLQNWKFWIFSIIIKPLFESFKGMVSTSSLEELHRTALSWLDQHCSLPILRPMVLSTLRQLSTSTSILTDPAQLPEQASKAVTRIGKRLGES----
>Chimpanzee_Mlxip
MAADVFMCSPRRPRSRGRQVLLKPQVS-EDDDDSDTDEPSPPPASGAATPARAHASAAPPPPRAGPG----------------REEPP-----RRQQIIHSGHFMVSSPHREHPPKKGYDFDTVNKQTCQTYSFGKTSSCHLSIDASLTKLFECMTLAYSGKLVSPKWKNFKGLKLQWRDKIRLNNAIWRAWYMQYLEKRKNPVCHFVTPLDGSVDVDEHRRPEAITTEGKYWKSRIEIVIREYHKWRTYFKKRLQQHKDEDLSSLVQDDDMLYWHKHGDGWKTP-----------VPM-----EEDP----LLDTDMLMSEFSDTLFSTLSSHQPVAWPNPREIAHLGNADMIQPGLIPLQPNL-DFMDTFEPFQDLFSSSRSIFGSMLPASASAPVPDPNNPPAQESILPTTAL-PTVSLPDSLIAPPTAPSLAH----MDGQGC----EHTSRTEDPFIQPTDFGPSEPP---LSVPQPFLPVFTMPLLSPSPAPPPISPVLPLVPPPATALNPPAPPTFHQPQKVAGVNKAPSVITHTASATLTHDAPATTFSQSQGLVITTHHPAPSAAPCGLALSPVTQ--------------PPQPRLTFVHPKPVSLTGGRPKQPHKIVPAPK-PEP-VSLVLKNARIAPAAFSGQPQAVIMTSGPLKREGMLASTVSQSNVVIAPAAIARAPG-----VPEFHSSILV-TDLGHGTSSPPAPVSRLF-PSTAQDP----LGKGEQVPLHGGSPQVTVTGPSRDCPNSGQASPCASEQSPSPQSPQNNCS--GKS--DPKNVAALKNRQMKHISAEQKRRFNIK-MCFDMLNSLISNNSKL----TSHAITLQKTVEYITKLQQERGQMQEEARRLREEIEELNATIISCQQLLPATGVPVTRRQFDHMKDMFDEYVKTRTLQNWKFWIFSIIIKPLFESFKGMVSTSSLEELHRTALSWLDQHCSLPILRPMVLSTLRQLSTSTSILTDPAQLPEQASKAVTRIGKRLGES----
>Vervet-AGM_Mlxip
MAADVFMCSPRRPRSRGRQVLLKPQVP-EDDDDSDTDEPSPPPASGAATPARAHASAAPPPPRAGPG----------------REEPP-----RRQQIIHSGHFMVSSPHREHPPKKGYDFDTVNKQTCQTYSFGKTSSCHLSIDASLTKLFECMTLAYSGKLVSPKWKNFKGLKLQWRDKIRLNNAIWRAWYMQYLEKRKNPVCHFVTPLDGSVDVDEHRRPEAITTEGKYWKSRIEIVIREYHKWRTYFKKRLQQHKDEDLSSLVQDDDMLYWHKHGDGWKTP-----------VPM-----EEDP----LLDTDMLMSEFSDTLFSTLSSHQPVAWPNPREIAHLGNADMIQPGLIPLQPNL-DFMDTFEPFQDLFSSSRSIFGSMLPASASAPVPDPNNPPAQESVLQTTAL-PTVSLPDSLIAPPTAPPLAH----VDGQSC----EHTSRAEDPFIQPTDFGPSEPP---LSVPQPFLPVFTMPLLSPSPAPPPVSPVLPLVPPPATALNPPAPPTFHQPQKFAGVSKVPSVITHTASATLTHDASATTFSQSQGLVITTHHPAPSAAPCGLALSPIPR--------------PPQPRLTFVHPKPVSLTGGRPKQPHKIVPAPK-PEP-VSLVLKNTCITPAAFSGQPQAVIMTSGPLKREGILASTVSQSNVVIAPAAIARAPG-----VPEFHSSILV-TDLSHGTNSPPAPISRLF-PSTAQDP----LGKGEQVQLHGGSPQVTVTGPSRDCPNSGQASPCASEQSPSPQSPQNNCS--GKS--DPKNVAALKNRQMKHISAEQKRRFNIK-MCFDMLNSLISNNSKL----TSHAITLQKTVEYITKLQQERSQMQEEARRLREEIEELNATIISCQQLLPATGVPVTRRQFDHMRDMFDEYVKSRTLQNWKFWIFSIIIKPLFESFKGMVSTSSLEELHRTALSWLDQHCSLPILRPMVLNTLRQLSTSTSILTDPAQLPEQASKAVTRIGKRLGES----
>Bushbaby_Mlxip
MAADVFMCSPRRPGNRGRPVLLKPQVP-EDDDDSDTDEPSPPPASGATAAARAHASAAQHPPRAGPG----------------REEPP-----RRQQIIHSGHFMVSSPHREHPPKKGYDFDTVNKQTCQTYSFGKTSSCHLSIDASLTKLFECMTLAYSGKLVSPKWKNFKGLKLQWRDKIRLNNAIWRAWYMQYLEKRKNPVCHFVTPLDGSVDVDEHRRPEAITTEGKYWKSRIEIVIREYHKWRTYFKKRLQQHKDEDLSSLAQDDDMLYWHKHRDGWKTP-----------VPM-----EEDP----LLDTDMLMSEFSDTLFSTLSSHQPVAWPNPREIAHLGNADMIQPGLIPLQPNL-DFMDTFEPFQDLFSSSRSIFNSLLPAPASASAPDPNSTPAQESILPTTTL-PTGSLPDNLIVPPTAPSLDP----TDGQGC----ERVSRTGDPFIQPSDFGPSEPS---LSIPQSFLPVFTVPLLSPSPAPAPMSPALPLV-PPATALNPPAPSAFLQPQKSAGVSKSPSVITHTASATLTHDASA-TFSQSQGLLITTHHPAPSTAPCSLALSPITQ--------------SPAPRLTFVPPKPVSMTGGRPKQPPKIVPAPK-PEP-VSLVLKNACLAPAAFSGQPQAVIMTSGHLKREGMLASTVSQSNVVIAPAAIARAPG-----VTEFHSSILV-TDLSHSTSSQPGPVSRLFSPGTIQDS----LVKGEQVSLPGGSPQVPVTGPSRDGSNSGQASPCALEQSPSPQSPQNNCS--GKS-ADPKNMAALKNRQMKHISAEQKRRFNIK-MGFDTLNSLISNSSKL----TSHAITLQKTVEYITKLQQERSQMQEEARRLRDEIEELNATIISCQQLLPATGVPVTRRQFDHMRDMFDEYVKSRTLQNWKFWIFSIIIKPLFESFRGMVSSSSLEELHQTALSWLEQHCSLPVLRPMVLNTLRQLSTTTSILTDPSQLPEQASEAVTRIGKRSGES----
>Pig_Mlxip
MAAEVFLCSGRRPHSRGRAVLLKPQVP-EDDDDSDTDEPAPPPASGAATLARGHASAGPPQPRAGSG----------------REEPP-----RRQQIIHSGHFMVSSPHREHPPKKGYDFDTVNKQTCQTYSFGKTSSCHLSIDASLTKLFECMTLAYSGKLVSPKWKNFKGLKLQWRDKIRLNNAIWRAWYMQYLEKRKNPVCHFVTPLDGSVEVDEHRRPEAITTEGKYWKSRIEIVIREYHKWRTYFKKRLQQHKDEDLSSLAQDDDMLYWHKHGDGWKTP-----------VPM-----EEDT----LLDTDMLMSEFSDTLFSTLSSHPPVAWPNPREIAHLGNADMIQPGLMPLQPNL-DFMDTFEPFQDLFSSSRSIFGSMLPAPASAAAPDPNSPPAQESILPTTAL-PTSSLPDSFIAPPVVTALDP----TNGQGC----EHTSQPGDPFVQPAELGPSAPP---LTVPQSFLPVFTMPLLSPSPAPAPVSPALHLGPPPATALSPPTPPAFLQPQKFAEVSKSPSVITHTASATLTHDASATTFSQSQGLIITTRYPTPSMSACGLALSPVTRP---------MTVGPPQPRLTFVHPKPVSLPGVRHKQPPKIVPAPK-PEP-VSLVLKNARIAPAAFSGPPQAVIMTSGPLKREGMLASTVSQSNMVITPAAITRAPG-----VTEFHSSILV-TDLGHSTGSQPAPVSRLFSPSTVPDS----LVKGEQAPLHGGAPSVPATGPSRDCPNSGQASPCASEQSPSPQSPQNNCS--GKSTADLKNVAALKNRQMKHISAEQKRRFNIK-MGFDTLNSLISNNTKL----TSHAITLQKTVEYITKLQQERSQMQEEARRLREEIEELNATILSCQQLLPATGVPVTRRQFDHMRDMFDEYVKSRTLQNWKFWIFSVIIKPLFESFKGVVSTSSLEELHRTALSWLDEHCSLPVLRPTVLNTLRHLSTTTSILTNPSQLPEQAAEAVTRIGKRPGES----
>Dog_Mlxip
MAADVFMCSPRRPRSRGRPMLLKPQVP-EDDDDSDTDEPSPPPACASAAPARAHASAAPPPPRAGPG----------------REEPP-----RRQQIIHSGHFMVSSPHREHPPKKGYDFDTVNKQTCQTYSFGKTSSCHLSIDASLTKLFECMTLAYSGKLVSPKWKNFKGLKLQWRDKIRLNNAIWRAWYMQYLEKRKNPVCHFVTPLDGSVEVDEHRRPEAITTEGKYWKSRIEIVIREYHKWRTYFKKRLQQHKDEDLSSLAQDDDMLYWHKRGDGWKTP-----------VPM-----EEDP----LLDTDMLMSEFSDTLFSTLSSHQPVAWPNPREIAHLGNADMIQPGLIPLQPNL-DFMDTFEPFQDLFSSSRSIFGSMLPAPVSAPAPDPNSPPAQETILPTSAL-PTVSLPDSLIAPPAATALDP----TDRQGC----ERAPRPGDPFIQPTDFGPPAPP---LNVPQPFLPVFTMPLLSPSPAPAPTSPALPLAPPPATALSPSAPPTFLHP-KFAGASKSPSVITHTASATLTHDASATTFSQSQGLVITTHHPTPSVSPCGLALPPATRP---------PTAGPPQPCLTFVHPKPVSLTGGRPKQPPKIVPAPK-PES-VSVVLKNACIAPAAFSGQPQAVIMTSGPLKREGMLASTVSQSNMVLTPTAIARGPG-----VTEFHSGILV-TDLGHTTSSQPAPVSRLFSPSTVQDS----LVKGEQ---------VPATGSSRDCPNSGQASPCASEQSPSPQSPQNNCS--GKS-ADPKNVAALKNRQMKHISAEQKRRFNIK-MGFDTLNSLISNNSKL----TSHAITLQKTVEYITKLQQERSQMQEEARRLREEIEELNATIISCQQLLPATGVPVTRHQFDHMRDMFDEYVKSRTLQNWKFWIFSIIIKPLFESFKGMVSTSSLGELHRTALSWLDQHCSLPVLRPTVLNTLRHLSTTTSVLTDPSQLPEQAAEAVTRIGKRSGES----
>Mouse_Mlxip
MAADVFMCSPRRPRSRGRSVLLKPQVP-EDDDDSDTDEPSPPPPSGVATSARAHASAAPLPPRAGPG----------------REEPP-----RRQQIIHSGHFMVSSPHREHPPKKGYDFDTVNKQTCQTYSFGKTSSCHLSIDASLTKLFECMTLAYSGKLVSPKWKNFKGLKLQWRDKIRLNNAIWRAWYMQYLEKRKNPVCHFVTPLDGSVDVDEHRRPEAITTEGKYWKSRIEIVIREYHKWRTYFKKRLQQHKDEDLSSLAQDDDMLYWHKHGDGWKTP-----------VPM-----EEDS----LLDTDMLMSEFSDTLFSTLSSHQPVAWPNPREIAHLGNADMIQPGLIPLQPNL-DFMDTFEPFQDLFSSSRSIFGSMLPPPSSLPAADPSSPPSQGNILPNTAL-PPASLPNSLITSSAAPSLDP----TEGQGC----ERTSQTVDPFIQPADFGPSEPP---LSVPQPFLPVFTMTLLSPGPAPAPVPTALPLVPSPAPTLNPPTPPAFLQPQKFAGVSKSTPVITHTASATLTHDASATTFSQNQGLVITAHHPTPSSSPCALALSPVPQP---------PAVGPPQPHLTFIHPKPVSLTGVRHKQPPKIVPAPK-PEP-VSLVLKNACIAPAAFSGQPQKVIMTSAPLKREGILASTVSPSNVVIASAAITRASG-----VTEF---------LSHSTSSQPSPVSRLFSPSTVQDS----LVKGEQVSLHGGSPQVPATGSSRDCPNSGQASPCPSEQSPSPQSPQNNCS--GKS-TDPKNVAALKNRQ-KHISAEQKRRFNIR-MGFNTLNSLISNNSKQ----TSHAITLQKTMEYITKLQQERMQMQEEARRLREEIEELNTTIISCQQLLPATGVPVNCRQLDHMRDMFDEYVKSRTLQNWKFWIFSMIIKPLFESFKGMVSTSSLEEFHRTALSWLDQHCSLPVLRPMVLSTLRQLSTTTSILTDPSQLPEQASEAVTRMGKRSGES----
>Rat_Mlxip
MAADVFMCSPRRPRSRGRSVLLKPQVP-EDDDDSDTDEPSPPPPSGVATSARAHASAAPLPPRAGPG----------------REEPP-----RRQQIIHSGHFMVSSPHREHPPKKGYDFDTVNKQTCQTYSFGKTSSCHLSIDASLTKLFECMTLAYSGKLVSPKWKNFKGLKLQWRDKIRLNNAIWRAWYMQYLEKRKNPVCHFVTPLDGSVDVDEHRRPEAITTEGKYWKSRIEIVIREYHKWRTYFKKRLQQHKDEDLSSLAQDDDMLYWHKHGDGWKTP-----------VPM-----EEDS----LLDTDMLMSEFSDTLFSTLSSHQPVAWPNPREIAHLGNADMIQPGLIPLQPNL-DFMDTFEPFQELFSSSRSIFGSMLPPPTSVPAPDPSSPPSQGNILPNPAL-PPVSLPNSLIASSAAPSLDP----TEGQGC----ERTSQSVDPFIQPADFGPSEPP---LSVPQPFLPVFTMTLLSPGPAPAPVPTALPLVSPPAPTLNPPTPPAFLQTQTFAGVSTSSPVITHTASATLTHDASATTFSQSQGLVITAHHPTPSPSPCGLALSPIPQP---------PAVGPPQPHLTFIHPKPVSLTGVRHKQPPKIVPAPK-PEA-VSLVLKSACIAPAAFTGQPQKVIMTSAPLKREGILASTVSPSSVVIASAAITRASG-----VTEF---------LSHSTSSQPSPASRLFSPSAVQDA----LVKGEQAALHGG-PQAPATGSSRDCPNSGQASPCPSEQSPSPQSPQNNCS--GKS-TDPKNVAALKNRQ-KHISAEQKRRFNIR-MGFNTLNSLISNNSKQ----TSHAITLQKTMEYITKLQQERMQMQEEARRLREEIEELNTTIISCQQLLPATGVPVNCRQFDHMKDMFDEYVKSRILQNWKFWIFSMIIKPLFESFKGMVSTSSLEEFHRTALSWLDQHCSLPVLRPMVLSTLRQLSTTTSILTDPSQLPEQASEAVTRIGKRSGES----
>Guinea_pig_Mlxip
MAADVFMCSPRRPRSRVRSVLLKSPVP-EDDDDSDTDEPSPPPASGSASVARAHASAAPLPPRSGSG----------------REEPP-----RRQQIIHSGHFMVSSPHREHPPKKGYDFDTVNKQTCQTYSFGKTSSCHLSIDASLTKLFECMTLAYSGKLVSPKWKNFKGLKLQWRDKIRLNNAIWRAWYMQYLEKRKNPVCHFVTPLDGSVEVDEHRRPEAITTEGKYWKSRIEIVIREYHKWRTYFKKRLQQHKDEDLSSLAQDDDMPYWHKHGDGWKTP-----------VPM-----EEDP----LLDTDMLMSEFSDTLFSTLSSHQPVAWPNPREIAHLGNADMIQPGLIPLQPNL-DFMDTFEPFQDLFSASRAIFGSVPPVPASAPVPDASSSPAEDSILPATAL-PTVSLPDSLIAPSVGPPLQP----SASQGC----DRASQPGDPFLQSPDFTPSESP---LGVAQPFLPVFPMPLLSPGPTQTPSPPGIPSVPPPGPALTPPAPPAFQQLPRFSGLSKPPPVITHTASTTLTHAAATTTFSQSQGLVIAAPHPPPSPSPCPLTLSPVPQP---------PAIGSSQTRLTFVHPKPVSLTGGRPKQPLKIVPAPK-PES-MSLVLKSTHLTPAAFPGHPQAVIMTSGPLKREGMLASTVSQPGVVITPASIPRAPG-----VTEFHSGILV-TDLGHSSSSQPAPVSRLFSPGIVQDS----LVKVEQAPLRGGSPQVPATGPGRDGLNSGQASPCASEQSPSPQSPQNNCS--GKS-ANPKNMSVLKNQQLKHISAEQKRRFNIK-MGFNTLNSLISNNSKP----SSHAITLQKTVEYITKLQQERSQMQEEARRLREEIEELNATIISCQQLLPASGVSVTPRQVDHMTDMFDEYVKSRTLQNWKFWIFSIIIKPLFESFKGVVSTSSLEELHRTALSWLDQHCSLPVLRPMVLSTLRQLSTTTSILTDPSQLPEQASEAVTRVGPRSGES----
>Opossum_Mlxip
MAADVFMCSPRRPGGGARPVLLKAPAPDDDDDDSDTDEPAVAATAAAAAPAGSGPSSGPARPRPGPAATAGGPDDDEDDEAEDEEGAPGERRRGRQQIIHSGHFMMSSPHREHPPKKGYDFDTVNKQTCQTYSFGKTSSCHLSIDASLTKLFECMTLAYSGKLVSPKWKNFKGLKLQWRDKIRLNNAIWRAWYMQYLEKRKNPVCHFVTPLDGSVEVDEHRRPEAITTEGKYWKHRIEIVIREYHKWRTYFKKRLQKHKDEDLSSLVRDDDLLFWHKSGDGWDTP-----------VPM-----EEDP----LLDTDMLMSEFSDTLFSTLSSHQPMAWPNPREIAHLGNADMIQPGLIPLQPNF-DFMDTFEPFQDLFSSSRSIFGPTLAGPTVSTATDPSSPPAQGPILSAGAL-PTVSLPDSLIVTPGPASLSP----TERRSC----ERGPRLGGPFIQPTDFGSPEPQ---LSGPQTFLSVFPGSLLSPSPAPTPSSPAMPLVPSPGATLSAQAPSTFLQSQKFE-VGKSSSVITHTASATLTHDASATTFSQSQGLVLTAQQPAPPGPPCSLTV-----P---------PSVGPTQSRLTFVHPKSVPLASGRAKQPPKIVPAPKPPEP-VSLVLKNAYITPAAFSGQPQAVIVTPGLLKREGVLTSTISQPNVVIA-----RAPG-----VTEFHSGILVAADLGHATSSQPSPASRLFSPSAVQDS----LVKGEQISLHGSSSQMASPSSSRDCPNSGQASPCASEQSPSPQSPQ-NCS--GKSATDPPNVAAFKNRRMKHISAEQKRRFNIK-IGFGTLNSLISNNCKL----TSHAITLQKTVEYIAKLQQERSQMQDEAQRLREEIEELNTTIISCQQQLPATGVPVTRRQYDHMRDMFDEYVKSRTLQNWKFWIFSIIIKPLFESFKGMVSTTNLHELHQSALSWLDQHCSLPVLRPMVLLTLRQLSTTTAILTDPSRLPEQASEAVTRISKRTGDSQHP-

S11 Fig. Fasta formatted alignment of MondoA and ChREBP protein sequences from species that contain both complete coding sequences. MondoA and ChREBP sequences were aligned by MAFFT. Dashes (-) refer to gaps to maximize alignment.
