# Supplementary material for: Contrasting Patterns in the Evolution of Vertebrate MLX Interacting Protein (MLXIP) and MLX Interacting Protein-Like (MLXIPL) Genes
Source: PLoS One. 2016 Feb 24;11(2):e0149682. doi: 10.1371/journal.pone.0149682 (PMC4766361; doi:10.1371/journal.pone.0149682)
Supplement: S12 Fig — (TXT) [file pone.0149682.s012.txt]

>Human_PL
ATGGCCGGCGCGCTGGCAGGTCTGGCCGCGGGCTTGCAGGTCCCGCGGGTC------------------GCGCCCAGCCCA---------GACTCGGACTCGGACACAGACTCGGAGGACCCGAGTCTCCGGCGCAGCGCGGGCGGCTTGCTC---------------------------
---------------------------------------------------------------------------------------------------CGCTCG---CAGGTCATCCACAGCGGTCACTTCATGGTGTCGTCGCCGCACAGC---------------------------
---GACTCGCTGCCCCGGCGGCGCGACCAGGAGGGGTCCGTGGGGCCCTCCGACTTCGGGCCGCGCAGTATCGACCCCACACTCACACGCCTCTTCGAGTGCTTGAGCCTGGCCTACAGTGGCAAGCTGGTGTCTCCCAAGTGGAAGAATTTCAAAGGCCTCAAGCTGCTCTGCAGAGAC
AAGATCCGCCTGAACAACGCCATCTGGAGGGCCTGGTATATCCAGTATGTGAAGCGGAGGAAGAGCCCCGTGTGTGGCTTCGTGACCCCCCTGCAGGGGCCT---GAGGCTGATGCGCACCGGAAGCCGGAGGCCGTGGTCCTGGAGGGGAACTACTGGAAGCGGCGCATCGAGGTGGTG
ATGCGGGAATACCACAAGTGGCGCATCTACTACAAGAAGCGGCTCCGTAAGCCC------------------------AGCAGGGAAGATGACCTCCTGGCCCCTAAGCAGGCGGAAGGCAGGTGGCCGCCGCCGGAGCAATGGTGCAAACAGCTCTTCTCCAGTGTGGTCCCCGTGCTG
CTGGGGGACCCAGAGGAGGAGCCGGGTGGGCGGCAGCTCCTGGACCTCAATTGCTTTTTGTCCGACATCTCAGACACTCTCTTC---ACCATGACTCAGTCCGGCCCTTCGCCCCTGCAGCTGCCGCCTGAGGATGCCTACGTCGGCAATGCTGACATGATCCAGCCGGACCTGACGCCA
CTGCAGCCAAGCCTGGATGACTTCATGGACATC------------TCAGATTTCTTTACCAACTCCCGCCTC---------CCACAGCCGCCCATGCCTTCAAACTTCCCAGAGCCC---CCCAGCTTCAGCCCCGTGGTTGACTCCCTCTTCAGCAGTGGGACCCTGGGCCCAGAGGTG
CCC---------------CCGGCTTCCTCGGCCATGACCCACCTCTCTGGACACAGCCGTCTGCAGGCTCGGAACAGCTGCCCTGGCCCCTTGGACTCCAGCGCCTTCCTGAGTTCTGATTTCCTCCTTCCTGAAGACCCCAAGCCCCGGCTCCCACCC---------CCTCCTGTACCC
CCACCTCTGCTGCATTAC---------------------------CCTCCCCCTGCCAAGGTGCCAGGCCTGGAGCCCTGCCCCCCACCTCCCTTCCCTCCCATGGCACCACCC---ACTGCTTTGCTGCAGGAAGAGCCTCTCTTCTCTCCCAGGTTTCCCTTCCCCACCGTCCCTCCT
GCCCCAGGAGTGTCTCCGCTG---------CCTGCTCCTGCAGCCTTCCCACCCACCCCA---CAGTCTGTCCCCAGC------CCAGCCCCCACCCCCTTCCCCATAGAGCTTCTACCCTTGGGGTATTCGGAGCCTGCCTTTGGG------------------CCTTGCTTCTCCATG
---------------CCCAGAGGCAAGCCCCCCGCCCCATCCCCTAGGGGACAGAAAGCCAGC---CCCCCTACCTTAGCCCCTGCCACTGCCAGTCCCCCC------ACCACTGCGGGGAGCAACAACCCCTGCCTCACACAGCTGCTCACAGCAGCTAAGCCGGAGCAAGCCCTGGAG
CCACCA---------------------------------------------------------CTTGTATCCAGCACCCTCCTCCGGTCCCCAGGGTCCCCGCAGGAGACAGTCCCTGAATTCCCC------TGCACATTCCTTCCCCCGACCCCGGCCCCTACACCGCCCCGGCCACCT
CCA---------------GGCCCGGCCACATTGGCCCCTTCCAGGCCCCTGCTTGTCCCCAAAGCGGAGCGGCTC---------------TCACCCCCAGCGCCCAGC---GGCAGTGAACGGCGGCTGTCAGGGGACCTCAGCTCCATGCCAGGCCCTGGGACTCTGAGCGTCCGTGTC
TCTCCCCCGCAACCCATCCTCAGCCGG---GGCCGTCCA---------------GACAGCAACAAGACCGAGAACCGGCGTATCACACACATCTCCGCGGAGCAGAAGCGGCGCTTCAACATCAAG---CTGGGGTTTGACACCCTTCATGGGCTCGTGAGCACACTCAGTGCCCAGCCC
AGCCTCAAGGTGAGCAAAGCTACCACGCTGCAGAAGACAGCTGAGTACATCCTTATGCTACAGCAGGAGCGTGCGGGCTTGCAGGAGGAGGCCCAGCAGCTGCGGGATGAGATTGAGGAGCTCAATGCCGCCATTAACCTGTGCCAGCAGCAGCTGCCCGCCACAGGGGTACCCATCACA
CACCAGCGTTTTGACCAGATGCGAGACATGTTTGATGACTACGTCCGAACCCGTACGCTGCACAACTGGAAGTTCTGGGTGTTCAGCATCCTCATCCGGCCTCTGTTTGAGTCCTTCAACGGGATGGTGTCCACGGCAAGTGTGCACACCCTCCGCCAGACCTCACTGGCCTGGCTGGAC
CAGTACTGCTCTCTGCCCGCTCTCCGGCCAACTGTCCTGAACTCCCTACGCCAGCTGGGCACATCTACCAGTATCCTGACCGACCCGGGCCGCATCCCTGAGCAAGCCACACGGGCAGTCACAGAG---------------GGCACCCTTGGCAAACCTTTA
>Chimp_pl
ATGGCCGGGGCGCTGGCAGGTCTGGCCGCGGGCTTGCAGGTCCCGCGGGTC------------------GCGCCCAGCCCA---------GACTCGGACTCGGACACAGACTCGGAGGACCCGAGTCTCCGGCGCAGCGCGGGCGGCTTGCTC---------------------------
---------------------------------------------------------------------------------------------------CGCTCG---CAGGTCATCCACAGCGGTCACTTCATGGTGTCGTCGCCGCACAGC---------------------------
---GACTCGCTGCCCCGGCGGCGCGACCAGGAGGGGTCCGTGGGGCCCTCCGACTTCGGGCCGCGCAGTATCGACCCCACACTCACACGCCTCTTCGAGTGCTTGAGCCTGGCCTACAGTGGCAAGCTGGTGTCTCCCAAGTGGAAGAATTTCAAAGGCCTCAAGCTGCTCTGCAGAGAC
AAGATCCGCCTGAACAACGCCATCTGGAGGGCCTGGTATATCCAGTATGTGGAGCGGAGGAAGAGCCCCGTGTGTGGCTTCGTGACCCCCCTGCAGGGGCCT---GAGGCTGATGCGCACCGGAAGCCGGAGGCCGTGGTCCTGGAGGGGAACTACTGGAAGCGGCGCATCGAGGTGGTG
ATGCGGGAATACCACAAGTGGCGCATCTACTACAAGAAGCGGCTCCGTAAGCCC------------------------AGCAGGGAAGAGGACCTCCTGGCCCCTAAGCAGGCGGAAGGCAGGTGGCCGCCGCCGGAGCAATGGTGCAAACAGCTCTTCTCCAGTGTGGTCCCCGTGCTG
CTAGGGGACCCAGAGGAGGAGCCGGGTGGGCGGCAGCTCCTGGACCTCAATTGCTTTTTGTCCGACATCTCGGACACTCTCTTC---ACCATGACTCAGTCCGGCCCTTCGCCCCTGCAGCTGCCGCCTGAGGATGCCTACGTCGGCAATGCTGACATGATCCAGCCGGACCTGACGCCA
CTGCAACCAAGCCTGGATGACTTCATGGACATC------------TCAGATTTCTTTACCAACTCCCGCCCC---------CCACAGCCGCCCATGCCTTCAAACTTCCCAGAGCCC---CCCAGCTTCAGCCCCATGGTTGACTCCCTCTTCAGCAGTGGGACCCTGGGCCCGGAGGTG
CCC---------------CCGGCTTCCTCGGCCATGACCCACCTCTCCGGACACAGCCGTCTGCAGGCTCGGAACAGCTGCCCTGGCCCCTTGGACTCCAGCGCCTTCCTGAGTTCTGATTTCCTCCTTCCTGAAGACCCCAAGCCCCGGCTCCCAACC---------CCTCCTGTACCC
CCACCTCTGCTGCATTAC---------------------------CCTCCCCCTGCCAAGGTGCCAGGCCTGGAGCCCTGCCCCCCACCTCCCTTCCCTCCCATGGCGCCACCC---ACTGCTTTGCTGCAGGAAGAGCCTCTCTTCTCTCCCAGGTTTCCCTTCCCCACCGTCCCTCCT
GCCCCAGGAGTGTCTCCGCTG---------CCTGCTCCTGCAGCCTTCCCACCCACCCCG---CAGTCTGTCCCCAGC------CCGGCCCCCACCCCCTTCCCCATAGAGCTTCTACCCTTGGGGTATTCGGAGCCTACCTTTGGG------------------CCTTGCTTCTCCATG
---------------CCCAGAGGCAAGCCCCCCGCCCCATCCCCTAGGGGACAGAAAGCCAGC---CCCCCTACCTTAGCCCCTGCCACTGCCAGTCCCCCC------ACCACTGCGGGGAGCAACAACCCCTGCCTCACACAGCTGCTCACAGCAGCCAAGCCGGAGCAAGCCCTGGAG
CCACCA---------------------------------------------------------CTTGTATCCAGCACCCTCCTCCAGTCCCCAGGGTCCCCGCAGGAGACAGTCCCTGAATTCCCC------TGCACATTCCTTCCCCCGACCCCGGCCCCTACACCGCCCCGGCCACCT
CCA---------------GGCCCGGCCACATTGGCCCCTTCCAGGCCCCTGCTTGTCCCCAAAGCGGAGCGGCTC---------------TCACCCCCAGCGCCCAGC---GGCAGTGAACGGCGGCTGTCAGGGGACCTCAGCTCCATGCCAGGCCCTGGGACTCTGAGCGTCCGTGTC
TCTCCCCCGCAACCCATCCTCAGCCGG---GGCCGTCCA---------------GACAGCAACAAGACCGAGAACCGGCGTATCACACACATCTCCGCGGAGCAGAAGCGGCGCTTCAACATCAAG---CTGGGGTTTGACACCCTTCATGGGCTCGTGAGCACACTCAGTGCCCAGCCC
AGCCTCAAGGTGAGCAAAGCTACTACGCTGCAGAAGACAGCCGAGTACATCCTTATGCTACAGCAGGAGCGTGCGGGCTTGCAGGAGGAGGCCCAGCAGCTGCGGGATGAGATTGAGGAGCTCAATGCCGCCATTAACCTGTGCCAGCAGCAGCTGCCCGCCACAGGGGTACCCATCACA
CACCAGCGTTTTGACCAGATGCGAGACATGTTTGATGACTACGTCCGAACCCGTACACTGCACAACTGGAAGTTCTGGGTGTTCAGCATCCTCATCCGGCCTCTGTTTGAGTCCTTCAACGGGATGGTGTCCACGGCAAGTGTGCACACCCTCCGCCAGACCTCACTGGCCTGGCTGGAC
CAGTACTGCTCTCTGCCCGCTCTCCGGCCAACTGTCCTGAACTCCCTACGCCAGCTGGGCACATCTACCAGTATCCTGACCGACCCGGGCCGCATCCCTGAGCAAGCCACACGGGCAGTCACAGAG---------------GGCACCCTTGGCAAACCTTTA
>AGM_pl
ATGGCCGGGGCGCTGGCAGGTCTGGCCGCGGGCTTGCAGGTCCCGAGGGTC------------------GCTCCCAGCCCA---------GACTCGGATTCGGACACGGACTCGGAGGACCCGAGTCTCCGGCGCAGCGCGAGCTGCTTGCTC---------------------------
---------------------------------------------------------------------------------------------------CGCTCG---CAGGTCATCCACAGCGGTCACTTCATGGTGTCGTCGCCGCACAGC---------------------------
---GACTCGCTGCCCCGGCGGCGCGACCAGGAGGGGTCTCTGGGGCCCTCCGACTTCGGGCCTCGCAGTATCGACCCCACACTCACACGCCTCTTCGAGTGCTTGAGCCTGGCCTACAGTGGCAAGCTGGTGTCTCCCAAGTGGAAGAATTTCAAAGGCCTCAAGCTGCTCTGCAGGGAC
AAGATCCGCCTGAACAACGCCATCTGGAGGGCCTGGTATATCCAGTATGTGGAGCGGAGGAAGAGCCCCGTGTGTGGCTTCGTGACCCCCCTGCAGGGGCCT---GAGGCTGATGCGCACCGGAAGCCGGAGGCGGTGGTCCTGGAGGGGAACTACTGGAAGCGGCGCATCGAGGTGGTG
ATGCGAGAATATCACAAGTGGCGCATCTACTACAAGAAGCGGCTCCGTAAGTCC------------------------AGCAGGGAAGAGGACCTCCTGGCCCCTAAGCAGGCGGAAGGCGGGTGGCCGCCGCCGGAGCAATGGTGCAAACAGCTCTTCTCCAGTGTGGTCCCCGTGCTG
CTGGGGGACCCAGAGGAGGAGCCGGGTGGGCGGCAGCTCCTGGACCTCAATTGCTTTTTGTCCGACATCTCGGACACTCTCTTC---ACCATGACTCAGTCTGGCCCTTCGCCCCTGCAGCTGCCGCCTGAGGATGCCTACGTCGGCAATGCTGACATGATCCAGCCGGACCTGACGCCA
CTGCAGCCAAGCCTGGATGACTTCATGGACATC------------TCAGATTTCTTTACCAACTCCCGCCCC---------CCACAGCCACCCATGCCTTCAAACTTCCCAGAGCCC---CCCAACTTCAGCCCCGTGGTTGACTCCCTCTTCAGCAGTGGGACCCTGGGCCTGGAGGTG
CCC---------------CCGGCTTCCTCGGCCATGACCCACCTCTCTGGACACAGCCGTCTGCAGGCTCGGAACAGCTGCCCTGGTCCCTTGGACTCCAGCGCCTTCCTGAGCTCTGATTTCCTCCTTCCTGAAGACCCCAAGCCCCGGCTCCCACCC---------CCTTCTGTACCC
CCACCTCTGCTGCATTAC---------------------------CCTCCCCCTGCCAAGGTGCCAGGCTTGGAGCCCTGCCCCCCACCTCCCTTCCCTCCCATGGCGCCACCC---ACTGCTTTGCTGCAGGAAGAGCCTCTCTTCTCTCCCAGGTTTCCCTTCCCCACTGTCCCTCCT
GCCCCAGGAGTGTCTCCGCTG---------CCTGCTCCTGCAGCCTTCCCACCCACCCCG---CAGTCTGTCCCCAGC------CCAGCCCCCACCCCCTTCCCCATAGAGCTTCTACCCTCGGGGTATTCAGAGCCTGCCTTTGGG------------------CCTTGCTTCTCCGTG
---------------CCCAGAGGCAAGCCCCCCGCCCCATCCCCTAGGGGACAGAAAGCCAGT---CCCCCTACCTTAGCCCCTGCCACTGCCAGTCCCCCC------ACCACTGTGGGGAGCAACAACCCCTGCCTCACACAGCTGCTGACAGCAGCCAAGCCGGAGCAAGCCCTGGAG
CCACCA---------------------------------------------------------CTTGTATCCAGCACCCTCCTCCGGTCCCCAGGGTCCCCGCAGGAGACAGTCCCTGAATTCTCC------TGCACATTCCTCCCCCCGACCCCGGCCCCTACACCGCCCCGGCCACCT
CCA---------------GGCCCGGCCACATTGGCCCCTTCCAGACCCCTGCTTGTCCCCAAAGCGGAGGGGCTC---------------TCACCCCCAGCGCTCAGC---GGCAGTGAGCGGCGGCTGTCAGGGGACCTCAGCTCCATGCCAGGCCCTGGGACCCTGAGCGTCCGCGTC
TCTCCTCCGCAACCCATCCTCAGCCGG---GGCCGTCCA---------------GACAGCAACAAGACCGAGAACCGGCGCATCACACACATCTCCGCGGAACAGAAGAGACGCTTTAACATCAAG---CTGGGGTTTGACACCCTTCATGGGCTTGTGAGCACACTCAGTGCCCAGCCC
AGCCTCAAGGTCAGCAAAGCTACCACACTGCAGAAGACAGCCGAGTACATCCTTATGCTACAGCAGGAGCGCGCGGGCTTGCAGGAGGAGGCCCAGCAGCTGCGGGACGAGATTGAGGAGCTCAATGCCGCCATTAACCTGTGCCAGCAGCAGCTGCCCGCCACAGGGGTACCCATCACA
CACCAGCGTTTTGACCAGATGCGAGACATGTTTGATGACTACGTCCGAACCCGTACGCTGCACAACTGGAAATTCTGGGTGTTCAGCATCCTCATCCGGCCTCTGTTCGAGTCCTTCAAGGGGATGGTGTCCACGGCAAGCGTGCACACCCTCCGCCAGACCTCACTGGCCTGGCTGGAC
CAGTACTGCTCTCTGCCCGCTCTCCGGCCAACTGTCCTGAACTCCCTACGCCAGCTGGGCACATCTACCAGTATCCTGACTGACCCGGGCCGCATCCCTGAGCAAGCCACGCGGGCAGTCACAGAG---------------GGCACCCTTGGCAAACCTTTA
>Pig_pl
ATGGCCGGGGCGCTGGCAGGTCTGGTTGCGGGCTTGCAGGGCCCGCGGCTC------------------GTCCCCAGCCCG---------GATTCAGACTCGGACACAGACTCAGAGGACCCGAGTACCCGGCGCAGCGCGGGCGGCCTGCTT---------------------------
---------------------------------------------------------------------------------------------------CGCTCG---CAGGTCATCCACAGCGGTCACTTCATGGTGTCGTCCCCGCACAGC---------------------------
---GACTCCCTGACTCGGCGGCGCGACCAGGAGGGGCCCTTGGGGCTCGCTGACTTCGGGCCGCGCAGCATCGACCCCACACTCACCCGCCTCTTCGAGTGCATGAGCCTGGCCTACAGCGGCAAGCTGGTTTCTCCCAAGTGGAAGAATTTCAAAGGCCTCAAGCTGCTGTGCCGGGAC
AAGATCCGCCTCAACAACGCCATCTGGAGGGCCTGGTATATCCAGTATGTGGAGCGGAGGAAGAGCCCCGTGTGTGGCTTCGTGACCCCCCTGCAGGGGCCT---GAGGCTGATGAGCATCGGAAACCCGAGGCCGTCATCTTGGAGGGGAATTACTGGAAGCGGCGCATCGAGGTGGTG
ATGCGAGAATACCACAAGTGGCGCATCTACTACAAGAAGCGGCTCCGCAAGTCC------------------------AGCCGGGAAGGGGATCTCCTGGCCCCAAAGCAGGCGGAAGGGGGGTGGCAGCCACCGGAGCGATGGTGCGAGCAGCTCTTCACCAGCGTGGTGCCTGTGCTG
CTGGGGGGCCCAGAGGAGGAGCCCGGTGGGCGGCAGCTTCTGGATCTCGATTGCTTTCTGTCCGACATCTCCGACACACTCTTC---ACCACGACTCAGCCTAGCCCCACACCCCTGCAGCTGCCCCCCGAGGACGCCTATGTCGGCAATGCTGACATGATCCAGCCTGACCTGACGCCC
TTGCAGCCCAGCCTGGATGACTTCATGGAGATC------------TCAGATTTCTTCACCAACTACCGCCCC---------CCACAGACGCCTACACCTTCAAACTTCTCTGAGCCC---CCCAGCTTCGGCCCCATGGCTGACCCTGTCCTTAGCAGTGGGGTCCTGGGCTCCGAGTTG
CCC---------------CCCGCCTCTCTGGGCATGACCCAGCTCTCAGGGCATAACCGCCTGCAGGCTCGGAGCAGCTGCCCTGGCCCCCTGGACTCCAGTGCCTTCCTGAGCTCTGATTTCCTCCTTCCTGAAGACCCCAAGCCCAAGCTCCCACCTCAAGCCCAAGCTCCCGCAGCC
CCACCCCTCATCCAATAC---------------------------CCCAGCCCTACTAAGGGACTTGGCCTAGAGCCCTGCCCCCCACCCCCCTTCCCTCCCATGGTGCCCCCG---CCTGCTATGCTCCAGGAAGAACCTCTCTTCTCTCCCAGATTCTCTTTCCCGACTATCCCTCCT
GCCCTGGGAGTGTCCCCACTG---------TCTACGCCCACAGCCTTCCCGGCCACTGCA---CAGCCGGGCCCAGGC------CCTACCCCCGCCCCCTTCCCCATAGACCTTCAACGCCTGGGGTATTCGGAGCCCCCCTTTGGG------------------CCTCACTTCATGGTG
CCCCAAAGTGCACGGCCCAGAGGCAAGCCCCCCACCCTGTCCCCTAGGGGGCGGAAGCCCAGT---GCCCCCACCTTGGCCCCTGCCACTGCCAGCCCCACT------GCCACTGCCGGGGGCAACAACCCCTGCCTCACACAGCTGCTCACAGCAGCCAAGCCTGAGCAAGCACTGGAA
CCGCCA---------------------------------------------------------CTTGCGTCTGGCCCCCTCCTTCGGTCCCCAGGGTCCCCGCAGGAGACAGTCCCTGACTTCCCT------TGCACCTTCTTCCCCCCAACCCTGGCCTCCACACCACCCCGGCCACCT
CCG---------------GGCCCGGCCACCCTGGCCCCTCCCAGGCCCCTGATTGTCCCCAAAGTGGAGCGGCTC---------------TCACCCCCAGCACCCAGT---GGTGGTGAGCGGCGGCTGTCTGGGGAGCTCAACTCGGCGCCGGGCCCAGGGACTCTGAGCATCCACATC
TCTCCCTCTCAACCCATCCCAGGCCGGGGGGGCCGGCCA---------------GAC------AAGACCGAAAACCGGCGCATCACACACATCTCGGCCGAGCAGAAGCGGCGCTTCAACATCAAA---CTGGGGTTTGACACGCTGCACGGGCTGGTGAGCACCCTCAGCACCCAGCCC
AACCTCAAGATGAGCAAGGCCACCACGCTGCAGAAGACGGCCGAGTACATCACCATGCTGCAGCAGGAGCGCGCGGCCAAGCAGGAGGAGGCCCAGCAGCTCCGGGACCAGATCGAGGAACTCAACGCTGCCATCAACCTGTGCCAGCAGCAGCTGCCTGCTACCGGGGTGCCCATCACA
CACCAGCGGTTCAACCAAATGCGAGACATGTTCGATGACTATGTCCGGACCCGCACGCTGCATAACTGGAAGTTCTGGGTGTTCAGCATCCTCATCCGGCCTCTGTTCGAGTCCTTCAATGGGATGGTGTCCACGGCAAGCCTGCAGAGCCTCCGCCAGACCTCACTGGCCTGGCTGGAC
CAGTATTGCTCCCTGCCTGCTCTCCGGCCAACTGTTCTGAACTCCCTACGCCAGCTGAGTACATCCACCAGTATCCTGACGGACCCGGACTGTATACCCGAGCAAGCCACACGGGCAGTCACAGAG---------------GGCACCCTTGGCAAACCTTTA
>Dog_pl
ATGGCCGGGGCGTTGGCGGGTCTGGCCGCGGGCTTGCACGGCCCACGGGGG------------------GTCCCCAGCCAA---------GACTCGGACTCAGACACAGACTCGGAGGACCCGAGTGCCCGGCGCAGCGCGGGCGGGCTGCTC---------------------------
---------------------------------------------------------------------------------------------------CGCTCG---CAGGTCATCCACAGCGGTCACTTCATGGTGTCGTCGCCGCACAGC---------------------------
---GACTCGCTGCCCCGGCGGCGCGACCAGGAGGGGCCCATGGGGCCCGCAGACTTCGGGCCGCGCAGCATCGACCCCACACTCACCCGCCTCTTCGAGTGCATGAGCCTGGCCTACAGTGGCAAGCTGGTGTCTCCCAAGTGGAAGAATTTCAAAGGCCTCAAGCTGCTTTGCCGGGAC
AAGATCCGCCTCAACAACGCCATCTGGAGGGCCTGGTACATCCAGTATGTGGAGCGGAGGAAGAGCCCCGTCTGTGGCTTCGTGACCCCCCTGCAGGGGCCT---GAGGCTGATGAGCACCGGAAACCAGAGGCCGTCGTCCTGGAGGGCAATTACTGGAAGCGGCGCATCGAGGTGGTG
ATGCGCGAGTACCACAAGTGGCGCATCTACTACAAGAAACGGCTCCGTAAATCC------------------------AGCAGGGAAGGGGATCTTCTGGCTCCAAAGCAGGCCGAAGGGGATTGGCAGCCACCGGAGCGATGGTGCGAGCAGCTCTTCTCCAGCGTTGTGCCCGTGCTG
CTTGGGGGCCCGGAGAAGGAGCCCGGTGGCCGGCAGCTTCTGGACCTCGACTGCTTTTTGTCCGACATCTCCGACACGCTCTTC---ACCATGACGCAGCCCAGCTCCGCACCCTTGCAGCTGCCCCCTGAGGATGCCTATGTGGGCAATGCTGACATGATCCAACCAGACCTGACACCT
CTGCAGCCCAGCCTGGACGACTTCATGGAGATC------------TCAGATTTCTTCACCAGCTACCGCCCC---------CCACAGACGCCCACGCCTTCACATTTCCCGGAGCCC---CCCAGCTTTGGCCCCATGGCTGACCCTTTCTTCAGCAGTGGGATCCTGGGCTCAGAGGTG
CCC---------------CCTGCCTCATCAGGCGTGACCCACCTCTCAGGGCATAACCGCCTGCAGGCCCGGAGCAGCTGCCCTGGCCCGCTAGATTCCAGTGCCTTCCTGAACTCTGATTTCCTCCTTCCTGAAGACCCCAAGCCCAAGCTGCCACCC---------CCTCCAGTACCC
CCACCGCTCTTCCAATAC---------------------------CCTGCCCTTGCCAAGGGGCCTGGCCTAGAGCCCTGTGCCCCCCCCACCTTCCCTCCCATGGCTCCTCCC---CCTGCCTTGCTGCAGGAAGAACCTCTCTTCTCTCCCAGATTCCCCTTCTCTACCATCCCACCT
GCCCCAGGAGTGTCCCCACTG---------CCTGCTCCCACTGCCTTCCCACCGACCCCA---CAGCCTGGCCCAGGC------CCTGCCCCTCCCCCCTTCCCCATAGACCTTCTACCCTCGGGATATCTGGAGCCCCAATTTGGG------------------CCCCACTTCACAGTA
CCCCAAAGCATGCGGCCCAGAGGCAGGCCCCCCACCCCATCCCCTAGAGGGCGGAAGCCCAGT---CCCCCAACCTTGGCCCCTGCCACGGCCAACTCCACT------GCCACTGCGGGAGGCAGCAACCCCTGCCTCACACAGCTGCTCACAGCAGCCAAGCCTGAGCAAACCTTGGAA
CCACCA---------------------------------------------------------CTTGTGTCCAGCACCCTCCTTCGGCCCTCAGGGTCCCCGCAGGAGATGGCCCCTGAATTCCCC------TGCACCTTCCTCCCCCCGACCCCGGCCCCCACACCGCCCCGGCCACCT
CCA---------------GGCCCAGCCACATTGGCCCCTCCCAGGCCCCTGATTGTCCCCAAAGCGGAGCGGCTC---------------TCACCCCCAGCACACAGC---GGTGGTAAGCGGCGGCTGTCTGGGGAGCTCAGCTCCATGCAGGGCCTGGGGACTCTGAGCGTCCACGTC
TCTCCCCCTCAACCCATCCTCAGCCGG---GGCCGTCCA---------------GACAACAATAAGACTGAGAACCGGCGCATCACACACATCTCTGCAGAGCAGAAGCGGCGCTTCAACATCAAG---CTGGGGTTTGACACCTTGCACGGGCTGGTGAGCACACTCAGCGCCCAGCCC
AGCCTCAAGGTGAGCAAAGCAACCACGCTGCAGAAGACGGCCGAGTACATCGCCATGCTGCAGCAAGAGCGGGCGGCCATGCAGGAGGAGGCCCAGCAGCTACGGGACCAGATCGAGGAGCTCAATGCTGCCATCAACCTGTGCCAGCAGCAGCTGCCTGCTACTGGGGTGCCCATTACA
CACCAGCGTTTTGACCAGATGAGAGACATGTTTGACGACTATGTCCGCACCCGGACGCTGCACAACTGGAAGTTCTGGGTATTCAGCATCCTCATTCGGCCTCTGTTCGAGTCTTTCAACGGGATGGTGTCCACAGCAAGCTTGCAGAGCCTCCGCCAGACCTCACTGGCTTGGCTGGAC
CAGTACTGCTCCCTGCCCGCTCTCCGGCCAACTGTCTTGAACTCTCTCCGCCAGCTGAGCACATCTACCAGTATCCTGACAGATCCAGCCTGTATTCCCGAGCAAGCCACACGGGCAGTCACAGAA---------------GGCACCCTTGGCAAACCTTTA
>Bush_pl
ATGGCTGGGGCCCTGGCTGGCCTGGCCACGGGCTTGCAGGTCCCACGGATC------------------GCCCCGAGCCCG---GACTCGGACTCAGACTCCGACACAGACTCGGAGGACCCGAATCTCCGGCGCAGCGCGGGCGGGCTGCTC---------------------------
---------------------------------------------------------------------------------------------------CGCTCT---CAGGTCATCCACAGCGGTCACTTTATGGTGTCGTCGCCGCACAGC---------------------------
---GACTCGCTGACCCGTCGGCGCGACCAGGAGGGGCCAGGGGGTCTCGCTGACTTCGGGCCACGCAGCATCGACCCCACACTCACTCGCCTCTTCGAGTGCTTGAGCCTGGCCTACAGTGGCAAGCTGGTCTCACCCAAGTGGAAGAATTTCAAAGGCCTCAAGCTGCTCTGCCGAGAC
AAGATCCGCCTCAACAACGCCATCTGGAGGGCCTGGTATATCCAGTATGTGGAACGGAGGAAGAGCCCCGTGTGTGGCTTCGTGACCCCTCTGCAGGGGCCT---GAGGCTGACGCGCACCGGAAACCAGAGGCCGTGGTCCTGGAGGGGAACTACTGGAAGCGGCGCATCGAGGTGGTG
ATGCGCGAGTACCACAAGTGGCGTATCTACTACAAGAAGCGGCTCCGTAAGTCC------------------------AGCAGGGAAGGGGATCTCCTGGCTCCTAAGCAGGCGGACGGCAGGTGGCCACCGCCAGAAAGATGGTGCGAGCAGCTCTTCTCCAGTGTGGTGCCTGTGCTG
CTGGGGGGCCCAGAGGAGGAGCCTGGTGGGCGGCAGCTCCTGGACCTCGAGTGCTTTCTGTCAGACATCTCCGACACGCTCTTC---ACCATGACTCAGCCTAGCCCCTCACCTCTGCAGCTGCCCCCTGAGGATGCCTACGTCAACAATGCTGACATGATCCAGCCAGACCTGACACCA
TTGCAGCCCAGCCTGGACGACTGCATGGAGATC------------TCAGATTTCTTCACCAACTACCGCCCC---------CCACAGACGCCCACGCCTTCAAACTTCTTGGAGCCC---CCTAGCTTTAGCCCCATGGCTGATTCCTTCTTCAGCAGTGGGATCCTGGGTCCAGAGGTG
ACC---------------GCTGCCTCTTCGGGCTTGACCCACCTCTCAGGACATGGCCGCCTGCAGGCTCGCAACAGCAGCCCTGGCCCCTTGGACTCCAGCACCTTCCTGAGCTCTGAGTTCCTCCTTCCTGAAGACCCCAAGCCCAGGCTCCCACCT---------CCTCTGACACCC
CCACCTCTCTTCCAATAC---------------------------TCTCCCCCTGCCAAAGCCCTGGGCCTGGAGCCTTGTCCTCCACCCCCATTCCCACCCATGGCTCCACCC---CCTGCTGTGCTGCAGGAAGAGTCTCTCTTCTCTCCCAGGCTTCCTTTCCCCACTGTCCCTCCT
GGCCTGGGAGTATCCCCACTG---------CCTGTTCCCACACCCTTCCCACCTACCCCA---CAGCCCACCCCAGGC------CCTACCACCAGCCCCTTCCCCATAAACCTCATGGCCACAGGCTGTCCAGAGCCCCTTTTTGGG------------------CCTTGCTTCTCCACA
TCTCAGGGCACATGGCCCAGAGGCAAGCCACCCTCT---------AGGGGACGGAAAGCCAGA---CCCCCCACCTTGGCCCCAGCCACTGCCAGCCCCACGGTTGCGGCCACTGCTGGGGGCAGCAACCCCTGCCTCACACAGCTGCTCACAGCAGCCAAGCCTGAGCAAGCCTTGGAA
CCACCA---------------------------------------------------------CTTGTGTCCAGTGCCCTCCTCCGGCCGCCAGGGTCCCCGCAGGAGACGGTCCCCGAATTCCCC------TGCACCTTCTTTCCCCCAACCCCAGCCCCTACACCAGCCCGGCCACCT
CCA---------------GGCCCAGCCACACTGGCTCCATCCAGGCCTCTGATTGTCCCCAAGGCAGAGCGGCTC---------------TCACCCCCAACACCCAGC---GGCAGTGAGCGGCGGCTATCAGGGGAGCTCAACTCCACACCTAGCCCAGGGACCCTGAGCATCCGCATC
TCACCACCTCAACCCATCATACACCGG---GGCCGTGCT---------------GACAATAACAAAACCGAGAATCGGCGTATCACACACATCTCTGCAGAGCAGAAGCGGCGCTTCAATATCAAG---CTGGGGTTTGACACCCTTCACGGGCTTGTGAGCACACTCAGTGCCCAGCCC
AGCCTCAAGGTGAGCAAGGCTACCACACTGCAGAAGACAGCAGAGTACATTGTCATGCTGCAGCAGGAGCGGGCGGCCATGCAGGAGGAGGCCCAGCAGCTGCGAGATGAGATCGAGGAGCTCAATGCTGCTATTAACTTATGCCAGCAGCAGCTGCCTGCCACAGGGGTGCCCATCACA
CACCAGCGTTTTGACCAGATGCGAGACATGTTTGATGACTATGTCCGAACCCGGACACTGCACAACTGGAAGTTCTGGGTGTTCAGTGTCCTCATCCGGCCTTTGTTCGAGTCCTTCAATGGCATGGTGTCCACAGCAAGCCTGCATAGCCTCCGCCAGACCTCACTGGCCTGGCTGGAC
CAGTACTGCTCCCTGCCTGCTCTCCGGCCAACTGTCTTGAACTCCCTACGCCAGCTGAGTACATCTACAAGCATCCTGACTGACCCAGGCTGTATCCCTGAGCAAGCCACGCGGGCAGTCACAGAG---------------GGCACCCTTGGCAAACCTCTG
>Mouse_pl
ATGGCGCGCGCGCTGGCGGATCTATCCGTGAACTTGCAGGTCCCCCGGGTC------------------GTCCCTAGCCCG---------GACTCGGACTCGGATACGGACTTGGAGGATCCGAGTCCCCGGCGCAGCGCGGGTGGCCTGCAT---------------------------
---------------------------------------------------------------------------------------------------CGATCA---CAGGTCATCCACAGCGGACACTTCATGGTGTCTTCGCCGCACAGC---------------------------
---GACTCGCTGACCCGGCGACGCGACCAGGAGGGGCCCGTGGGGCTCGCCGACTTCGGGCCGCGCAGCATCGATCCGACACTCACCCACCTCTTCGAGTGCTTGAGCCTGGCTTACAGTGGCAAGCTGGTCTCTCCCAAGTGGAAGAACTTCAAAGGCCTCAAGTTGCTATGCCGGGAC
AAGATCCGGCTGAACAACGCCATCTGGAGAGCCTGGTACATTCAGTATGTGCAACGGAGGAAGAGCCCAGTGTGTGGTTTCGTGACCCCTCTGCAGGGGTCT---GAAGCAGATGAGCACCGGAAACCTGAGGCTGTCATCCTGGAGGGTAATTACTGGAAGCGGCGCATCGAGGTGGTG
ATGCGCGAATACCACAAGTGGAGAATCTACTACAAAAAGCGGCTCCGTAAGTCC------------------------AGCAGGGAAGGGGATTTCCTGGCTCCCAAGCAGGTGGAAGGTGGGTGGCCGCCACCAGAGCGATGGTGCGAACAGCTCTTCTCCAGCGTGGTGCCTGTGCTG
CTTGGGGGCTCCGAGGAGGAGCCTGGGGGCCGGCAGCTTCTAGACCTGGACTGCTTCTTGTCCGATATCTCCGACACACTCTTC---ACCATGACACAGCCCAGTCCTTCGTCCCTGCAGCTGCCCCCAGAAGATGCTTATGTTGGCAATGCTGACATGATCCAGCCAGACCTGACGCCG
CTGCAGCCCAGCCTAGATGACTTCATGGAGATA------------TCAGATTTCTTCACCAATTACCGCCCC---------CCTCAGACACCCACATCTTCAAACTACATAGAGTCC---CCCAGCTTTGGCCCCATGGCTGACTCCCTCTTCAGCAGTGGGATCCTGGCCCCAGAGATG
CCATCTCCAGCCTCGTCTTCCTCCTCCTCAGGGATGACCCCTCACTCAGGGAATACACGCCTACAGGCTCGGAACAGCTGCTCTGGACCCTTGGATCCCAACCCCTTTCTGAGCTCTGAATTCCTTCTTCCTGAAGACCCTAAGACCAAGATCCCACCT---------GCTCCTGGACCG
ACCCCTCTCCTTCCATTC---------------------------CCCACCCCTGTCAAGGTGCATGGCTTAGAGCCCTGCACCCCCTCTCCCTTCCCCACAATGGCTCCGCCC---CCCTCTTTGTTGCCAGAAGAATCTCTCCTCTCTGCCAGGTTCCCATTCACCTCAGCCCCTCCT
GCTCCAGGAGTGTCTACGCTT---------CCTGCACCCACAACCTTTGTCCCCACCCCA---CAG------CCCGGC------CCTGGTCCCGTCCCCTTCTCTGTAGACCATCTGCCCCATGGGTACCTGGAACCCGTCTTTGGG------------------CCTCACTTCACTGTG
CCTCAGGGTATGCAACCCAGGTGCAAGCCCTCCTCCCCATCCCCTGGGGGACAAAAAGCAAGT---CCACCCACCTTGGCCTCTGCCACCGCCAGTCCCACTGCCACTGCCACTGCCAGAGACAACAACCCCTGTCTTACACAGCTGCTCAGGGCAGCCAAGCCTGAGCAAGCACTGGAG
CCTCCG---------------------------------------------------------ACTATGCCCGGTACCCTCCTCCGGCCTCCAGAGTCCCCGCAGGATACAGTTTCTGAAATCCCCCGTGCCCGTGCCTTTTTCCCCCCAATCCCGGCCCCTACACCACCCCGGCCACCT
CCA---------------GGCCCAGCCACATTGGCTCCTCCCAGGTCCCTGGTTGTCCCCAAAGCAGAGCGGCTC---------------TCGCCTCCAGCCTCCAGC---GGCAGTGAGCGGCGACTATCAGGGGATCTCAACTCCATACAACCCTCGGGGGCACTGAGTGTCCACCTG
TCTCCCCCTCAAACTGTCCTAAGCCGG---GGTCGTGTA---------------GACAACAACAAGATGGAGAACCGACGTATCACACACATCTCCGCGGAGCAGAAGAGGCGGTTCAATATTAAG---CTAGGATTCGACACCCTGCACGGACTTGTCAGCACGCTCAGTGCCCAGCCC
AGCCTCAAGGTGAGCAAAGCAACCACGCTTCAGAAGACAGCGGAGTACATCCTGATGCTGCAGCAGGAACGGGCAGCTATGCAGGAGGAGGCGCAGCAGCTGCGGGATGAAATAGAGGAGCTCAACGCTGCCATCAACTTGTGCCAGCAGCAGCTACCGGCCACCGGGGTGCCCATCACA
CATCAGCGCTTTGACCAGATGCGGGACATGTTTGATGACTATGTCCGGACGCGCACGCTGCACAACTGGAAGTTCTGGGTGTTCAGCATCCTCATCCGACCTTTATTTGAATCCTTCAATGGGATGGTGTCTACCGCCAGCTTGCACAGCCTCCGCCAGACCTCACTGGCCTGGCTGGAA
CAGTACTGTTCCCTACCTGCTCTCCGGCCAACTGTCCTGAATTCCCTTCGCCAACTCAGCACTTCCACAAGCATCCTGACTGACCCCAGCCTTGTGCCTGAGCAAGCCACACGGGCAGTCACAGAG---------------GGCACCCTGGGGAGACCATTA
>Rat_pl
ATGGCGCGCGCGCTGGCGGATCTATCCGTGAACTTGCAGGTCCCCCGGGTC------------------GTCCCCAGCCCG---------GATTCGGACTCGGATACAGACTTGGAGGATCCGAGTCCCCGGCGCAGCGCGGGTGGCCTGCAT---------------------------
---------------------------------------------------------------------------------------------------CGATCA---CAGGTCATTCACAGCGGACACTTCATGGTGTCCTCGCCGCACAGC---------------------------
---GACTCGCTGACCCGGCGACGCGACCAGGAGGGGCCTGTGGGGCTCGCCGACTTCGGGCCGCGCAGCATCGATCCGACACTCACCCGCCTCTTCGAATGCTTGAGCCTGGCTTACAGCGGCAAGCTGGTGTCTCCCAAGTGGAAGAACTTCAAAGGCCTCAAGTTGCTATGCCGGGAC
AAGATTCGGCTGAACAACGCCATCTGGAGAGCCTGGTACATTCAGTATGTGCAACGGAGGAAGAGCCCAGTATGTGGCTTCGTAACTCCTCTGCAGGGGTCA---GAAGCAGATGAGCACCGGAAACCTGAGGCTGTTGTCTTGGAGGGTAATTACTGGAAGCGGCGCATCGAGGTGGTG
ATGCGTGAATACCACAAGTGGAGAATCTACTACAAGAAGCGGCTCCGTAAGTCC------------------------AGCAGGGAAGGGGATTTCCTGGCTCCCAAGCAGGTGGAAGGTGGGTGGCCGCCACCAGAGAGATGGTGCGAACAGCTCTTCTCCAGCGTGGTGCCTGTGCTG
CTTGGGGGCTCCGAGGAGGAGCCTGGGGGCCGGCAGCTTCTCGACTTGGACTGCTTCTTGTCCGATATCTCCGACACACTCTTC---ACCATGACACAGCCCAGCCCCTCGTCCCTGCAGCTGCCCTCAGAAGACGCTTATGTTGGCAATGCTGACATGATCCAGCCAGACCTGACGCCA
CTGCAGCCCAGCCTGGATGACTTCATGGAGATA------------TCAGATTTCTTCACCAATTATCGCCCC---------CCTCAGACGCCCACATCTTCAAACTTCCCAGAGCCC---CCCAGCTTTGGCCCCATGGCTGACTCCCTCTTCAGCGGTGGGATCCTGGGCCCAGAGATG
CCATCTCCAGCCTCCGCTTCCTCCTCCTCGGGGATGACCCCTCTCTCAGGGAATACACGTCTCCAGGCTCGAAACAGCTGCTCTGGACCCTTGGATCCCAGCACCTTTCCGAGCTCTGAATTCCTTCTTCCTGAAGACCCAAAGACCAAGATGCCACCT---------GCTCCTGTACCG
ACTCCTCTCCTTCCATAC---------------------------CCCGGCCCTGTCAAGGTGCATGGCTTAGAGCCCTGCACTCCATCTCCCTTCCCCACAATGGCTCCACCT---CCTGCTTTGTTGTCAGAAGAGCCTCTCTTCTCTGCAAGGTTCCCCTTCACCACAGTCCCTCCC
GCTCCAGGAGTGTCTACCCTT---------CCTGCACCCACAACCTTTGTTCCCACGCCA---CAGCCTGGCCCTGGC------CCTGGCCCTGTCCCTTTCCCCGTAGACCATCTGCCCCATGGGTACCTGGAACCTGTCTTTGGG------------------CCTCACTTCACGGTG
CCTCAGGGTGTGCAGCCCAGATGCAAGCCCTGCTCTCCACCTCCTGGGGGACGAAAAGCCAGT---CCACCCACCTTGACCTCTGCCACTGCCAGCCCCACGGCCACTGCTACTGCCAGAGACAACAACCCCTGCCTTACACAGCTGCTCAGGGCAGCCAAGCCTGAACAAGTACTGGAA
CCTTCC---------------------------------------------------------ACTGTGCCCAGCACCCTCCTCCGGCCTCCAGAGTCCCCGCAGGATGCAGTCCCTGAAATCCCCCGTGTCCGTGCATTTTACCCCCCAATCCCAGCCCCTACACCACCTAGGCCACCT
CCA---------------GGCCCTGCCACATTGGCTCCTCCCAGGTCCCTGGTTGTCCCCAAAGCAGAGAGGCTC---------------TCACCTCCAGCATCCAGC---GGCAGTGAGCGGCGACTATCAGGGGATCTCAACTCCATTCAACCCCCGGGGGCACTGAGTGTCCACCTG
TCTCCCCCTCAAACTGTCCTAAGCCGG---GGTCGTGTA---------------GACAACAACAAGATGGAGAACCGGCGAATCACACACATCTCCGCAGAGCAGAAGAGGCGTTTCAATATTAAG---CTAGGATTTGACACTCTGCACGGACTTGTCAGCACGCTCAGTGCCCAGCCC
AGCCTCAAGGTGAGCAAAGCAACCACGCTTCAGAAGACGGCGGAGTACATCCTGATGCTACAGCAGGAGCGGGCGGCCATGCAGGAGGAAGCGCAGCAACTGAGGGATGAAATAGAGGAGCTCAATGCTGCCATCAACTTGTGCCAGCAGCAGCTACCGGCCACCGGGGTGCCCATCACA
CATCAGCGCTTTGACCAGATGCGGGACATGTTTGATGACTATGTCCGGACCCGCACGCTGCACAACTGGAAGTTCTGGGTATTCAGCATCCTCATCCGACCTTTATTTGAGTCCTTCAATGGGATGGTGTCTACCGCAAGCTTGCACAGCCTCCGCCAGACCTCACTGGCATGGCTGGAC
CAGTACTGTTCCCTGCCTGCTCTCCGGCCAACTGTCCTGAATTCCCTTCGCCAGCTCAGCACTTCCACCAGCATCCTGACTGACCCGAGCCTCGTGCCTGAGCAAGCCACAAGGGCAGTCACAGAG---------------GGTCCCCTGGGCAGACCATTA
>G_pig_pl
ATGGCCCGGGCGCTGGCCGGTCTGGCCTCGCGCTTGCAGGTTCCGCGGGTC------------------GTCTCCAGCCCA---------GACTCGGACTCGGACACAGACTCGGAGGACCCGGGTCCCCGGCGCAGCGCTGGCGGCCTTCTG---------------------------
---------------------------------------------------------------------------------------------------CGCTCG---CAGGTCATCCACAGCGGACACTTCATGGTGTCATCACCACACAGC---------------------------
---GACTCACTGACCCGTCGGCGCGACCAGGAGGGACCCATAGGGCTTGGTGACTTCGGGCCGCGCAGCATCGACCCCACACTCACGCACCTCTTCGAGTGCTTGAGCCTGGCCTACAGTGGCAAGCTGGTGTCGCCCAAGTGGAAGAACTTCAAAGGCCTCAAGCTGCTGTGCCGGGAC
AAGATCCGCCTCAACAACGCCATCTGGAGGGCCTGGTATATCCAGTATGTGCAGAGGAGAAAAAGCCCTGTGTGCGGCTTCGTGACGCCCCTACAGGGGCCT---GAGGCTGATGAGCACCGCAAACCGGAGGCCGTCGTCCTGGAGGGGAATTACTGGAAGCGGCGCATCGAGGTGGTG
ATGCGCGAGTACCACAAGTGGCGCATCTATTACAAGAAGCGGCTCCGTAAGTCC------------------------ATCAGGGAAGGGGATCTCTTGGCCCCCAAGCAGGCGGAAGGCGGGTGGCCGCCACCAGAGCGATGGTGCCAGCAGCTCTTCTCCAGTGTGGTGCCAGTGCTG
CTGGGGAGCCCCGAGGAGGAGCCTGGTGGGCGGCAGCTCCTGGACATCGACTGCTTTCTCTCCGATATCTCCGACACTCTCTTC---ACCATGACGCAACCCAACTCCTCGCCCCTGCAGCTGCCCCCCGAGGATGCCTACATCAGCAATGCTGACATGATCCAGCCGGACCTGACGCCT
CTGCAGCCCAGCCTGGATGACTTCATGGAGAGC------------TCAGATTTCTTCACCAACTACCGCCTC---------CCACAGACGCCCACAGCTTCAAACTTCATGGAGCCC---CCCAGCTTCACCCCCATGGCTGACTCCGGCTTTGGCAGTGGGATCCTGGCCCCAGAGGCA
CCC---------------CCAGCCTCCTCAGGGTTGCCTCACATCCCGGGACAGAGTCGCCTGCAGGCTCGAAACAGCTGCCCTGGGCCCTTGGACCCCAGTGCCTTCCGGAGTTCTGACTTCTTCCTTCCGGAAGAGCCCAAGGCCAAGCTCCCACCG---------CCTTCTGGGCCC
CCACACCTGCTCCAGTAC---------------------------CCTGCCCCTGACAAGGTGCCAGGCCTGCAGCCTTGCACTCCATCTTCCTTCCCTCCCGTTGCTTCAGCC---CCTGCTTTGCTGCAGGAGGAGCCCCGCTTCTCAGCTAGGTTCCCCTTCCCCGCAGCCCCTCAG
GCGCGGGGAGCATCCCCGCTG---------CCTGCTCCCACAGCCTTCCCAGCTACCCCCGTGCAGCCTATCCCAGGCCCTGTCCCGGGCCCCACCCCCTTCCCCATAGACCCTCTGTCCTCGGGGTATCCAGAGCCCAGCTTTAGC------------------AGTCCCTTCGCAGTG
CCTCAGGGGGTGCAGCCCAGGGGCAAGCCCCTTGGCCCACCCTCCAGGGAACGGAAGGCCAGTACTACCCCCACCTTGGCCTCT------------------------GCTACCACCCAGGGCAGCAACCCCTGCCTCACCCAACTGTTGAGGGCAGCCAAGACTGAGCAAGCCGTGGAA
CCACCA---------------------------------------------------------CTTGTACCAAGCACCCTCCTCCGGCCCCCAGGGTCCCCGCAGGAGACAGTCCCTGAATTCCCC------CATGTCTTTTTTCCCCTGACCCTGGCCTCTATACCACCCCGGCCACCT
CTG---------------GGCCCAGCCACACTGGCTCCTCCTAGGCCCCTGATTGTCCCCAAAGCAGAGCGGCTG---------------TCACCTCCAGCGCCCAGC---GGCAGTGAGCGGCGGCTGTCTGAGGAGCTCAACTGTGTGCCGGCTCTGGGGGCTCTGAGTGTGGGTGTC
TCTCCCCCTCCACTTGTCCCGTGCCGG---GGCCGGCCA---------------GACAACAGCAAGACTGAGAGCCGGCGCATCACACACATCTCCGCCGAGCAGAAGCGGCGCTTCAACATCAAG---CTGGGCTTTGACATCCTTCACGGCCTTGTGAGCACGCTCAGTGCCCAGCCC
AACCTCAAGGTGAGCAAGGCAACCACACTGCAGAAGACGGCCGAGTACATCATCATGCTGCAGCAGGAGCGTGCGGCCTTGCAGCAGGAGGCCCAGCAGCTGCGGGATGAGATCGAGGAGCTCAATGCTGCCATCAACCTGTGCCAACAACAGCTGCCCGCCACGGGGGTGCCCATCACA
CACCAGCGCTTTGACCAGATGCGAGACATGTTTGATGACTACGTCCGAACGCGAACACTGCACAACTGGAAGTTCTGGGTGTTCAGCATCCTCATCCGGCCTCTGTTCGAGTCCTTCAATGGGATGGTGTCCACAGCAAGCCTGCATAGCCTCCGCCAGACCTCGCTGGCCTGGCTGGAT
CAGTACTGCTCCCTGCCTGCTCTCCGACCAACTGTCCTGAACTCCCTTCGCCAACTGAGCGCGTCTACCAGCATTTTGACCGACCCAAGCCGTGTGCCTGAGCAGGCCACTCGGGCAGTCACGGAG---------------GGCATCCTGGGAAGACCATTA
>Opos_pl
ATGGCCGGAGCGCTGGCTGGGCTCGCGGGGGGCTTCCCTGGGCCGCGTGCG------------------GAGCCGGCGCCG---------GACTCAGACTCGGACACTGACTCGGAGGGGCCGGGCCCCCGGCGCGGGGCCTCCTCGCTTCTC---------------------------
---------------------------------------------------------------------------------------------------CGCTCGCCACAGGTCATCCACAGCGGCCACTTCATGGTGTCGTCGCCTCACAGC---------------------------
---GACTCGGTGCCCCGGCGCGGCGCCCAGGAAGGGCCCGTGGGGCCCGGAGATTTCGGGCCGCGCAGCATTGACCCCACGCTCACCCGCCTCTTCGAGTGCATGAGCCTGGCCTACAGCGGGAAACTGGTGTCTCCCAAGTGGAAGAACTTCAAAGGCCTGAAGCTACTCTGCAGGGAC
AAGATCCGTCTCAACAACGCAATCTGGAGGGCCTGGTACATCCAGTATGTCCAGCGGAGGAAGAGCCCCGTCTGTGGCTTTGTGACCCCTCTGCAGGGGTCT---GAAGCTGATGAGCACCGGAAACCAGAGGCCGTGGTGCTGGAGGGAAATTACTGGAAGCGGAGGATCGAGGTGGTC
ATGCAAGAGTATCACAAGTGGCGAATTTACTACAAGAAGCGGCTCCGCAAATCC------------------------AGCAGGGAAGGGGACTTCTTGGCCCCTAAGCAGGCGGAGGGGGGGTGGAGGCCACCAGAACGATGGTGCGAGCAGCTCTTCTCCAGTGTGGTGCCAGTGCTG
CTGGGGGGGCCCGAAGAAGAGCCAGGGGGCCGGCAGCTCCTCGACCTGGACTGCTTCCTGTCCGACATCTCCGACACACTGTTC---ACCATGACTCAGCCCAGTCCTGCCCCACTTCAGCTGCCCCCTGATGATGCCTACATTGGCAATGCTGACATGATCCAACCAGACCTGACCCCC
CTGCAGCCCAGCCTGGACGACTTCATGGATATT------------TCAGAGTTCTTCATCAACTACCGGGCC---------TCATCAACACTCGTGAGC------TTCTCAGAGCCT---CTCAGNTTTAGCTCAATGGCCGACCCTCTGTTTAGCGGCGGGTTCCTGGCACCAGAATCC
CAG---------------GCTGCCCCCCCGGGGGTGCCCCTCCTCCTGGGC---AGCCGAGTGCCGGCTCGGAGCAGCTGCTCGGCACCCCTGGACTCCCCTGCTTTCCTGAGCCCCGACTTCCTCCTGCCAGAAGACCCCAAGCCCAAA---CCCCCC---------------------
CAGGCCCTCCTGCATTTC---------------------------CCAGCTCCCCCCAAGGCGCCGGGCCTGGAGCCT------------------------------------------------------------------TGGGCGAGGCGG------------GGGGTTCCGGAG
GGCCTGGGGGGGTCCGGACTT---------GGGGCT---------------------------------------------------------------------------------TCCGGCGGGGGGGAGTCGGGACTCTTTTCTTGGGTTTGTTCATGGTTCTTTTTTTTCGCGGCG
---------------CCTCGGGGGCGCAGGCCCAGCCCGGCA------------------------------------------------------------------GCCTCGGCTGGAGGGTCCAACCCCTGCCTCACGCAGCTGCTCACAGCCCCCAAACCGGAGCACACGCTGGAA
GCCCCG---------------------------------------------------------CCCTCGAGCGCCACT---CTCGGGCCTTCGGGATCCCCGAAGCCGGGCCCCCGCGACTTCCCC------GGCGCCTTCTTCTCCCCG---------------CCGGCTCAGCCCGCC
TTG---------------ACCCCGGCCACGCTG---------------------GTCCCCAAAGCGGAGCGGCTG---------------TCCCCGCCAGCA---GCC---GGGCATGAGCGCCGCCTGTCTGGGGAGCTGCCCCCCCTGCCCGGGCCGATGGGGCTCGGCTCCCGGATC
TCGCCCCCGCAGCCCACGTTGGGCCGA---GGACGCCCA---------------GAC------AAGACCGAGAACCGCCGCATCACCCACATCTCAGCGGAGGAGAGGCGCCGCTTTCAACATCAAGCTTGGGCTTTCGACACTCTGCACGGTCTTGTGAGCACGCTCAGTGCCCAGCCC
AGCCTCAAGGTGAGCAAGGCCACGACTCTGCAGAAGACGGCCGAGTACATCGCGATGCTGCAGCAGGAGCGGGCCGCCATGCAGGAAGAGGCCCAGCACCTGCGGGACCAGATCGAGGAGCTCAACGCGGCCATCAACCTGTGCCAGCAGCAGCTGCCTGCCACAGGGGTGCCCATCACC
CACCAGCGCTTCGACCAGATGCGGGACATGTTCGAGGACTACGTGCGGACTCGAACCCTGCACAACTGGAAATTCTGGGTGTTCAGCCTACTGATCCGGCCTCTGTTTGAGTCCTTCAACGGGATGGTGTCCACAGCGAGTCTCCACAGCTTGCGGCAGACGTCGCTGGCCTGGCTGGAC
CAGTACTGCTCCCTGCCTGCCCTGCGCCCTACCATCCTGAGCTCCCTCCGCCAGCTGAGCACCTCGACCTGCATCCTGACAGACCCTGCCCGTGTGCCCGAGCAGGCTACTCGCGCTGTCACCGAG---------------GGCAAGCTCCAGCACCCCTCC
>Human_P
ATGGCCGCCGACGTCTTCATGTGCTCCCCGCGCCGGCCTCGCAGCCGGGGCCGCCAGGTGCTGCTCAAGCCCCAGGTGTCC---GAGGACGACGACGACTCGGACACGGATGAGCCGTCCCCGCCGCCCGCCTCCGGCGCGGCCACCCCGGCCCGGGCCCACGCGAGCGCCGCGCCACCG
CCGCCTCGGGCCGGGCCGGGC------------------------------------------------CGCGAGGAACCTCCG---------------CGCCGCCAGCAGATCATCCACAGCGGCCACTTCATGGTGTCGTCGCCGCACCGAGAGCACCCGCCCAAGAAGGGCTACGAT
TTCGACACGGTCAACAAACAGACGTGCCAGACCTACAGCTTCGGCAAGACTAGCTCCTGCCACCTGTCCATCGACGCCTCGCTCACCAAGCTCTTCGAGTGCATGACTTTGGCCTACAGTGGGAAGTTGGTGTCTCCAAAGTGGAAGAATTTCAAGGGCCTGAAGCTACAGTGGAGAGAC
AAGATCCGGCTCAATAATGCCATCTGGCGGGCCTGGTACATGCAGTATCTGGAGAAGCGCAAGAATCCTGTGTGCCACTTTGTGACACCCCTGGACGGCTCTGTGGACGTAGACGAGCACCGCCGGCCGGAGGCCATCACCACGGAAGGGAAGTACTGGAAGAGCCGCATCGAGATTGTG
ATCCGGGAGTATCACAAGTGGAGAACCTACTTCAAGAAAAGGCTACAGCAGCACAAGGATGAGGACCTCTCCAGCCTGGTCCAGGACGATGACATGCTGTATTGGCACAAGCACGGGGATGGATGGAAGACCCCC---------------------------------GTCCCCATG---
------------GAGGAGGATCCC------------CTGCTGGACACAGACATGCTCATGTCGGAATTCAGCGACACCCTCTTCTCCACACTTTCTTCACACCAGCCGGTGGCCTGGCCCAATCCCCGGGAAATAGCACATCTGGGAAATGCAGACATGATCCAGCCGGGACTGATTCCT
TTGCAGCCTAACCTG---GACTTCATGGACACCTTTGAGCCTTTCCAGGACCTCTTCTCTTCTAGCCGCTCCATTTTTGGCTCCATGCTACCTGCATCTGCCTCAGCACCTGTACCAGATCCCAACAACCCACCTGCACAGGAGAGCATCCTGCCGACCACAGCCCTC---CCCACTGTG
AGCCTTCCTGACAGCCTCATCGCGCCCCCTACCGCCCCATCCCTGGCTCAC------------ATGGATGAGCAGGGCTGT------------GAACACACCTCCCGGACTGAGGACCCGTTTATCCAGCCCACGGACTTCGGTCCCTCAGAGCCGCCA---------CTGAGTGTCCCG
CAGCCCTTCCTCCCTGTCTTCACCATGCCCCTGCTGTCTCCCAGCCCCGCCCCACCGCCCATCTCCCCCGTGTTACCATTAGTTCCTCCTCCTGCCACTGCCCTGAACCCCCCGGCTCCACCCACCTTCCATCAGCCACAGAAGTTTGCTGGAGTCAACAAAGCGCCGTCTGTCATCACC
CACACGGCCTCTGCCACCCTCACCCACGATGCCCCCGCCACCACCTTTAGCCAGAGTCAGGGCCTTGTGATCACCACCCATCACCCTGCCCCGTCAGCGGCCCCTTGTGGGCTGGCACTGTCTCCTGTCACCCGG------------------------------------------CCT
CCCCAGCCACGGTTAACTTTTGTGCACCCCAAACCTGTATCCTTGACTGGGGGCAGGCCTAAGCAGCCCCACAAAATAGTGCCTGCTCCCAAA---CCAGAGCCC---GTGTCCTTGGTGTTGAAGAATGCCCGTATCGCCCCAGCTGCCTTTTCAGGCCAACCACAAGCGGTGATCATG
ACGTCAGGGCCTCTGAAGAGAGAAGGGATGTTGGCCTCCACCGTGTCCCAGTCCAACGTGGTCATTGCGCCTGCTGCCATCGCCAGGGCTCCTGGG---------------GTCCCGGAGTTCCACAGCAGCATCCTGGTG---ACAGATCTCGGCCATGGCACGAGCAGCCCGCCTGCC
CCCGTCTCCCGGCTCTTC---CCAAGCACAGCGCAAGACCCC------------CTGGGGAAGGGCGAGCAGGTCCCGCTGCATGGGGGCAGCCCCCAGGTCACTGTCACAGGGCCCAGTCGGGACTGCCCAAACTCAGGGCAGGCCTCTCCGTGTGCATCGGAGCAGAGCCCCAGTCCT
CAATCTCCCCAGAACAACTGCTCA------GGGAAATCC------GACCCCAAAAATGTGGCTGCACTAAAGAACCGGCAGATGAAGCACATCTCAGCTGAGCAGAAAAGGCGCTTCAACATCAAG---ATGTGCTTCGACATGCTCAACAGCCTCATCTCCAACAATTCCAAGCTG---
---------ACCAGTCACGCCATCACACTGCAGAAGACTGTGGAGTACATCACCAAGCTGCAGCAGGAGAGAGGCCAGATGCAGGAGGAGGCCCGGCGGCTGCGGGAGGAGATCGAGGAGCTCAATGCCACCATCATCTCCTGCCAGCAGCTGCTCCCTGCCACGGGAGTCCCCGTTACC
CGGCGCCAGTTTGATCACATGAAAGACATGTTTGACGAATACGTGAAAACCCGGACCTTGCAGAATTGGAAGTTCTGGATTTTCAGCATCATCATCAAGCCGCTGTTTGAGTCGTTCAAGGGCATGGTGTCCACCAGCAGCCTGGAGGAGCTGCACCGGACGGCGCTCTCCTGGCTGGAC
CAGCACTGCTCCCTGCCCATCCTCAGGCCGATGGTATTGAGCACGCTGCGGCAGCTGAGCACCTCCACCTCCATCCTCACAGACCCGGCACAGCTGCCAGAGCAGGCGTCCAAGGCTGTCACCAGGATTGGCAAGAGATTGGGAGAGTCC------------
>Chimp_p
ATGGCCGCCGACGTCTTCATGTGCTCCCCGCGCCGGCCTCGCAGCCGGGGCCGCCAGGTGCTGCTCAAGCCCCAGGTGTCC---GAGGACGACGACGACTCGGACACGGATGAGCCGTCCCCGCCGCCCGCCTCCGGCGCGGCCACCCCGGCCCGGGCCCACGCGAGCGCCGCGCCACCG
CCGCCTCGGGCCGGGCCGGGC------------------------------------------------CGCGAGGAACCTCCG---------------CGCCGCCAGCAGATCATCCACAGCGGCCACTTCATGGTGTCGTCGCCGCACCGAGAGCACCCGCCCAAGAAGGGCTACGAT
TTCGACACGGTCAACAAACAGACGTGCCAGACCTACAGCTTCGGCAAGACTAGCTCCTGCCACCTGTCCATCGACGCCTCGCTCACCAAGCTCTTCGAGTGCATGACTTTGGCCTACAGTGGGAAGTTGGTGTCTCCAAAGTGGAAGAATTTCAAGGGCCTGAAGCTACAGTGGAGAGAC
AAGATCCGGCTCAATAATGCCATCTGGCGGGCCTGGTACATGCAGTATCTGGAGAAGCGCAAGAATCCTGTGTGCCACTTTGTGACACCCCTGGACGGCTCTGTGGATGTAGACGAGCACCGCCGGCCGGAGGCCATCACCACGGAAGGGAAGTACTGGAAGAGCCGCATCGAGATTGTG
ATCCGGGAGTATCACAAGTGGAGAACCTACTTCAAGAAAAGGCTACAGCAGCACAAGGATGAGGACCTCTCCAGCCTGGTCCAGGACGATGACATGCTGTATTGGCACAAGCACGGGGATGGATGGAAGACCCCC---------------------------------GTCCCCATG---
------------GAGGAGGATCCC------------CTGCTGGACACAGACATGCTCATGTCGGAATTCAGCGACACCCTCTTCTCCACACTTTCTTCACACCAGCCGGTGGCCTGGCCCAATCCCCGGGAAATAGCACATCTGGGAAATGCAGACATGATCCAGCCGGGACTGATTCCT
TTGCAGCCTAACCTG---GACTTCATGGACACCTTTGAGCCTTTCCAGGACCTCTTCTCTTCTAGCCGCTCCATTTTTGGCTCCATGCTACCTGCATCTGCCTCAGCACCTGTACCAGATCCCAACAACCCACCTGCACAGGAGAGCATCCTGCCGACCACAGCCCTC---CCCACTGTG
AGCCTTCCTGACAGCCTCATCGCGCCCCCTACCGCCCCATCCCTGGCTCAC------------ATGGATGGGCAGGGCTGT------------GAACACACCTCCCGGACTGAGGACCCGTTTATCCAGCCCACGGACTTCGGTCCCTCAGAGCCGCCA---------CTGAGTGTCCCG
CAGCCCTTCCTCCCTGTCTTCACCATGCCCCTGCTGTCTCCCAGCCCCGCCCCACCGCCCATCTCCCCCGTGTTACCATTAGTTCCTCCTCCTGCCACTGCCCTGAACCCCCCGGCTCCACCCACCTTCCATCAGCCGCAGAAGGTTGCTGGAGTCAACAAAGCGCCGTCTGTCATCACC
CACACGGCCTCTGCCACCCTCACCCACGATGCCCCCGCCACCACCTTCAGCCAGAGTCAGGGCCTTGTGATCACCACCCATCACCCTGCCCCGTCAGCGGCCCCTTGTGGGCTGGCACTGTCTCCTGTCACCCAG------------------------------------------CCT
CCCCAGCCACGGTTAACTTTTGTGCACCCCAAACCTGTATCCTTGACTGGGGGCAGGCCTAAGCAGCCCCACAAAATAGTGCCTGCTCCCAAA---CCAGAGCCC---GTGTCCTTGGTGTTGAAGAATGCCCGCATCGCCCCAGCTGCCTTTTCAGGCCAACCACAAGCGGTGATCATG
ACGTCAGGGCCTCTGAAGAGAGAAGGGATGTTGGCCTCCACCGTGTCCCAGTCCAACGTGGTCATTGCACCTGCTGCCATCGCCAGGGCTCCTGGG---------------GTCCCGGAGTTCCACAGCAGCATCCTGGTG---ACAGATCTCGGCCATGGCACGAGCAGCCCGCCTGCC
CCCGTCTCCCGGCTCTTC---CCAAGCACAGCGCAAGACCCC------------CTGGGGAAGGGCGAGCAGGTCCCGCTGCATGGGGGCAGCCCCCAGGTCACTGTCACAGGGCCCAGTCGGGACTGCCCAAACTCAGGGCAGGCCTCTCCGTGTGCATCGGAGCAGAGCCCCAGTCCT
CAGTCTCCCCAGAACAACTGCTCA------GGGAAATCC------GACCCCAAAAATGTGGCTGCACTAAAGAACCGGCAGATGAAGCACATCTCAGCTGAGCAGAAAAGGCGCTTCAACATCAAG---ATGTGCTTCGACATGCTCAACAGCCTCATCTCCAACAATTCCAAGCTG---
---------ACCAGTCACGCCATCACACTGCAGAAGACCGTGGAGTACATCACCAAGCTGCAGCAGGAGAGAGGCCAGATGCAGGAGGAGGCCCGGCGGCTGCGGGAGGAGATCGAGGAGCTCAATGCCACCATCATCTCCTGCCAGCAGCTGCTCCCTGCCACGGGAGTCCCCGTTACC
CGGCGCCAGTTTGATCACATGAAAGACATGTTTGACGAATACGTGAAAACCCGGACCTTGCAGAATTGGAAGTTCTGGATTTTCAGCATCATCATCAAGCCGCTATTTGAGTCGTTCAAGGGCATGGTGTCCACCAGCAGCCTGGAGGAGCTGCACCGGACGGCGCTCTCCTGGCTGGAC
CAGCACTGCTCCCTGCCCATCCTCAGGCCGATGGTATTGAGCACGCTGCGGCAGCTGAGCACCTCCACCTCCATCCTCACAGACCCGGCACAGCTGCCAGAGCAGGCGTCCAAGGCTGTCACCAGGATTGGCAAGAGATTGGGAGAGTCC------------
>AGM_p
ATGGCCGCCGACGTCTTCATGTGCTCCCCGCGCCGGCCCCGCAGCCGGGGCCGCCAGGTGCTGCTCAAGCCCCAGGTGCCT---GAGGACGACGACGACTCGGACACGGATGAGCCGTCCCCGCCGCCCGCCTCCGGCGCGGCCACCCCGGCCCGGGCCCACGCGAGCGCCGCGCCACCG
CCGCCTCGGGCCGGGCCGGGC------------------------------------------------CGCGAGGAGCCTCCG---------------CGCCGCCAGCAGATCATCCACAGCGGCCACTTCATGGTGTCGTCGCCGCACCGGGAGCACCCGCCCAAGAAGGGCTACGAT
TTCGACACGGTCAACAAACAGACGTGCCAGACCTACAGCTTCGGCAAGACCAGCTCCTGTCACCTGTCCATCGACGCCTCGCTCACCAAGCTCTTCGAGTGCATGACTTTGGCCTACAGTGGGAAGTTGGTGTCTCCAAAGTGGAAGAATTTCAAGGGCCTGAAGCTACAGTGGAGAGAC
AAGATCCGGCTCAATAATGCCATCTGGCGGGCCTGGTACATGCAGTATCTGGAGAAGCGCAAGAATCCTGTGTGCCACTTTGTGACGCCCCTAGACGGCTCTGTGGATGTAGATGAGCACCGCCGGCCGGAGGCCATCACCACGGAAGGGAAGTACTGGAAGAGCCGCATCGAGATTGTG
ATCCGGGAGTATCACAAGTGGAGAACCTACTTCAAGAAAAGGCTACAGCAGCACAAGGATGAGGACCTCTCCAGCCTGGTCCAGGACGATGACATGCTATATTGGCACAAGCACGGGGATGGATGGAAGACCCCC---------------------------------GTCCCCATG---
------------GAGGAGGACCCC------------CTGCTGGACACAGACATGCTCATGTCGGAATTCAGCGACACCCTCTTCTCCACGCTTTCTTCACACCAGCCGGTGGCCTGGCCCAATCCCCGGGAAATAGCACATCTGGGAAATGCAGACATGATCCAGCCGGGACTGATTCCT
TTGCAGCCTAACCTG---GACTTCATGGACACCTTCGAGCCTTTCCAGGACCTCTTCTCTTCTAGCCGCTCCATTTTTGGCTCCATGCTACCTGCATCTGCCTCAGCACCTGTACCAGATCCCAACAACCCACCTGCACAGGAGAGCGTCCTGCAGACCACCGCCCTC---CCCACTGTG
AGCCTGCCTGACAGCCTCATCGCGCCCCCCACCGCCCCGCCCCTGGCTCAC------------GTGGACGGGCAGAGCTGT------------GAACACACCTCCCGGGCTGAGGACCCGTTTATCCAGCCCACAGACTTCGGTCCCTCAGAGCCACCA---------CTGAGTGTCCCA
CAGCCCTTCCTCCCTGTCTTCACCATGCCCCTGCTGTCTCCCAGCCCCGCTCCACCACCTGTCTCCCCCGTGTTACCGTTAGTTCCTCCTCCTGCCACTGCCCTGAACCCCCCAGCTCCACCCACCTTCCACCAGCCACAGAAGTTTGCTGGAGTCAGCAAAGTGCCATCTGTCATCACC
CACACGGCCTCCGCCACCCTCACCCATGACGCCTCTGCCACCACCTTCAGCCAGAGTCAGGGCCTTGTGATCACCACCCATCACCCTGCCCCATCAGCGGCCCCCTGTGGACTGGCACTGTCTCCTATCCCCCGG------------------------------------------CCT
CCCCAGCCACGGTTAACTTTTGTGCACCCCAAACCTGTATCCTTGACTGGGGGCAGGCCTAAGCAGCCCCACAAAATAGTGCCTGCTCCCAAA---CCAGAGCCC---GTGTCCTTGGTGTTGAAGAACACCTGCATCACCCCAGCTGCCTTTTCAGGCCAACCACAAGCGGTGATCATG
ACGTCAGGGCCTCTGAAGAGAGAAGGGATATTGGCCTCCACGGTGTCCCAGTCCAACGTGGTCATCGCACCTGCTGCCATCGCCAGGGCTCCTGGG---------------GTCCCGGAGTTCCACAGCAGCATCCTGGTG---ACAGATCTCAGCCATGGCACGAACAGCCCGCCCGCC
CCCATCTCCCGGCTCTTC---CCGAGCACAGCGCAAGACCCC------------CTGGGGAAGGGCGAGCAGGTCCAGCTGCATGGGGGCAGCCCCCAGGTCACTGTCACAGGGCCCAGTCGGGACTGCCCAAACTCAGGGCAGGCCTCTCCATGTGCATCGGAGCAGAGCCCCAGTCCT
CAGTCTCCCCAGAACAACTGCTCA------GGGAAATCC------GACCCCAAAAATGTGGCTGCACTAAAGAACCGGCAGATGAAGCACATCTCAGCTGAGCAGAAAAGGCGCTTCAACATCAAG---ATGTGCTTCGACATGCTCAACAGCCTCATCTCCAACAATTCCAAGCTG---
---------ACCAGTCACGCCATCACACTGCAGAAGACCGTGGAGTACATCACCAAGCTGCAGCAGGAGAGGAGCCAGATGCAGGAGGAGGCCCGGCGGCTTCGGGAGGAGATCGAGGAGCTCAATGCCACCATCATCTCCTGCCAGCAGCTGCTCCCTGCCACGGGAGTCCCCGTCACC
CGGCGCCAGTTTGATCACATGAGAGACATGTTTGACGAATACGTGAAAAGCCGGACCTTGCAGAATTGGAAGTTCTGGATTTTCAGCATAATTATCAAGCCGCTGTTTGAGTCATTCAAGGGCATGGTGTCCACCAGCAGCCTGGAGGAGCTGCACCGAACGGCGCTGTCCTGGCTGGAC
CAGCACTGCTCCCTGCCCATCCTCAGGCCAATGGTGTTGAACACGCTGCGGCAGCTGAGCACCTCCACCTCCATCCTCACAGACCCGGCACAGCTGCCGGAGCAGGCATCCAAGGCTGTCACCAGGATCGGCAAAAGATTGGGAGAGTCC------------
>Bush_p
ATGGCCGCGGACGTCTTCATGTGCTCTCCACGCCGGCCCGGCAATCGGGGCCGCCCGGTGCTGCTCAAGCCCCAGGTGCCC---GAGGACGACGACGACTCGGACACTGATGAGCCGTCCCCGCCGCCCGCCTCCGGCGCGACCGCCGCGGCCCGGGCCCACGCGAGCGCCGCCCAGCAT
CCGCCCCGGGCCGGGCCGGGC------------------------------------------------CGCGAGGAGCCTCCG---------------CGCCGGCAGCAGATCATCCACAGCGGCCACTTCATGGTGTCGTCGCCTCACCGCGAGCACCCGCCCAAGAAGGGTTATGAT
TTCGACACAGTCAACAAGCAGACGTGCCAGACCTACAGCTTCGGCAAGACCAGCTCCTGCCACCTGTCCATCGACGCCTCGCTTACCAAGCTCTTCGAGTGCATGACTTTGGCCTACAGTGGGAAGTTAGTGTCTCCAAAGTGGAAGAATTTCAAGGGCCTGAAGCTCCAGTGGAGAGAC
AAGATCCGGCTCAACAATGCCATCTGGCGGGCATGGTACATGCAGTATCTGGAGAAGCGCAAGAATCCTGTATGTCATTTTGTCACTCCCCTGGATGGCTCTGTTGACGTGGATGAGCACCGCCGGCCAGAGGCCATCACCACAGAAGGGAAATACTGGAAAAGCCGCATTGAGATCGTG
ATTAGAGAGTATCACAAGTGGAGGACTTACTTCAAGAAAAGGCTACAGCAGCACAAGGATGAGGACCTCTCCAGCCTGGCCCAGGATGATGACATGCTATACTGGCACAAGCACAGGGATGGGTGGAAGACCCCA---------------------------------GTCCCCATG---
------------GAGGAGGACCCC------------CTGCTGGACACAGACATGCTTATGTCAGAATTTAGCGATACCCTCTTCTCCACACTCTCTTCGCACCAGCCTGTGGCCTGGCCCAACCCCCGGGAAATAGCACATCTGGGAAATGCAGACATGATTCAACCAGGACTGATTCCT
CTACAGCCCAACCTG---GACTTCATGGACACTTTCGAGCCTTTCCAGGACCTCTTCTCTTCCAGTCGCTCCATTTTTAACTCCTTGCTGCCTGCACCTGCCTCAGCATCTGCACCAGATCCCAACAGCACACCTGCACAGGAGAGCATCCTGCCAACCACCACTCTC---CCCACTGGA
AGCCTCCCTGACAACCTCATCGTGCCCCCCACTGCCCCCTCCCTGGATCCC------------ACCGATGGGCAGGGCTGT------------GAACGTGTTTCCCGAACTGGGGACCCCTTTATCCAGCCTTCAGACTTTGGCCCCTCAGAGCCATCC---------CTGAGCATCCCG
CAGTCTTTCCTCCCGGTCTTTACTGTGCCGTTGCTGTCCCCTAGTCCTGCCCCAGCACCTATGTCCCCAGCACTGCCATTGGTT---CCTCCTGCCACGGCCCTGAACCCCCCAGCTCCATCTGCCTTCCTTCAACCACAGAAGTCTGCTGGAGTCAGCAAGTCGCCCTCCGTCATCACC
CACACAGCCTCTGCCACCCTTACCCATGATGCCTCTGCC---ACCTTTAGCCAGAGTCAGGGCCTCCTGATCACAACCCATCACCCTGCCCCATCCACAGCCCCCTGTAGTCTGGCACTGTCTCCTATCACCCAG------------------------------------------TCT
CCAGCTCCTCGGTTAACTTTTGTGCCTCCCAAACCTGTGTCCATGACTGGAGGGAGGCCCAAGCAGCCCCCCAAAATAGTGCCTGCTCCCAAA---CCAGAGCCT---GTGTCCCTGGTGTTGAAGAACGCTTGCCTCGCCCCAGCTGCCTTTTCAGGCCAACCACAAGCAGTGATCATG
ACATCAGGCCATCTGAAGAGAGAAGGGATGTTGGCTTCTACTGTGTCCCAGTCTAATGTGGTCATCGCACCTGCTGCCATTGCCAGGGCTCCTGGA---------------GTGACAGAGTTCCATAGCAGCATCCTGGTA---ACAGACCTCAGCCACAGCACGAGCAGCCAGCCTGGC
CCCGTCTCCCGGCTCTTCTCTCCAGGCACAATCCAAGACTCC------------CTGGTGAAGGGCGAGCAGGTCTCGCTGCCCGGGGGCAGTCCCCAGGTCCCTGTCACAGGGCCCAGTCGAGATGGCTCCAACTCAGGGCAGGCTTCTCCATGTGCGTTGGAACAAAGCCCCAGTCCT
CAGTCTCCCCAGAACAACTGCTCA------GGGAAATCT---GCAGACCCCAAAAATATGGCTGCATTAAAGAACCGGCAGATGAAGCACATTTCAGCCGAACAGAAAAGGCGGTTTAACATCAAG---ATGGGCTTCGACACCCTGAACAGTTTGATCTCCAACAGTTCCAAGCTG---
---------ACGAGCCATGCCATCACGCTGCAGAAGACAGTGGAGTACATCACCAAGCTGCAGCAGGAGAGGAGCCAGATGCAGGAGGAGGCGCGGCGGCTGCGGGACGAGATTGAGGAGCTCAACGCCACCATTATCTCCTGCCAGCAGCTGCTCCCTGCCACAGGAGTCCCTGTCACC
CGGCGCCAGTTTGATCACATGAGAGACATGTTTGATGAATATGTGAAAAGCCGGACCCTGCAGAATTGGAAGTTCTGGATTTTCAGCATTATCATTAAGCCGCTGTTCGAGTCATTCAGGGGGATGGTGTCCAGCAGCAGCCTGGAGGAGCTACACCAGACAGCATTGTCGTGGCTGGAG
CAGCACTGCTCGCTACCTGTCCTCAGGCCAATGGTGCTGAATACCCTCCGGCAGCTGAGCACCACCACCTCCATCCTGACAGACCCATCCCAGCTGCCGGAGCAGGCGTCAGAGGCTGTCACCAGAATCGGCAAGAGGTCGGGAGAGTCA------------
>Pig_p
ATGGCCGCCGAAGTCTTCCTGTGCTCCGGCCGCCGGCCTCACAGCCGGGGCCGTGCGGTGCTGCTCAAGCCCCAGGTGCCG---GAGGACGACGACGACTCGGACACAGATGAGCCTGCCCCACCGCCCGCCTCCGGCGCGGCCACTCTGGCCCGGGGCCACGCGAGCGCCGGGCCACCG
CAGCCCAGGGCCGGGTCGGGC------------------------------------------------CGCGAGGAGCCTCCG---------------CGCCGGCAGCAAATCATCCACAGCGGCCACTTCATGGTGTCGTCGCCGCATCGAGAGCACCCGCCCAAGAAGGGCTATGAT
TTCGACACGGTCAACAAGCAGACGTGCCAGACCTACAGCTTCGGCAAGACCAGCTCCTGCCACCTGTCCATCGACGCCTCACTCACCAAGCTCTTTGAGTGCATGACCCTGGCCTACAGTGGCAAGTTGGTGTCTCCAAAGTGGAAGAATTTCAAGGGCCTGAAGCTCCAGTGGAGAGAC
AAGATCCGGCTCAACAACGCCATCTGGCGGGCATGGTACATGCAGTATTTGGAAAAGCGCAAGAATCCCGTGTGTCACTTTGTCACTCCGCTGGATGGCTCTGTGGAAGTGGATGAGCACCGCCGGCCAGAGGCTATCACCACCGAGGGGAAGTACTGGAAGAGCCGCATTGAGATCGTG
ATCCGAGAGTATCACAAGTGGAGAACCTACTTCAAGAAAAGGCTCCAGCAGCACAAGGATGAGGACCTCTCCAGCCTGGCCCAAGACGATGACATGCTGTATTGGCATAAGCATGGGGATGGCTGGAAGACCCCT---------------------------------GTCCCCATG---
------------GAGGAGGACACA------------CTGCTGGACACGGACATGCTCATGTCGGAATTCAGCGACACCCTCTTCTCCACGCTTTCCTCCCACCCGCCTGTGGCTTGGCCCAACCCACGTGAAATAGCACATCTGGGAAATGCAGACATGATTCAGCCGGGGCTGATGCCC
TTGCAACCCAACCTG---GACTTCATGGACACTTTTGAGCCTTTCCAGGACCTCTTCTCTTCCAGCCGCTCCATTTTTGGCTCCATGCTGCCTGCACCCGCCTCAGCAGCTGCGCCAGACCCCAACAGCCCGCCTGCTCAGGAGAGCATCCTGCCAACCACTGCTCTC---CCCACCTCC
AGCCTCCCCGACAGCTTCATCGCACCCCCTGTGGTCACTGCCCTGGACCCC------------ACAAATGGGCAGGGCTGT------------GAACACACCTCCCAGCCTGGGGACCCTTTTGTCCAGCCTGCAGAATTGGGTCCCTCTGCACCACCA---------CTGACTGTCCCC
CAGTCTTTCCTCCCCGTGTTTACCATGCCGTTGCTCTCGCCCAGCCCTGCCCCGGCACCCGTGTCTCCTGCCTTGCACTTAGGTCCTCCTCCTGCCACTGCCCTGAGTCCCCCAACTCCACCCGCCTTCCTGCAGCCACAGAAGTTTGCCGAAGTCAGCAAATCACCCTCTGTCATCACC
CATACGGCCTCCGCCACCCTCACCCATGATGCCTCTGCCACCACCTTCAGCCAGAGCCAGGGACTCATTATCACAACCCGCTATCCCACCCCCTCCATGTCCGCCTGTGGCCTGGCGCTGTCTCCAGTCACCCGGCCC---------------------------ATGACTGTCGGGCCT
CCCCAACCTCGTTTAACTTTTGTGCACCCCAAGCCTGTATCCTTGCCTGGGGTGAGGCACAAGCAGCCCCCCAAAATAGTGCCTGCTCCCAAA---CCAGAGCCT---GTGTCCTTGGTATTGAAGAATGCTCGCATCGCCCCAGCTGCCTTTTCAGGACCGCCACAAGCAGTGATCATG
ACATCAGGCCCTCTGAAGAGAGAAGGGATGCTGGCTTCCACCGTGTCTCAGTCCAACATGGTCATCACGCCTGCTGCCATTACCAGGGCTCCTGGA---------------GTCACAGAGTTCCATAGCAGCATCCTGGTG---ACAGACCTTGGTCACAGCACGGGCAGCCAGCCTGCC
CCCGTCTCACGGCTCTTCTCTCCAAGCACAGTGCCAGACTCC------------CTGGTGAAGGGCGAGCAGGCTCCGCTGCACGGGGGTGCGCCCTCGGTCCCTGCCACGGGCCCAAGTCGAGACTGCCCGAACTCAGGGCAGGCCTCTCCGTGTGCTTCAGAACAGAGCCCCAGCCCT
CAGTCTCCCCAGAACAACTGCTCA------GGGAAATCTACTGCAGACCTCAAAAATGTGGCTGCTTTAAAGAACCGGCAGATGAAGCACATTTCAGCTGAGCAGAAGAGACGCTTCAACATCAAG---ATGGGCTTTGACACCCTGAACAGTTTGATCTCTAATAACACCAAGCTG---
---------ACCAGCCACGCCATCACGCTGCAGAAGACCGTGGAGTACATCACCAAGCTGCAGCAGGAGCGCAGCCAGATGCAGGAGGAGGCCCGGCGACTTCGAGAGGAAATCGAGGAGCTCAACGCCACCATCCTCTCCTGTCAGCAGCTGCTCCCTGCCACAGGCGTCCCCGTCACC
CGACGCCAGTTTGATCACATGAGAGACATGTTTGATGAATATGTGAAAAGCCGGACCCTGCAGAATTGGAAGTTCTGGATTTTCAGCGTCATCATCAAGCCACTCTTTGAGTCCTTCAAGGGTGTGGTGTCCACCAGCAGCCTGGAGGAGCTGCACCGGACGGCACTGTCCTGGCTGGAC
GAGCACTGCTCCCTGCCCGTCCTCAGGCCGACTGTGCTGAACACCCTCCGGCACCTGAGCACCACCACATCCATCCTGACCAACCCGTCCCAGCTGCCTGAGCAGGCCGCAGAGGCCGTCACCAGAATTGGCAAGAGACCTGGGGAGTCT------------
>Dog_p
ATGGCCGCCGACGTCTTCATGTGCTCCCCGCGCCGGCCCCGCAGTCGGGGCCGCCCGATGCTGCTCAAACCTCAGGTGCCT---GAGGACGACGACGACTCGGACACCGATGAACCGTCCCCGCCGCCCGCCTGCGCTTCGGCCGCGCCGGCCCGGGCCCACGCGAGCGCCGCGCCGCCG
CCGCCTAGGGCCGGGCCGGGC------------------------------------------------CGCGAGGAGCCTCCG---------------CGCCGCCAGCAGATCATCCACAGCGGCCACTTCATGGTGTCGTCGCCGCACCGCGAGCACCCGCCCAAGAAGGGCTACGAT
TTCGACACGGTCAACAAGCAGACGTGCCAGACCTACAGCTTCGGCAAGACCAGCTCTTGCCACCTGTCCATCGACGCCTCGCTCACCAAACTCTTCGAGTGCATGACCCTGGCCTACAGTGGGAAGTTGGTGTCTCCAAAGTGGAAGAATTTCAAGGGCCTGAAGCTCCAGTGGAGAGAC
AAGATCCGGCTTAATAATGCCATCTGGCGGGCGTGGTATATGCAGTATTTGGAGAAGCGCAAGAATCCTGTGTGCCACTTCGTCACTCCACTAGATGGCTCTGTGGAAGTAGATGAGCATCGCAGGCCAGAGGCCATCACCACTGAAGGGAAGTACTGGAAAAGCCGCATTGAGATTGTG
ATCCGGGAATATCACAAGTGGAGAACCTACTTCAAGAAAAGGCTACAGCAACACAAGGATGAGGACCTTTCCAGCCTGGCTCAGGATGATGACATGCTTTATTGGCACAAACGTGGGGATGGATGGAAGACCCCG---------------------------------GTCCCCATG---
------------GAGGAGGACCCA------------CTGCTGGACACAGACATGCTCATGTCAGAATTCAGTGACACCCTCTTCTCAACGCTTTCCTCACACCAGCCGGTGGCCTGGCCCAACCCCCGGGAAATAGCACATCTGGGAAACGCAGACATGATCCAGCCGGGGCTGATTCCT
CTGCAGCCCAATCTG---GACTTCATGGACACTTTCGAACCCTTCCAGGACCTCTTCTCTTCCAGCCGCTCCATTTTTGGTTCCATGCTGCCTGCTCCTGTCTCAGCACCTGCACCAGATCCCAACAGCCCTCCTGCTCAGGAGACCATCCTGCCAACCAGCGCGCTC---CCCACTGTG
AGCCTCCCCGATAGCCTCATAGCACCTCCTGCAGCCACCGCCTTGGACCCC------------ACGGATCGGCAGGGCTGT------------GAACGAGCCCCGCGGCCCGGAGACCCCTTTATCCAGCCTACGGACTTCGGTCCCCCTGCACCACCC---------CTGAATGTCCCT
CAGCCTTTCCTTCCTGTGTTCACCATGCCCTTGCTGTCTCCCAGCCCTGCCCCAGCACCTACTTCTCCTGCCCTGCCTTTAGCCCCGCCCCCTGCCACTGCCTTGAGCCCCTCGGCTCCACCTACCTTCCTGCATCCA---AAGTTTGCTGGCGCCAGCAAGTCACCCTCCGTCATCACA
CACACGGCCTCTGCCACTCTCACCCATGATGCGTCTGCCACCACCTTCAGCCAGAGCCAGGGCCTTGTCATCACAACCCACCACCCCACACCCTCGGTGTCCCCCTGTGGCCTGGCACTGCCTCCAGCTACCCGGCCG---------------------------CCAACTGCTGGGCCT
CCCCAACCCTGTTTAACTTTTGTGCACCCCAAGCCTGTCTCTTTGACTGGGGGAAGGCCCAAGCAGCCCCCCAAAATAGTGCCTGCTCCCAAA---CCAGAGTCT---GTGTCCGTGGTATTGAAGAATGCTTGCATTGCCCCAGCTGCCTTTTCAGGACAACCACAAGCAGTGATTATG
ACATCAGGCCCTCTGAAGAGAGAAGGGATGTTGGCTTCTACTGTGTCCCAGTCCAATATGGTCCTCACACCTACTGCCATTGCCCGGGGTCCTGGA---------------GTCACGGAGTTCCACAGTGGCATCCTGGTG---ACAGACCTTGGCCACACCACGAGCAGCCAACCTGCC
CCTGTCTCTCGGCTCTTCTCTCCAAGCACGGTGCAAGACTCC------------CTGGTGAAGGGCGAGCAG---------------------------GTCCCTGCCACGGGTTCTAGTCGAGATTGCCCAAACTCAGGGCAGGCCTCTCCATGTGCTTCTGAGCAGAGCCCCAGTCCC
CAGTCGCCCCAGAATAACTGCTCA------GGGAAATCT---GCAGACCCCAAAAATGTAGCTGCTTTAAAGAACCGGCAGATGAAGCATATTTCAGCTGAGCAGAAAAGGCGCTTCAACATCAAG---ATGGGCTTTGACACCCTCAACAGTTTGATTTCTAATAATTCCAAGCTG---
---------ACCAGCCATGCCATCACACTGCAGAAGACCGTGGAATACATCACCAAGCTGCAGCAGGAACGGAGCCAGATGCAGGAGGAAGCCCGGCGGCTGCGGGAGGAGATTGAGGAGCTCAACGCCACTATCATCTCCTGCCAGCAGTTGCTCCCTGCCACGGGAGTCCCTGTCACC
CGGCACCAGTTTGATCACATGAGAGACATGTTTGATGAGTATGTGAAGAGCCGGACCCTACAGAATTGGAAGTTCTGGATCTTCAGTATCATCATCAAGCCGCTGTTTGAGTCCTTCAAGGGGATGGTGTCCACCAGCAGCCTGGGAGAACTGCACCGGACGGCGCTGTCCTGGCTGGAC
CAGCACTGCTCCCTGCCTGTCCTCAGGCCAACGGTGCTGAACACCCTCCGGCACCTGAGCACGACCACCTCCGTTCTGACAGACCCATCCCAGCTGCCAGAGCAGGCGGCAGAGGCTGTCACCAGAATTGGCAAGAGATCTGGGGAGTCC------------
>Mouse_p
ATGGCTGCCGACGTTTTCATGTGTTCGCCGCGCCGGCCCCGCAGTCGGGGCCGTTCGGTGCTGCTCAAGCCTCAGGTGCCC---GAGGACGACGACGACTCGGACACAGACGAGCCGTCTCCGCCGCCCCCCTCCGGCGTGGCCACTTCAGCCCGGGCCCACGCGAGCGCCGCGCCGCTG
CCGCCTCGGGCCGGCCCGGGC------------------------------------------------CGCGAGGAGCCTCCG---------------CGCCGACAGCAGATCATCCACAGCGGCCACTTCATGGTGTCCTCTCCGCACCGCGAGCACCCGCCCAAGAAGGGCTATGAT
TTCGACACGGTCAACAAGCAGACGTGCCAGACCTATAGCTTCGGCAAGACCAGCTCCTGCCACTTGTCCATCGATGCGTCGCTCACCAAGCTCTTCGAGTGCATGACCCTGGCCTACAGTGGGAAATTAGTGTCTCCAAAGTGGAAAAATTTCAAGGGCCTGAAGCTCCAGTGGCGGGAC
AAGATCCGGCTCAACAACGCCATCTGGAGGGCATGGTATATGCAGTATTTGGAGAAGCGCAAGAATCCTGTGTGCCACTTTGTCACCCCACTAGATGGCTCTGTTGATGTAGATGAACACCGTCGGCCAGAGGCCATCACCACAGAGGGCAAGTACTGGAAAAGCCGCATTGAGATTGTG
ATTCGAGAGTACCACAAGTGGAGAACCTACTTCAAGAAAAGGCTGCAGCAGCACAAGGATGAGGACCTTTCTAGCCTGGCCCAGGACGATGACATGCTGTATTGGCATAAACATGGGGATGGCTGGAAAACCCCA---------------------------------GTCCCCATG---
------------GAGGAGGACTCA------------CTGCTGGACACAGACATGCTCATGTCAGAATTCAGCGACACTCTCTTCTCCACACTCTCTTCACACCAACCCGTGGCCTGGCCCAACCCACGAGAAATAGCACATCTGGGAAACGCAGACATGATCCAGCCAGGCCTGATCCCT
TTGCAACCCAACCTG---GACTTCATGGACACCTTTGAGCCTTTCCAGGATCTCTTCTCCTCCAGCCGATCCATTTTTGGCTCCATGTTGCCTCCTCCTTCATCATTACCTGCCGCAGATCCTAGCAGCCCACCTTCTCAGGGGAACATCTTGCCAAATACAGCTCTC---CCTCCTGCG
AGCCTGCCCAATAGCCTCATTACATCTTCTGCAGCCCCCTCCCTGGATCCC------------ACAGAGGGCCAGGGTTGT------------GAACGCACATCCCAAACGGTGGACCCGTTTATTCAGCCTGCAGACTTTGGTCCCTCTGAGCCACCA---------CTGAGTGTCCCA
CAGCCCTTCCTCCCTGTCTTTACGATGACCTTACTTTCCCCTGGCCCCGCCCCAGCACCTGTTCCAACTGCATTGCCCTTAGTTCCTTCGCCTGCCCCTACTCTAAACCCCCCAACTCCACCAGCTTTCCTGCAGCCACAGAAGTTTGCTGGAGTCAGCAAATCCACCCCTGTTATTACC
CACACAGCCTCTGCAACCCTTACCCATGATGCTTCTGCCACCACCTTCAGCCAGAACCAGGGCCTTGTTATCACAGCACACCATCCAACCCCCTCCTCATCCCCCTGTGCTTTGGCACTGTCACCCGTACCCCAGCCA---------------------------CCAGCCGTGGGACCT
CCCCAACCTCATTTAACTTTTATACACCCCAAACCTGTGTCCTTGACTGGAGTGAGACACAAGCAGCCCCCCAAAATAGTGCCTGCTCCTAAA---CCTGAGCCT---GTCTCCTTGGTGTTGAAGAATGCCTGCATTGCTCCAGCTGCCTTCTCAGGCCAACCGCAGAAGGTGATCATG
ACATCAGCTCCTCTGAAGAGAGAAGGGATTCTAGCATCTACTGTGTCCCCATCCAATGTGGTCATTGCTTCTGCTGCCATCACCAGGGCTTCTGGA---------------GTCACGGAGTTC---------------------------CTCAGCCACAGCACGAGCAGCCAGCCTAGC
CCCGTCTCTCGACTCTTTTCTCCAAGTACAGTGCAAGACTCC------------CTGGTGAAGGGCGAGCAGGTCTCACTGCATGGGGGTAGTCCCCAGGTCCCTGCCACGGGCTCTAGTCGTGACTGCCCTAACTCAGGCCAAGCCTCTCCATGCCCATCAGAACAAAGTCCCAGTCCT
CAGTCTCCCCAGAACAACTGCTCA------GGGAAATCT---ACAGACCCCAAAAATGTGGCTGCATTAAAGAACCGGCAG---AAGCACATCTCAGCTGAACAGAAAAGGCGTTTCAATATCAGG---ATGGGCTTTAACACCCTGAATAGCTTGATCTCCAATAATTCCAAGCAG---
---------ACCAGCCACGCTATCACACTGCAGAAGACCATGGAGTACATCACCAAACTGCAGCAGGAGCGGATGCAGATGCAAGAGGAGGCCCGGAGGCTGCGGGAGGAGATCGAGGAGCTTAACACCACCATCATCTCCTGCCAACAGCTGCTACCTGCCACAGGAGTCCCAGTCAAC
TGCCGCCAGCTTGACCACATGAGAGACATGTTTGATGAATATGTGAAAAGCAGGACCCTGCAGAATTGGAAATTCTGGATTTTCAGCATGATCATCAAGCCACTGTTTGAGTCTTTCAAGGGGATGGTATCTACCAGCAGCTTGGAGGAGTTCCACCGCACGGCGCTTTCCTGGCTGGAT
CAGCACTGCTCTCTTCCTGTCCTCAGGCCAATGGTACTGAGTACCCTCCGTCAGCTGAGTACCACCACCTCCATCCTGACGGATCCATCCCAGCTGCCCGAGCAAGCATCAGAGGCTGTTACCAGGATGGGCAAGAGATCGGGGGAGTCC------------
>Rat_p
ATGGCTGCCGACGTTTTCATGTGTTCGCCGCGTCGGCCCCGCAGTCGGGGTCGCTCGGTGCTGCTCAAGCCTCAGGTGCCC---GAGGACGACGACGACTCGGACACAGACGAGCCGTCTCCGCCGCCCCCCTCCGGCGTGGCCACTTCAGCCCGGGCCCACGCGAGCGCCGCGCCGCTG
CCGCCTCGAGCCGGGCCGGGC------------------------------------------------CGCGAGGAACCTCCG---------------CGCCGACAGCAGATCATTCACAGCGGCCACTTCATGGTGTCCTCTCCGCACCGCGAGCACCCGCCCAAGAAGGGCTATGAT
TTCGACACGGTCAACAAGCAGACGTGCCAGACCTATAGCTTCGGCAAGACCAGCTCCTGCCACTTGTCCATCGATGCTTCGCTCACCAAGCTCTTTGAGTGCATGACCCTGGCCTACAGTGGGAAATTAGTATCTCCAAAGTGGAAAAATTTCAAGGGCCTGAAGCTCCAGTGGAGGGAC
AAGATCCGGCTCAACAACGCCATCTGGAGGGCGTGGTATATGCAGTATTTGGAGAAGCGCAAGAATCCCGTGTGCCACTTTGTCACCCCACTAGATGGCTCTGTTGATGTAGATGAACACCGGCGGCCAGAGGCCATCACCACAGAGGGCAAATACTGGAAGAGTCGCATCGAGATTGTG
ATCCGCGAGTATCACAAGTGGAGAACCTACTTCAAGAAAAGGCTACAGCAGCACAAGGATGAGGACCTTTCTAGCCTGGCCCAGGACGATGACATGCTGTATTGGCATAAACACGGGGATGGCTGGAAAACCCCA---------------------------------GTGCCCATG---
------------GAGGAGGACTCG------------CTGCTGGACACAGACATGCTCATGTCAGAATTCAGCGACACCCTCTTCTCCACACTTTCCTCACACCAACCAGTGGCCTGGCCCAACCCACGAGAAATAGCACATCTGGGAAATGCAGACATGATCCAGCCCGGCCTGATCCCT
TTGCAGCCCAACCTG---GATTTCATGGACACCTTTGAGCCTTTCCAGGAGCTCTTCTCCTCCAGCCGATCCATTTTTGGCTCCATGTTGCCTCCTCCTACGTCAGTACCTGCCCCCGATCCGAGCAGCCCACCTTCTCAGGGGAACATCTTGCCAAATCCAGCTCTC---CCTCCTGTG
AGCCTGCCCAATAGCCTCATTGCCTCTTCTGCAGCCCCCTCCCTGGATCCC------------ACAGAGGGGCAGGGTTGT------------GAACGCACATCCCAATCTGTGGACCCGTTTATTCAGCCTGCAGACTTTGGTCCCTCTGAACCTCCA---------TTGAGTGTCCCA
CAGCCCTTCCTCCCTGTCTTTACTATGACCTTACTTTCCCCTGGCCCTGCCCCAGCACCTGTTCCCACTGCATTGCCCTTAGTTTCTCCGCCTGCCCCTACCCTCAACCCCCCGACTCCACCAGCTTTCCTGCAGACACAGACGTTTGCTGGAGTCAGCACATCAAGCCCTGTCATTACC
CACACAGCCTCTGCAACCCTTACCCATGATGCTTCTGCCACCACCTTCAGCCAGAGCCAGGGCCTTGTTATCACAGCGCACCATCCAACCCCATCCCCATCCCCCTGTGGTCTGGCACTGTCACCTATACCCCAGCCA---------------------------CCAGCTGTGGGACCT
CCCCAACCTCATTTAACTTTTATACACCCCAAACCTGTGTCCTTGACTGGAGTGAGACACAAGCAGCCCCCCAAAATAGTGCCTGCTCCCAAA---CCTGAGGCT---GTCTCCTTGGTGTTGAAGAGTGCCTGCATTGCTCCAGCTGCCTTTACAGGCCAACCACAAAAGGTGATCATG
ACATCAGCTCCTCTGAAGAGAGAAGGGATTCTGGCATCTACTGTGTCCCCATCCAGTGTGGTCATTGCCTCTGCTGCCATCACCAGGGCTTCTGGA---------------GTCACGGAGTTC---------------------------CTCAGCCACAGCACGAGCAGCCAGCCTAGC
CCTGCCTCTCGGCTCTTCTCTCCAAGCGCAGTGCAAGATGCC------------CTGGTGAAGGGCGAGCAGGCCGCACTGCACGGGGGT---CCCCAGGCCCCTGCCACGGGCTCCAGTCGAGACTGCCCCAACTCAGGCCAAGCCTCTCCATGCCCGTCAGAACAAAGTCCCAGTCCT
CAGTCTCCCCAGAACAACTGCTCA------GGGAAATCT---ACAGACCCCAAAAATGTGGCTGCATTAAAGAACCGGCAG---AAGCACATCTCAGCTGAACAGAAAAGGCGTTTCAATATCAGG---ATGGGCTTTAACACTCTGAATAGTTTGATCTCCAATAATTCCAAGCAG---
---------ACCAGCCATGCCATCACACTGCAGAAGACCATGGAGTACATCACCAAGCTCCAACAGGAGCGGATGCAGATGCAGGAGGAGGCACGGAGGCTGCGGGAGGAGATTGAGGAACTTAACACCACCATCATCTCCTGCCAACAGCTGCTGCCAGCCACAGGAGTCCCTGTCAAC
TGCCGCCAGTTTGACCACATGAAAGACATGTTTGATGAGTATGTGAAGAGCAGGATCCTGCAGAATTGGAAATTCTGGATTTTCAGCATGATCATCAAGCCGCTGTTTGAGTCCTTCAAGGGGATGGTGTCCACCAGCAGCTTGGAGGAGTTCCACCGGACGGCTCTTTCCTGGCTGGAC
CAGCACTGCTCTTTGCCTGTCCTCAGGCCAATGGTCCTGAGTACCCTCCGGCAGCTGAGTACCACCACCTCCATCCTGACAGACCCATCCCAGCTTCCAGAGCAAGCATCAGAGGCCGTTACCAGGATTGGCAAGAGATCGGGGGAGTCC------------
>G_pig_p
ATGGCCGCCGACGTTTTCATGTGCTCCCCTCGCCGGCCCCGCAGCCGGGTCCGCTCGGTGCTGCTCAAGTCGCCGGTGCCA---GAGGACGACGACGACTCGGACACGGATGAGCCGTCCCCGCCGCCTGCCTCCGGCTCGGCCTCCGTGGCCCGGGCTCACGCGAGCGCCGCGCCGCTA
CCGCCCCGGAGCGGCTCGGGC------------------------------------------------CGGGAGGAGCCTCCG---------------CGCCGCCAGCAGATCATCCATAGCGGCCACTTCATGGTGTCGTCGCCTCACCGCGAGCACCCGCCCAAGAAGGGCTACGAT
TTCGACACGGTCAACAAACAGACATGCCAGACCTACAGCTTTGGCAAGACCAGCTCCTGCCACCTGTCCATCGACGCCTCGCTCACCAAGCTGTTCGAGTGCATGACCCTGGCCTACAGTGGGAAGCTGGTGTCGCCGAAGTGGAAGAACTTCAAGGGCCTGAAGCTGCAGTGGAGGGAC
AAGATCCGGCTCAACAACGCCATCTGGCGGGCGTGGTACATGCAGTATTTGGAGAAGCGCAAGAACCCTGTGTGCCACTTTGTCACCCCGCTGGACGGCTCTGTGGAAGTCGATGAGCACCGCCGGCCAGAGGCCATCACCACTGAGGGGAAGTACTGGAAGAGCCGCATTGAGATCGTG
ATCCGGGAGTACCACAAGTGGAGGACCTACTTCAAGAAAAGGCTGCAGCAGCACAAAGATGAGGACCTTTCCAGTCTGGCCCAGGACGATGACATGCCTTACTGGCACAAACATGGGGATGGCTGGAAGACCCCA---------------------------------GTGCCCATG---
------------GAGGAGGACCCG------------CTGCTGGACACAGACATGCTTATGTCGGAGTTTAGCGACACCCTCTTTTCTACCCTTTCCTCACACCAACCGGTGGCCTGGCCCAACCCTCGGGAAATAGCTCATCTGGGGAACGCAGACATGATCCAGCCGGGGCTGATCCCC
TTGCAGCCCAACCTG---GACTTCATGGACACCTTCGAGCCTTTCCAGGACCTCTTCTCTGCCAGCCGTGCCATCTTCGGTTCCGTGCCGCCTGTGCCCGCCTCAGCGCCTGTGCCAGATGCCAGCAGCTCACCTGCCGAGGACAGCATCCTGCCGGCCACTGCGCTG---CCTACCGTG
AGCCTCCCCGACAGTCTCATCGCGCCCTCCGTGGGGCCCCCCCTCCAGCCT------------TCGGCCAGTCAGGGCTGT------------GACCGTGCCTCACAGCCTGGGGACCCCTTCCTGCAGTCCCCGGACTTCACTCCCTCAGAATCGCCG---------CTGGGCGTTGCA
CAGCCCTTCCTCCCCGTCTTCCCCATGCCCTTGCTCTCCCCCGGCCCCACCCAGACGCCCAGTCCACCTGGGATTCCCTCAGTGCCCCCTCCTGGTCCAGCCCTAACGCCCCCTGCACCTCCTGCCTTCCAGCAGCTGCCGAGGTTTTCAGGGCTCAGCAAGCCTCCCCCCGTCATCACC
CACACAGCCTCTACCACCCTCACCCACGCAGCTGCCACCACCACCTTCAGCCAGAGCCAGGGCCTTGTGATCGCAGCCCCCCATCCGCCACCTTCGCCATCCCCCTGCCCCCTCACCCTGTCACCGGTCCCCCAGCCA---------------------------CCGGCCATCGGGTCT
TCCCAGACTCGTTTAACTTTTGTACACCCCAAACCTGTGTCCTTGACTGGAGGGAGGCCTAAGCAGCCCCTCAAAATAGTGCCTGCCCCAAAA---CCCGAGTCC---ATGTCCTTGGTGTTGAAGAGCACGCACCTGACCCCAGCTGCCTTCCCAGGCCACCCACAAGCAGTGATCATG
ACGTCCGGCCCTCTCAAGAGAGAAGGGATGCTGGCGTCCACAGTATCCCAGCCCGGCGTGGTCATCACACCTGCTTCCATCCCCAGGGCTCCTGGA---------------GTCACCGAATTCCACAGTGGCATCCTGGTG---ACAGACCTCGGCCACAGCTCAAGCAGCCAGCCGGCC
CCCGTCTCCCGGCTCTTCTCCCCAGGCATCGTGCAGGACTCG------------CTGGTGAAGGTGGAGCAGGCCCCACTTCGAGGGGGCAGCCCCCAGGTCCCTGCCACAGGGCCCGGTCGTGATGGCCTGAACTCAGGCCAGGCCTCTCCATGTGCATCGGAGCAAAGCCCCAGTCCT
CAGTCTCCCCAGAACAACTGCTCA------GGGAAATCT---GCAAACCCCAAAAACATGTCTGTATTAAAGAACCAGCAGCTGAAGCACATCTCAGCCGAACAGAAGCGACGCTTCAACATCAAG---ATGGGCTTCAACACCCTCAACAGCTTGATCTCCAACAACTCCAAGCCG---
---------AGCAGCCACGCCATCACACTGCAGAAGACCGTGGAGTACATCACCAAGCTGCAGCAGGAGCGCAGCCAGATGCAGGAGGAGGCACGGCGGCTGCGGGAGGAGATCGAGGAGCTCAACGCTACCATCATTTCCTGCCAGCAGCTGCTTCCCGCCTCAGGGGTCTCGGTCACC
CCGCGCCAGGTCGACCACATGACAGACATGTTTGACGAATATGTGAAGAGCCGGACGCTGCAGAATTGGAAGTTCTGGATTTTCAGCATCATCATCAAGCCGCTGTTTGAGTCCTTCAAGGGTGTGGTGTCCACCAGCAGCCTGGAGGAGCTGCACCGCACGGCACTGTCCTGGCTGGAC
CAGCACTGCTCTCTGCCTGTCCTCAGGCCAATGGTGCTGAGCACCCTCCGGCAGCTGAGCACCACCACCTCCATCCTGACAGACCCATCCCAGCTGCCGGAGCAGGCGTCTGAGGCTGTCACCAGGGTCGGCCCGCGGTCGGGGGAGTCC------------
>Opos_p
ATGGCCGCCGACGTCTTCATGTGCTCGCCCCGCCGGCCTGGCGGCGGGGCTCGTCCGGTGCTGCTCAAAGCGCCGGCTCCAGACGACGACGACGACGACTCGGACACCGATGAGCCCGCGGTCGCCGCCACCGCCGCCGCCGCGGCCCCCGCGGGCTCCGGCCCCTCAAGCGGCCCAGCC
AGGCCCCGGCCCGGCCCTGCCGCCACAGCCGGCGGGCCCGACGACGACGAGGACGACGAGGCGGAGGACGAGGAGGGGGCGCCCGGGGAGCGGCGGCGGGGCCGGCAGCAGATTATCCACAGCGGTCACTTCATGATGTCGTCCCCGCACCGCGAGCACCCGCCTAAGAAGGGCTACGAC
TTCGACACGGTCAATAAGCAGACGTGCCAGACGTATAGCTTTGGCAAGACCAGCTCGTGCCATCTGTCCATCGACGCGTCCCTCACTAAACTCTTCGAGTGTATGACCCTGGCCTACAGTGGGAAATTGGTGTCTCCAAAGTGGAAGAACTTCAAAGGATTAAAGCTGCAGTGGAGAGAC
AAGATCCGACTCAATAATGCCATCTGGCGGGCGTGGTATATGCAGTACTTGGAGAAACGGAAGAATCCTGTGTGCCACTTTGTGACTCCATTGGATGGTTCTGTGGAAGTGGATGAGCATCGCCGGCCAGAGGCCATCACCACCGAAGGGAAGTACTGGAAACATCGAATTGAGATTGTG
ATCAGAGAATATCACAAGTGGAGAACATACTTCAAAAAAAGGCTACAGAAGCACAAGGACGAGGACCTGTCCAGCCTGGTCCGGGATGATGACCTGCTTTTCTGGCATAAGAGTGGGGATGGGTGGGACACCCCA---------------------------------GTCCCCATG---
------------GAAGAGGACCCA------------CTCTTGGACACAGACATGCTCATGTCAGAATTCAGTGACACCCTCTTTTCCACTCTTTCATCGCATCAACCAATGGCTTGGCCCAACCCACGGGAAATAGCACATTTGGGAAATGCAGACATGATCCAGCCTGGGCTAATCCCT
CTACAACCAAACTTT---GACTTCATGGACACATTTGAACCTTTCCAGGACCTGTTTTCATCCAGCCGCTCCATCTTTGGCCCTACACTTGCTGGACCTACTGTTTCAACTGCAACAGACCCCAGTAGCCCACCAGCACAGGGGCCCATCCTGTCAGCTGGTGCTCTG---CCTACTGTG
AGCCTCCCTGACAGCCTCATTGTTACACCAGGGCCAGCCTCCCTAAGCCCC------------ACAGAAAGGCGAAGCTGC------------GAGCGTGGGCCCCGACTTGGGGGCCCTTTCATCCAGCCCACAGACTTTGGTAGCCCTGAGCCACAA---------CTCAGTGGTCCA
CAGACTTTCCTCTCAGTGTTTCCAGGTTCCCTGCTCTCTCCCAGTCCAGCACCAACACCATCTTCACCTGCAATGCCATTAGTGCCCTCTCCAGGGGCCACTCTGAGTGCCCAGGCTCCATCTACTTTTCTACAGTCACAGAAATTTGAA---GTTGGCAAGTCCTCCTCAGTAATTACC
CATACAGCCTCAGCTACACTCACCCATGATGCCTCTGCAACTACTTTCAGCCAGAGCCAGGGACTTGTGCTAACTGCACAACAGCCAGCCCCACCAGGACCTCCTTGTAGCTTGACAGTG---------------CCT---------------------------CCATCAGTTGGGCCA
ACCCAATCTCGCCTGACTTTTGTTCACCCTAAATCTGTGCCCCTGGCTAGTGGACGGGCCAAGCAACCCCCTAAAATAGTGCCTGCTCCCAAACCTCCTGAACCT---GTGTCATTGGTGTTAAAGAATGCTTATATCACCCCAGCTGCCTTTTCAGGACAACCCCAAGCAGTGATTGTG
ACTCCTGGCCTTCTGAAGAGAGAAGGGGTATTGACCTCTACCATATCCCAGCCTAATGTAGTCATCGCC---------------AGGGCTCCTGGT---------------GTCACTGAATTCCACAGTGGCATCCTGGTTGCTGCAGACCTTGGCCATGCTACCAGCAGCCAACCATCC
CCAGCCTCTCGGCTCTTCTCCCCCAGTGCTGTTCAAGATTCC------------TTGGTGAAGGGTGAGCAGATCTCACTGCATGGAAGCAGTTCCCAGATGGCCTCTCCATCTTCTAGCAGAGACTGCCCAAACTCTGGCCAGGCCTCTCCTTGTGCATCAGAACAAAGTCCCAGTCCT
CAGTCTCCGCAG---AACTGCTCA------GGGAAATCTGCTACAGACCCTCCAAATGTGGCTGCATTCAAGAACCGAAGGATGAAGCACATCTCAGCTGAACAGAAGAGACGGTTCAACATTAAG---ATTGGCTTTGGCACCTTAAACAGTCTGATCTCCAACAACTGCAAACTG---
---------ACTAGCCACGCAATCACACTGCAGAAAACGGTAGAATACATTGCCAAGCTTCAGCAGGAGAGAAGCCAGATGCAGGATGAAGCCCAGCGCCTTCGAGAGGAGATTGAGGAGCTCAACACCACCATCATCTCCTGCCAGCAGCAGCTCCCTGCCACAGGCGTCCCTGTTACC
CGGCGCCAATATGATCACATGCGGGACATGTTTGATGAATATGTAAAAAGTCGAACTCTACAGAATTGGAAGTTCTGGATTTTCAGCATCATCATCAAACCATTGTTTGAGTCATTCAAGGGGATGGTGTCCACCACCAACCTACATGAACTCCACCAGAGTGCCCTCTCCTGGCTGGAC
CAGCATTGTTCCCTCCCTGTTCTCAGGCCAATGGTTTTGCTCACCCTCCGCCAGCTCAGCACTACAACCGCCATTCTCACAGACCCATCCCGGCTACCAGAGCAGGCATCGGAGGCTGTCACCAGAATCAGCAAGAGGACGGGGGACTCACAGCATCCT---

S12 Fig. Fasta formatted alignment of Mlxip (MondoA) and Mlxipl (ChREBP) coding sequences from species that contain both complete coding sequences. Mlxip and Mlxipl sequences were aligned by MAFFT at the codon level. Dashes (-) refer to gaps to maximize alignment.
