# Supplementary material for: Contrasting Patterns in the Evolution of Vertebrate MLX Interacting Protein (MLXIP) and MLX Interacting Protein-Like (MLXIPL) Genes
Source: PLoS One. 2016 Feb 24;11(2):e0149682. doi: 10.1371/journal.pone.0149682 (PMC4766361; doi:10.1371/journal.pone.0149682)
Supplement: S1 Table — (XLSX) [file pone.0149682.s013.xlsx]

## Sheet: Sheet1
	S1 Table. Genomic locations of Mlxip, Mlxipl, and Mlx genes in vertebrate genomes.
	Species	Acession No1	Chromosome / Scaffold / Contig2	Position3
	MAMMALS
	Human (Homo sapiens)
	MLXIP	ENSG00000175727	Chr 12 (+)	122,078,722-122,147,347
	MLXIPL	ENSG00000009950	Chr 7 (-)	73,593,194-73,624,543
	MLX	ENSG00000108788	Chr 17 (+)	42,567,068-42,573,239
	Chimpanzee (Pan troglodytes)
	Mlxip	ENSPTRG00000005573	Chr 12 (+)	122,761,154-122,971,334
	Mlxipl	ENSPTRG00000019274	Chr 7 (+)	73,488,196-73,519,618
	Mlx	ENSPTRG00000009208	Chr 17 (-)	14,811,683-14,817,858
	Gorilla (Gorilla gorilla)
	Mlxip	ENSGGOG00000022345	Chr 12 (+)	121,969,062-122,011,973
	Mlxipl	ENSGGOG00000016962	Chr 7 (-)	70,595,616-70,626,358
	Mlx	ENSGGOG00000010869	Chr 5 (-)	41,468,701-41,474,730
	Orangutan (Pongo abelii)
	Mlxip	ENSPPYG00000005061	Chr 12 (+)	124,388,136-124,479,051
	Mlxipl	ENSPPYG00000017501	Chr 7 (+)	14,448,709-14,483,451
	Mlx	ENSPPYG00000008387	Chr 17 (-)	46,868,057-46,875,362
	Gibbon (Nomascus leucogenys)
	Mlxip	ENSNLEG00000001393	GL397506.1 (+)	363,160-382,797
	Mlxipl	NA	GL397399.1 (+)	4,207,623-4,235,821
	Mlx	ENSNLEG00000011638	GL397460.1 (+)	1,489,187-1,493,679
	Macaque (Macaca mulatta)
	Mlxip	ENSMMUG00000012652	Chr 11 (+)	123,174,571-123,391,101
	Mlxipl	ENSMMUG00000030377	Chr 3 (-) (and Scaffold 1099214003527)	51,130,034-51,150,750
	Mlx	ENSMMUG00000009887	Chr 16 (+)	52,689,291-52,695,319
	Olive baboon (Papio anubis)
	Mlxip	ENSPANG00000019208	Chr 11 (+)	121,384,694-121,445,841
	Mlxipl	ENSPANG00000008676	Chr 3 (-)	44,651,401-44,689,446
	Mlx	ENSPANG00000021416	Chr 16 (+)	49,234,808-49,240,574
	Vervet-African Green Monkey (Vervet-AGM, Chlorocebus sabaeus)
	Mlxip	ENSCSAG00000002159	Chr 11 (+)	117,432,862-117,494,541
	Mlxipl	ENSCSAG00000018176	Chr 28 (+)	9,442,607-9,465,527
	Mlx	ENSCSAG00000003241	Chr 16 (-)	63,716,012-63,720,408
	Marmoset (Callithrix jacchus)
	yMlxip1	ENSCJAG00000017751	Chr 14 (-)	14,540,027-14,542,671
	Mlxip2	ENSCJAG00000020340	Chr 9 (+) (and Scaffold GL285425.1)	113,033,720-113,050,833
	Mlxipl	ENSCJAG00000016824	Chr 2 (+)	8,171,494-8,203,184
	Mlx	ENSCJAG00000005011	Chr 5 (+)	75,016,001-75,020,892
	Tarsier (Tarsius syrichta)
	Mlxip	ENSTSYG00000008309	GeneScaffold_6940 (+)	13,101-27,816
	Mlxipl	NA	Scaffold_252624 (+)
	Mlx	ENSTSYG00000007534	GeneScaffold_1962 (+)	7,478-10,310
	Mouse lemur (Microcebus murinus)
	Mlxip	ENSMICG00000001163	GeneScaffold_4303 (+)	334,794-405,889
	Mlxipl	NA	GeneScaffold_3760 (+) and scaffold_69974 (-)
	Mlx	ENSMICG00000010258	GeneScaffold_163 (+)	134,854-138,306
	Bushbaby (Otolemur garnetti)
	Mlxip	ENSOGAG00000005992	GL873618.1 (+)	2,500,927-2,563,659
	Mlxipl	ENSOGAG00000015010	GL873596.1 (-)	2,458,804-2,478,198
	Mlx	ENSOGAG00000009867	GL873537.1 (-)	21,654,777-21,658,651
	Tree shrew (Tupaia belangeri)
	Mlxip	NA	scaffold_132057
	Mlxipl	NA	scaffold_142917
	Mlx	ENSTBEG00000002111	GeneScaffold_4716 (+)	171,430-175,821
	Mouse (Mus musculus)
	Mlxip	ENSMUSG00000038342	Chr 5 (+)	123,394,798-123,457,932
	Mlxipl	ENSMUSG00000005373	Chr 5 (+)	135,106,891-135,138,382
	Mlx	ENSMUSG00000017801	Chr 11 (+)	101,087,277-101,092,207
	Rat (Rattus norvegicus)
	Mlxip	ENSRNOG00000001255	Chr 12 (-)	40,444,472-40,510,059
	Mlxipl	ENSRNOG00000046171 / FN432819.1	Chr 12 (-)	26,620,455-26,588,892
	Mlx	ENSRNOG00000019983	Chr 10 (+)	88,795,895-88,800,648
	Kangaroo rat (Dipodomys ordii)
	Mlxip	ENSDORG00000005954	GeneScaffold_5578 (+)	16,291-31,881
	Mlxipl	ENSDORG00000012167	GeneScaffold_1495 (-)	15,676-34,398
	Mlx	ENSDORG00000006540	scaffold_2148 (-)	52,880-58,693
	Squirrel (Icidomys tridecemlineatus)
	Mlxip	ENSSTOG00000001742	Scaffold JH393368.1 (-)	2,321,232-2,371,181
	Mlxipl	ENSSTOG00000027367	Scaffold JH393353.1 (-)	2,839,710-2,857,005
	Mlx	ENSSTOG00000003660	Scaffold JH393300.1 (+)	17,323,979-17,327,550
	Guinea pig (Cavia porcellus)
	Mlxip	ENSCPOG00000003122	scaffold_115 (-)	1,216,752-1,257,613
	Mlxipl	ENSCPOG00000010276	scaffold_30 (+)	1,000,009-1,017,799
	Mlx		scaffold_53 (+)	12,295,149-12,296,366
	Rabbit (Oryctolagus cuniculus)
	Mlxip	ENSOCUG00000011261	Scaffold GL018824 (-)	548,376-609,121
	Mlxipl	ENSOCUG00000004554	Scaffold GL018765 (+)	814,056-952,970
	Mlx	ENSOCUG00000015210	Chr 19 (+)	43,314,961-43,318,169
	Pika (Ochonta princeps)
	Mlxip	ENSOPRG00000016617	GeneScaffold_4823 (+)	257,950-266,814
	Mlxipl	ENSOPRG00000002458	GeneScaffold_56 (-)	159,843-174,371
	Mlx	ENSOPRG00000012322	GeneScaffold_327 (+)	42,247-45,391
	Cow (Bos taurus)
	Mlxip	ENSBTAG00000004189	Chr 17 (-)	55,472,596-55,528,501
	Mlxipl	ENSBTAG00000009153	Chr 25 (+)	34,125,794-34,143,852
	Mlx	ENSBTAG00000046670	Chr 19 (+)	43,283,855-43,290,953
	Sheep (Ovis aeries)
	Mlxip	ENSOARG00000012001	Chr 17 (-)	52,815,653-52,870,280
	Mlxipl	ENSOARG00000012375	Chr 24 (+)	33,537,839-33,556,535
	Mlx	ENSOARG00000002343	Chr 11 (+)	42,132,299-42,138,524
	Bottlenose dolphin (Tursiops truncatus)
	Mlxip	ENSTTRG00000003024	GeneScaffold_787 (+)	149,154-206,245
	Mlxipl	ENSTTRG00000016482	GeneScaffold_696 (-)	17,738-35,260
	Mlx	ENSTTRG00000016407	scaffold_91071 (-)	44,916-50,595
	Pig (Sus scrofa)
	Mlxip	ENSSSCG00000009794	Chr 14 (-)	32,288,282-32,451,336
	Mlxipl	ENSSSCG00000007710	Chr 3 (-)	10,598,335-10,616,606
	Mlx	ENSSSCG00000017397	Chr 12 (-)	20,462,461-20,470,186
	Alpaca (Vicugna pacos)
	Mlxip		not found
	Mlxipl		not found
	Mlx	ENSVPAG00000010327	GeneScaffold_798 (+)	25,255-29,477
	Panda (Ailuropoda melanoleuca)
	Mlxip	ENSAMEG00000014572	Scaffold GL192354.1 (+)	2,079,509-2,132,863
	Mlxipl	ENSAMEG00000011254	Scaffold GL193039.1 (-)	868,028-885,935
	Mlx	ENSAMEG00000006549	Scaffold GL192892.1 (+)	990,171-993,937
	Ferret (Mustela putorius)
	Mlxip	ENSMPUG00000002022	Scaffold GL896936.1 (-)	3,593,752-3,651,189
	Mlxipl	ENSMPUG00000016074	Scaffold GL896979.1 (-)	2,621,914-2,644,746
	Mlx	ENSMPUG00000010285	Scaffold GL897072.1 (-)	3,466,370-3,471,278
	Dog (Canis familiaris)
	Mlxip	ENSCAFG00000007965	Chr 26 (-)	7,190,885-7,247,893
	Mlxipl	ENSCAFG00000012970	Chr 6 (+)	6,633,050-6,652,557
	Mlx	ENSCAFG00000029102	Chr 9 (-)	20,391,973-20,395,686
	Cat (Felis catus)
	Mlxip	ENSFCAG00000012108	Chr D3 (-)	7,361,750-7,380,697
	Mlxipl	ENSFCAG00000004749	Chr E3 (-)	9,833,955-9,853,811
	Mlx	ENSFCAG00000011667	Chr E1 (+)	43,112,600-43,116,108
	Horse (Equus caballus)
	Mlxip	ENSECAG00000012056	Chr 8 (+)	22,436,262-22,449,014
	Mlxipl	ENSECAG00000021590	Chr 13 (-)	11,252,237-11,269,670
	Mlx	ENSECAG00000023980	Chr 11 (-)	20,449,458-20,453,022
	Vampire bat (Pteropus vampyrus) (Megabat)
	Mlxip	ENSPVAG00000001267	GeneScaffold_3673 (+)	233,499-281,271
	Mlxipl	ENSPVAG00000016410	GeneScaffold_807 (-)	25,140-43,168
	Mlx	ENSPVAG00000016556	GeneScaffold_132 (+)	84,196-87,722
	Little brown bat (Myotis lucifugus) (Microbat)
	Mlxip	ENSMLUG00000017230	Scaffold GL430278 (-)	417,221-428,574
	Mlxipl	ENSMLUG00000005594	Scaffold GL429812 (+)	5,711,595-5,720,905
	Mlx	ENSMLUG00000016670	Scaffold GL429867 (-)	1,303,982-1,307,709
	Shrew (Sorex araneus)
	Mlxip	NA	scaffold_191692	1-4,980
	Mlxipl	NA	scaffold_226463	1-7,075
	Mlx	ENSSARG00000014166	GeneScaffold_494 (+)	5,543-10,549
	Hedgehog (Erinaceus europaeus)
	Mlxip	ENSEEUG00000010841	GeneScaffold_7334 (+)	911-69,889
	Mlxipl	ENSEEUG00000007958	GeneScaffold_138 (-)	512-18,956
	Mlx	ENSEEUG00000003268	GeneScaffold_2047 (+)	54,427-56,097
	Elephant (Loxodonta africana)
	Mlxip	ENSLAFG00000016436	SuperContig scaffold_84 (-)	4,102,078-4,114,699
	Mlxipl	ENSLAFG00000000706	SuperContig scaffold_45 (+)	17,547,010-17,564,250
	Mlx	ENSLAFG00000000328	SuperContig scaffold_31 (+)	24,220,216-24,223,972
	Hyrax (Procavia capensis)
	Mlxip	ENSPCAG00000007368	GeneScaffold_6219 (+)	5,405-50,286
	Mlxipl	ENSPCAG00000010393	GeneScaffold_114 (-)	2,547-12,133
	Mlx	ENSPCAG00000014225	GeneScaffold_563 (+)	8,339-12,075
	Armadillo (Dasypus vovemcinctus)
	Mlxip	ENSDNOG00000012530	Scaffold JH566709.1 (-)	830,631-909,581
	Mlxipl	ENSDNOG00000038567	Scaffold JH564422.1 (-)	662,296-666,991
	Mlx	ENSDNOG00000045315	Scaffold JH571165.1 (+)	802,798-808,085
	Sloth (Choloepus hoffmanni)
	Mlxip	ENSCHOG00000005129	GeneScaffold_6639 (+)	12,254-26,605
	Mlxipl	NA	scaffold_448118	1-873
	Mlx	ENSCHOG00000003363	scaffold_191289 (-)	102-1,915
	Tenrec (Echinops telfairi)
	Mlxip	ENSETEG00000016397	GeneScaffold_7184 (+)	11,423-75,005
	Mlxipl	ENSETEG00000008859	GeneScaffold_1830 (-)	3,446-15,239
	Mlx	ENSETEG00000017247	GeneScaffold_2015 (+)	598-3,680
	Opossum (Monodelphis domestica)
	Mlxip	ENSMODG00000012174	Chr 3 (+)	485,602,748-485,684,300
	Mlxipl	ENSMODG00000013783	Chr 2 (-)	530,074,392-530,102,859
	Mlx	ENSMODG00000014918	Chr 2 (-)	193,752,576-193,759,464
	Wallaby (Macropus eugenii)
	Mlxip	ENSMEUG00000000276	GeneScaffold_8335 (+)	9,127-24,867
	Mlxipl	ENSMEUG00000009610	GeneScaffold_8381 (-)	4,238-23,610
	Mlx	ENSMEUG00000000185	GeneScaffold_2380 (+)	19,353-23,042
	Tasmanian devil (Sarcophilus harrisii)
	Mlxip	ENSSHAG00000007918	Scaffold GL841442.1 (+)	367,154-417,815
	Mlxipl	ENSSHAG00000015886	Scaffold GL857013.1 (-)	1,949,127-1,977,684
	Mlx	ENSSHAG00000014167	Scaffold GL856823.1 (-)	1,411,587-1,416,045
	Platypus (Ornithorhynchus anatinus)
	Mlxip	ENSOANG00000006211	UltraContig Ultra196 (+)	162,797-217,688
	Mlxipl	ENSOANG00000022370	SuperContig Contig20778 (+)	16,634-17,525
	Mlx	ENSOANG00000004620	SuperContig Contig56570 (-)	3,714-4,487
	BIRDS
	Chicken (Gallus gallus)
	Mlxip	ENSGALG00000004397	Chr 15 (+)	5,749,503-5,768,970
	Mlxipl	NM_001110841.1	JH375211.1 (-)	30,468-30,755
	Mlx	ENSGALG00000003199 / EF426481.1	Chr 27 (+)	4,967,021-4,970,406
	Turkey (Meleagris gallopavo)
	Mlxip	ENSMGAG00000004585	Chr 17 (+)	5,966,203-5,983,490
	Mlxipl	ENSMGAG00000001187	Chr 21 (-)	150,092-357,463
	Mlx	ENSMGAG00000003897	Chr 29 (+)	4,581,368-4,583,233
	Duck (Anas platyrhynchos)
	Mlxip	ENSAPLG00000006465	Scaffold KB744353.1 (+)	404,402-445,879
	Mlxipl	ENSAPLG00000007145	Scaffold KB742811.1 (-)	229,388-250,024
	Mlx	ENSAPLG00000003549	Scaffold KB744250.1 (+)	4,883-8,740
	Zebra Finch (Taeniopygia guttata)
	Mlxip	ENSTGUG00000006158	Chr 15 (+)	3,341,191-3,358,128
	Mlxipl	ENSTGUG00000003070	Chr 19 (-)	96,688-114,726
	Mlx	ENSTGUG00000002694	Chr 27 (+)	2,580,434-2,582,269
	Flycatcher (Ficedula albicollis)
	Mlxip	ENSFALG00000009115	Scaffold JH603179.1 (-)	11,508,552-11,528,384
	Mlxipl	ENSFALG00000013690	Scaffold JH603283.1 (-)	65,150-83,547
	Mlx	ENSFALG00000000692	Scaffold JH603370.1 (+)	340,619-342,809
	REPTILES
	Anole lizard (Anolis carolinensis)
	Mlxip	ENSACAG00000011503	Scaffold GL343550.1 (+)	450,498-479,406
	Mlxipl	ENSACAG00000007699	Scaffold GL344691.1 (+)	21-4,089
	Mlx	ENSACAG00000013679	Chr 6 (+)	61,752,504-61,760,359
	Chinese softshell turtle (Pelodiscus sinensis)
	Mlxip	ENSPSIG00000014823	Scaffold JH208886.1 (-)	474,547-482,371
	Mlxipl	ENSPSIG00000015212	Scaffold JH207686.1 (-)	108,900-150,794
	Mlx	ENSPSIG00000015412	Scaffold JH209439.1 (+)	89,870-98,196
	AMPHIBIANS
	Xenopus (Xenopus tropicalis)
	Mlxip	ENSXETG00000003773	Scaffold GL172947.1 (+)	1,133,387-1,188,437
	Mlxipl	ENSXETG00000030310	Scaffold GL172700.1 (-)	431,062-494,180
	Mlx	ENSXETG00000012035	Scaffold GL173587.1 (+)	43,492-48,982
	LOBE FINNED FISH
	Coelocanth (Latimeria chalumnae)
	Mlxip	ENSLACG00000018270	Scaffold JH126594.1 (-)	2,962,247-3,013,453
	Mlxipl	ENSLACG00000018838	Scaffold JH126567.1 (+)	4,864,584-4,921,293
	Mlx	ENSLACG00000007918	Scaffold JH126754.1	308,403-325,504
	BONY FISH
	Zebrafish (Danio rerio)
	Mlxip	ENSDARG00000059474	Chr 5 (-)	70,312,303-70,346,403
	Mlxipl	ENSDARG00000089107	Chr 5 (-)	3,836,562-3,902,996
	Mlx	ENSDARG00000037891	Chr 3 (-)	37,130,298-37,143,376
	Cod (Gadus morhus)	GeneScaffold_4340
	Mlxip	ENSGMOG00000010272	GeneScaffold_3797 (+)	140,508-235,298
	Mlxipl	ENSGMOG00000012357	GeneScaffold_4340 (+)	1,561,213-1,577,101
	Mlx	ENSGMOG00000005397	GeneScaffold_1876 (+)	1,568,016-1,571,262
	Fugu (Takifugu rubripes)
	Mlxip	ENSTRUG00000007381	scaffold_50 (+)	93,674-100,540
	Mlxipl
	Mlx	ENSTRUG00000014631	scaffold_15 (+)	1,139,082-1,141,943
	Tetraodon (Tetraodon nigroviridis)
	Mlxip	ENSTNIG00000015822	Chr 12 (-)	7,027,568-7,033,314
	Mlxipl	ENSTNIG00000008548	Chr 7 (-)	2,658,124-2,666,057
	Mlx	ENSTNIG00000011688	Chr 3 (+)	12,818,724-12,821,034
	Tilapia (Oreochromis niloticus)
	Mlxip	ENSONIG00000013258	Scaffold GL831238.1 (+)	286,811-320,738
	Mlxipl	NA	Scaffold GL831331.1 (+)	9,500-37,000
	Mlx	ENSONIG00000001267	Scaffold GL831149.1 (-)	2,922,163-2,927,393
	Stickleback (Gasterosteus aculeatus)
	Mlxip	ENSGACG00000008122	group XIII (+)	8,195,052-8,204,088
	Mlxipl	ENSGACG00000020231	group VII (+)	14,513,150-14,527,273
	Mlx	ENSGACG00000014221	group XI (+)	14,627,041-14,630,206
	Medaka (Oryzias laptipes)
	Mlxip	ENSORLG00000005959	Chr 9 (+)	11,445,199-11,458,993
	Mlxipl	ENSORLG00000011864	Chr 14 (+)	21,934,855-21,959,659
	Mlx	ENSORLG00000004479	Chr 8 (-)	6,788,213-6,790,736
	Platyfish (Xiphorus maculatus)
	Mlxip	ENSXMAG00000017557	Scaffold JH556662.1 (+)	6,401,785-6,426,091
	Mlxipl	ENSXMAG00000005667	Scaffold JH556714.1 (-)	1,956,227-1,976,778
	Mlx	ENSXMAG00000013832	Scaffold AGAJ01040412.1 (+)	45,070-51,865
	Amazon molly (Poecilia formosa)
	Mlxip	ENSPFOG00000017991	Scaffold KI519635.1 (-)	28,902-50,252
	Mlxipl	ENSPFOG00000009039	Scaffold KI519703.1 (-)	126,646-149,159
	Mlx1	ENSPFOG00000014236	Scaffold KI519704.1 (-)	1,702,965-1,721,154
	Mlx2	ENSPFOG00000014364	Scaffold KI519704.1 (-)	1,790,520-1,794,244
	Cavefish (Astyanax mexicanus)
	Mlxip	ENSAMXG00000013489	Scaffold KB872057.1 (-)	2,539-44,602
	Mlxipl	ENSAMXG00000016067	Scaffold KB882207.1 (-)	1,798,784-1,837,795
	Mlx	ENSAMXG00000005335	Scaffold KB871623.1 (+)	1,066,478-1,079,892
	Spotted gar (Lepisosteus oculatus)
	Mlxip	ENSLOCG00000005328	Chr LG20 (+)	7,141,604-7,176,095
	Mlxipl	ENSLOCG00000002824	Chr LG22 (+)	3,044,410-3,067,791
	Mlx	ENSLOCG00000012453	Chr LG15 (-)	4,548,470-4,555,309
	JAWLESS FISH
	Lamprey (Petromyzon marinus)
	Mlxip	ENSPMAG00000000880	Scaffold GL477303 (-)	4,404-49,955
	Mlxipl		not found
	Mlx	ENSPMAG00000005067	Scaffold GL487226 (+)	4,176-7,420
	1 ENSEMBL gene ID or NCBI Acession
	2 Genomic source, chromosome, Gene scaffold or Genomic contig
	3 Location within the genomic sourse from start to stop codon
