# Supplementary material for: Contrasting Patterns in the Evolution of Vertebrate MLX Interacting Protein (MLXIP) and MLX Interacting Protein-Like (MLXIPL) Genes
Source: PLoS One. 2016 Feb 24;11(2):e0149682. doi: 10.1371/journal.pone.0149682 (PMC4766361; doi:10.1371/journal.pone.0149682)
Supplement: S2 Table — (XLSX) [file pone.0149682.s014.xlsx]

## Sheet: Sheet1
	S2 Table. Presence and Absence of exons in identified Mlxip genes
			Exon																	Intact
	Species		1	2	3	4	5	6	7	8	9	10	11	12	13	14	15	16	17	gene
	MAMMALS
	Human		✓	✓	✓	✓	✓	✓	✓	✓	✓	✓	✓	✓	✓	✓	✓	✓	✓	✔
	Chimpanzee		✓	✓	✓	✓	✓	✓	✓	✓	✓	✓	✓	✓	✓	✓	✓	✓	✓	✔
	Gorilla		✓	✓	✓	✓	✓	✓	✓	✓	✓	✓	✓	✓	✓	✓	✓	✓	✓	✔
	Orangutan		M	✓	✓	✓	✓	✓	✓	✓	✓	✓	✓	✓	✓	✓	✓	✓	✓
	Gibbon		✗	✓	✓	✗	✓	✓	✓	✓	✓	✓	✓	✓	✓	✓	✓	✓	✓
	Macaque		✓	✓	✓	✓	✓	✓	✓	✓	✓	✓	✓	✓	✓	✓	✓	✓	✓	✔
	Olive baboon		✓	✓	✓	✓	✓	✓	✓	✓	✓	✓	✓	✓	✓	✓	✓	✓	✓	✔
	Vervet-AGM		✓	✓	✓	✓	✓	✓	✓	✓	✓	✓	✓	✓	✓	✓	✓	✓	✓	✔
	Marmoset_1		M	✓	I	✓	✓	?	✓	?	✓	✓	M	M	M	M	M	✓	✓	Ψ
	Marmoset_2		✗	✓	✓	✓	✓	✓	✓	✓	✓	✓	✓	✓	✓	✓	✓	✓	✓
	Tarsier		✗	✓	✓	✓	✗	✗	✓	✓	I	✗	✗	I	✗	✗	✓	✗	✓
	Mouse lemur		I	✓	✓	✓	✓	✓	✓	✓	I	✓	✓	✓	✓	✓	✓	✓	✓
	Bushbaby		✓	✓	✓	✓	✓	✓	✓	✓	✓	✓	✓	✓	✓	✓	✓	✓	✓	✔
	Tree shrew		✗	✗	✗	✗	✗	✗	✗	✗	✗	M	✓	✓	✗	✗	M	✓	✓
	Mouse		✓	✓	✓	✓	✓	✓	✓	✓	✓	✓	✓	✓	✓	✓	✓	✓	✓	✔
	Rat		✓	✓	✓	✓	✓	✓	✓	✓	✓	✓	✓	✓	✓	✓	✓	✓	✓	✔
	Kangaroo rat		✗	✓	✗	✓	✓	✓	✓	✓	✓	✓	✓	✓	M	✓	✓	✓	✓
	Squirrel		I	✓	✓	✓	✓	✓	✓	✓	✓	✓	✓	✓	✓	✓	✓	✓	✓
	Guinea pig		✓	✓	✓	✓	✓	✓	✓	✓	✓	✓	✓	✓	✓	✓	✓	✓	✓	✔
	Rabbit		✓	✓	✓	✓	✓	✓	✓	✓	✓	✓	✓	✓	✓	✓	✓	✓	✓	✔
	Pika		✗	✓	✓	✓	✓	✗	✓	✓	✓	✓	M	✓	✓	✓	✓	✓	✓
	Cow		I	✓	✓	✓	✓	✓	✓	✓	✓	✓	✓	✓	✓	✓	✓	✓	✓
	Sheep		M	✓	✓	✓	✓	✓	✓	✓	I	✓	✓	✓	✓	✓	✓	✓	✗
	Bottlenose dolphin		✓	✗	✗	✓	✓	✓	✓	M	✓	✓	✓	✓	✓	✓	✓	✓	✓
	Pig		✓	✓	✓	✓	✓	✓	✓	✓	✓	✓	✓	✓	✓	✓	✓	✓	✓	✔
	Alpaca		✗	✗	✗	✗	✗	✗	✗	✗	✗	✗	✗	✗	✗	✗	✗	✗	✗	✖
	Panda		I	✓	✓	✓	✓	✓	✓	✓	✓	✓	✓	✓	✓	✓	✓	✓	✓
	Ferret		I	✓	✓	✓	✓	✓	✓	✓	✓	✓	✓	✓	✓	✓	✓	✓	✓
	Dog		✓	✓	✓	✓	✓	✓	✓	✓	✓	✓	✓	✓	✓	✓	✓	✓	✓	✔
	Cat		✗	✓	✓	✓	✓	✓	✓	✓	✓	✓	✓	✓	✓	✓	✓	✓	✓
	Horse		✗	✓	✓	✓	✓	✓	✓	✓	✓	✓	✓	✓	✓	✓	✓	✓	✓
	Vampire bat (Megabat)		✓	✓	✓	✓	✓	✓	✓	✓	✓	✓	✓	✓	✓	✗	✗	✓	✓
	Little brown bat (Microbat)		✗	✓	✓	✓	✓	✓	✓	✓	✓	✓	✓	✓	✓	✓	✓	✓	✓
	Shrew		✗	✗	✗	✗	✗	✗	✗	✗	✗	✗	✗	✗	M	✓	✗	✗	✗
	Hedgehog		✓	✓	✓	✓	✓	✓	✓	✓	✓	✓	✓	✓	✓	✓	✓	✓	✓	✔
	Elephant		✗	✓	✓	✓	✓	✓	✓	✓	✓	✓	✓	✓	✓	✓	✓	✓	✓
	Hyrax		M	✓	✓	✓	✓	✓	✓	✓	M	✓	✓	✓	✓	✓	✓	✗	✓
	Armadillo		✓	✓	✓	✓	✓	✓	✓	✓	✓	✓	✓	✓	✓	✓	✓	✓	✓	✔
	Sloth		✗	✓	✓	✗	✗	✗	✓	✓	I	✓	✓	✗	✗	✗	✓	✓	✗
	Tenrec		✓	✓	✓	✓	✗	✓	✓	✓	✗	✓	✓	✗	✗	✗	✗	✓	✗
	Opossum		✓	✓	✓	✓	✓	✓	✓	✓	✓	✓	✓	✓	✓	✓	✓	✓	✓	✔
	Wallaby		✗	✓	I	✓	✓	✓	✓	✓	✓	✓	✓	✓	✓	✓	✓	✓	✓
	Tasmanian devil		I	✓	✓	✓	✓	✓	✓	✓	I	✗	✗	✗	✓	✓	✓	✓	✓
	Platypus		I	✓	✓	✓	✓	✓	✓	✓	✓	✓	✓	✓	✓	✓	✓	✓	✓
	BIRDS
	Chicken		✗	✓	✓	✓	✓	✓	✓	✓	✓	✓	✓	✓	✓	✓	✓	✓	✓
	Turkey		✗	✓	✓	✓	✓	✓	✓	✓	✓	✓	✓	✓	✓	✓	✓	✓	✓
	Duck		I	✓	✓	✓	✓	✓	✓	✓	✓	✓	✓	✓	✓	✓	✓	✓	✓
	Zebra finch		✗	✓	✓	✓	✓	✓	✓	✓	✓	✓	✓	✓	✓	✓	✓	✓	✓
	Flycatcher		✗	✓	✓	✓	✓	✓	✓	✓	✓	✓	✓	✓	✓	✓	✓	✓	✓
	REPTILES
	Anole lizard		✗	✓	✓	✓	✓	✓	✓	✓	✓	✓	✓	✓	✓	✓	✓	✓	✓
	Chinese softshell turtle		✗	✓	✓	✓	✗	✓	✓	✓	M	✓	✓	✓	✓	✓	✓	✓	✓
	AMPHIBIANS
	Xenopus		I	✗	✓	✓	✓	✓	✓	✗	✓	✓	✓	✗	✗	✓	✓	✓	✓
	LOBE-FINNED FISH
	Coelacanth		✓	✓	✓	✓	✓	✓	✓	✓	✓	✓	✓	✓	✗	✓	✓	✓	✓
	RAY-FINNED FISH
	Zebrafish		✓	✓	✓	✓	✓	✓	✓	✓	✓	✓	✓	✓	✓	✓	✓	✓	✓	✔
	Cavefish		✓	✓	✓	✓	✓	✓	✓	✓	✓	✓	✓	✓	✓	✓	✓	✓	✗
	Platyfish		✓	✓	✓	✓	✓	✓	✓	✓	✓	✓	✓	✓	✓	✓	✓	✓	✓	✔
	Tilapia		✓	✓	✓	✓	✓	✓	✓	✓	✓	✓	✓	✓	✓	✓	✓	✓	✓	✔
	Medaka		✓	✓	✓	✓	✗	✓	✓	✓	✓	✓	✓	✓	✓	✓	✓	✓	✓
	Stickleback		✓	✓	✓	✓	✓	✓	✓	✓	✓	✓	✓	✓	✓	✓	✓	✓	✓	✔
	Amazon molly		✓	✓	✓	✓	✓	✓	✓	✓	✓	✓	✓	✓	✓	✓	✓	✓	✓	✔
	Fugu		✓	✓	✓	✓	✗	✓	✓	✓	✓	✓	✓	✓	✓	✓	✓	✓	✓
	Tetraodon		✓	✓	✓	✓	✓	✓	✓	✓	✓	✓	✓	✓	✓	✓	✓	✓	✓	✔
	Cod		✓	M	✓	✓	✓	✓	✓	✓	✗	✗	✗	✗	✓	✓	✓	✓	✓
	Spotted gar		✓	✓	✓	✓	✓	✓	✓	✗	✗	✗	✓	✓	✓	✓	✓	✓	✓
	JAWLESS FISH
	Lamprey		✓	✓	✗	✓	✗	✗	✓	✗	✗	✗	✗	✗	✓	✓	✓	✓	✓
			✓	Exon was found
			✗	Exon was not found
			M	Exon sequence contains mutation yielding a frameshift or stop codon
			I	Exon sequence contins missing sequence (incomplete)
			✔	Gene contains 17 intact exons
			✖	No evidence of tge gene was found
			Ψ	Putative pseudogene
