# Supplementary material for: Contrasting Patterns in the Evolution of Vertebrate MLX Interacting Protein (MLXIP) and MLX Interacting Protein-Like (MLXIPL) Genes
Source: PLoS One. 2016 Feb 24;11(2):e0149682. doi: 10.1371/journal.pone.0149682 (PMC4766361; doi:10.1371/journal.pone.0149682)
Supplement: S3 Table — (XLSX) [file pone.0149682.s015.xlsx]

## Sheet: Sheet1
	S3 Table. Presence and Absence of exons in identified Mlxipl genes
			Exon																	Intact
	Species		1	2	3	4	5	6	7	8	9	10	11	12	13	14	15	16	17	gene
	MAMMALS
	Human		✓	✓	✓	✓	✓	✓	✓	✓	✓	✓	✓	✓	✓	✓	✓	✓	✓	✔
	Chimpanzee		✓	✓	✓	✓	✓	✓	✓	✓	✓	✓	✓	✓	✓	✓	✓	✓	✓	✔
	Gorilla		✓	✓	✓	✓	✓	✓	✓	✓	I	✓	✓	✓	✓	✓	✓	✓	✓
	Orangutan		✓	✓	✓	✓	✓	✓	✓	✓	✓	✓	✓	✓	✓	✓	✓	✓	✓	✔
	Gibbon		✓	✓	✓	✓	✓	✗	✓	✓	I	✓	✓	✓	✓	I	I	✗	✗
	Macaque		✓	✓	✗	✓	✓	✓	✓	✗	✗	✗	✗	✗	✗	✗	✗	✓	✓
	Olive baboon		✓	✓	✓	✓	✓	I	✓	✓	✓	✓	✓	✓	✓	✓	✓	✓	✓
	Vervet-AGM		✓	✓	✓	✓	✓	✓	✓	✓	✓	✓	✓	✓	✓	✓	✓	✓	✓	✔
	Marmoset		✓	✓	✓	✓	✓	✓	✗	✓	✗	✗	✗	✓	✓	✓	✓	✓	✓
	Tarsier		✗	✗	✗	✗	✗	✗	✗	✗	✗	✗	✗	✗	✗	✗	✗	✗	✗	✖
	Mouse lemur		I	✗	✗	✗	✗	✗	✗	✓	✗	✗	✗	✗	✓	✓	✓	✓	✓
	Bushbaby		✓	✓	✓	✓	✓	✓	✓	✓	✓	✓	✓	✓	✓	✓	✓	✓	✓	✔
	Tree shrew		✗	✓	✓	✓	✓	✗	✗	✗	✗	✗	✗	✗	✗	✗	✗	✗	✗
	Mouse		✓	✓	✓	✓	✓	✓	✓	✓	✓	✓	✓	✓	✓	✓	✓	✓	✓	✔
	Rat		✗	✓	✓	✓	✓	✗	✗	✓	✓	✓	✓	✓	✓	✓	✓	✓	✓	NCBI
	Kangaroo rat		✓	M	✓	✓	✓	✓	✓	✓	✓	✓	✓	✓	✓	✓	✓	✓	✓
	Squirrel		I	✓	✓	✓	✓	✓	✓	✓	✓	✓	✓	✓	✓	✓	✓	✓	✓
	Guinea pig		✓	✓	✓	✓	✓	✓	✓	✓	✓	✓	✓	✓	✓	✓	✓	✓	✓	✔
	Rabbit		✓	✓	✓	✓	✓	✓	✓	✓	I	I	✓	✓	✓	✓	✓	✓	✓
	Pika		M	✓	✗	✗	✗	I	✓	✓	M	✓	✓	✓	✓	✓	✓	✓	✗
	Cow		✓	✓	✓	✓	✓	✓	✓	✓	✓	✓	✓	✓	✓	✓	✓	✓	✓	✔
	Sheep		✓	✓	✓	✓	✓	✓	✓	✓	✓	✓	✓	I	M	I	✓	✓	✓
	Bottlenose dolphin		✓	✓	✓	M	✓	I	✗	✓	✗	✗	✗	✓	✓	✓	✓	M	✓
	Pig		✓	✓	✓	✓	✓	✓	✓	✓	✓	✓	✓	✓	✓	✓	✓	✓	✓	✔
	Alpaca		✗	✗	✗	✗	✗	✗	✗	✗	✗	✗	✗	✗	✗	✗	✗	✗	✗	✖
	Panda		I	✓	✓	✓	✓	✓	✓	✓	I	✓	M	✓	✓	✓	✓	✓	✓
	Ferret		✓	✓	✓	✓	✓	✓	✓	✓	✓	✓	✓	✓	✓	✓	✓	✓	✓	✔
	Dog		✓	✓	✓	✓	✓	✓	✓	✓	✓	✓	✓	✓	✓	✓	✓	✓	✓	✔
	Cat		✓	✓	✓	✓	✓	✓	✓	✓	✓	✓	✓	✓	✓	I	I	✓	✓
	Horse		✓	✓	✓	✓	✓	✓	✓	✓	✓	✓	✓	✓	✓	✓	✓	✓	✓	✔
	Vampire bat (Megabat)		I	M	✓	✓	✓	✓	✓	✓	✓	✓	✓	✓	✓	✓	✓	✓	I
	Little brown bat (Microbat)		✗	✗	✓	✓	✗	✗	✗	✓	✓	✓	✓	✓	✓	✓	✓	✓	✓
	Shrew		✗	✗	✓	✓	✗	✗	✗	✗	✗	✗	✗	✗	✗	✗	✗	✗	✗
	Hedgehog		✓	✓	✓	✓	✓	✗	✗	✗	✗	✗	✓	✓	✓	✗	✓	✗	✓
	Elephant		✓	✓	✓	✓	✓	✓	✓	✓	✓	✓	✓	✓	✓	✓	✓	✓	✓	✔
	Hyrax		✗	✗	✓	✓	✗	✗	✗	✓	✓	✓	✓	✓	✓	✓	✓	✓	✓
	Sloth		✗	✗	✗	✗	✓	I	✗	✗	✗	✗	✗	✗	✗	✗	✗	✗	✗
	Tenrec		✓	✗	✗	✗	✗	✗	✓	✓	✓	M	✗	✓	✓	✓	✓	✓	✓
	Armadillo		✗	✗	✗	✗	✗	✗	✗	✗	✓	✓	✓	✓	M	✓	✓	✓	✓
	Opossum		✓	✓	✓	✓	✓	✓	✓	✓	✓	✓	✓	✓	M*	✓	✓	✓	✓	✔
	Wallaby		✓	✗	I	✓	✓	✓	✓	✓	✓	✗	✗	✗	I	✓	✓	I	✓
	Tasmanian devil		I	✓	✓	✓	✓	✓	✓	✓	✓	✓	✓	✓	✓	✓	✓	✗	✓
	Platypus		✗	✓	✓	I	✗	✗	✗	✗	I	✗	✗	✗	✗	✗	✗	✗	✗
	BIRDS
	Chicken		✓	✓	✓	✓	✓	✓	✓	✓	✓	✓	✓	✓	✓	✓	✓	✓	✓	NCBI
	Turkey		I	✓	✓	✓	✓	✓	✓	✓	✓	✓	✓	✓	✓	I	✓	✗	✗
	Duck		✓	✓	✓	✓	✓	✓	✓	✓	I	✓	✓	✓	✓	✓	✓	✓	✗
	Zebra finch		✓	✓	I	✓	✗	✓	✓	✓	✓	✓	✓	✓	✓	✓	✓	✓	✓
	Flycatcher		✓	✓	✓	✓	✓	✓	✓	✓	✓	✓	✓	✓	✓	✓	✓	✓	✓	✔
	REPTILES
	Anole lizard		✗	✗	✗	✗	✗	✗	✗	✗	✗	✗	✗	✗	✓	✓	✓	✓	✓
	Chinese softshell turtle		✓	✓	✓	✓	✓	✓	✓	✓	✓	✓	✓	✓	✓	✓	✓	✓	✓	✔
	AMPHIBIANS
	Xenopus		✓	✓	✓	✓	✗	✓	✓	✗	✗	✗	✗	✗	✓	✓	✓	✓	✗
	LOBE-FINNED FISH
	Coelacanth		✓	✓	✓	✓	✓	✓	✓	✗	✗	✗	✗	✗	✓	✓	✓	✓	✓
	RAY-FINNED FISH
	Zebrafish		✓	✓	✓	✓	✓	✓	✓	✗	✗	✗	✗	✗	✓	✓	✓	✓	✓
	Cavefish		✓	✓	✓	✓	✗	✓	✓	✗	✗	✗	✗	✗	✗	✓	✓	✓	✓
	Platyfish		✓	✓	✓	✓	✓	✓	✓	✓	✓	✓	✓	✓	✓	✓	✓	✓	✓	✔
	Tilapia		✓	✓	✓	✓	✗	✓	✓	✗	✗	✗	✗	✗	✓	✓	✓	✗	✗
	Medaka		✓	✓	✓	✓	✗	✓	✓	✗	✗	✗	✗	✗	✓	✓	✓	✓	✓
	Stickleback		✓	✓	✓	✓	✗	✓	✓	✗	✗	✗	✗	✗	✓	✓	✓	✓	✓
	Amazon molly		✓	✓	✓	✓	✓	✓	✓	✗	✓	✗	✓	✓	✓	✓	✓	✓	✓
	Fugu		✓	✓	✓	✓	✗	✓	✓	✗	✗	✗	✗	✗	✓	✓	✓	✓	✓
	Tetraodon		✓	✓	✓	✓	✗	✓	✓	✗	✗	✗	✗	✗	✓	✓	✓	✓	✓
	Cod		✓	✓	✓	✓	✗	✓	✓	✗	✗	✗	✗	✗	✓	✓	✓	✓	✓
	Spotted gar		✓	✓	✓	✓	✓	✓	✓	✗	✗	✗	✗	✗	✓	✓	✓	✓	✓
	JAWLESS FISH
	Lamprey		✗	✗	✗	✗	✗	✗	✗	✗	✗	✗	✗	✗	✗	✗	✗	✗	✗	✖
			✓	Exon was found
			✗	Exon was not found
			M	Exon sequence contains mutation yielding a frameshift or stop codon
			M*	Exon sequence contains mutation yielding a frameshift but was considered to be a sequencing error
			I	Exon sequence contins missing sequence (incomplete)
			✔	Gene contains 17 intact exons
			✖	No evidence of tge gene was found
			NCBI	Inctact open reading fame obtained using NCBI sequence data
