# Supplementary material for: Contrasting Patterns in the Evolution of Vertebrate MLX Interacting Protein (MLXIP) and MLX Interacting Protein-Like (MLXIPL) Genes
Source: PLoS One. 2016 Feb 24;11(2):e0149682. doi: 10.1371/journal.pone.0149682 (PMC4766361; doi:10.1371/journal.pone.0149682)
Supplement: S4 Table — (XLSX) [file pone.0149682.s016.xlsx]

## Sheet: Sheet1
	S4 Table. Presence and Absence of exons in identified Mlx genes
	Species		Exon								Intact
			1	2	3	4	5	6	7	8	gene
	MAMMALS
	Human		✓	✓	✓	✓	✓	✓	✓	✓	✔
	Chimpanzee		✓	✓	✓	✓	✓	✓	✓	✓	✔
	Gorilla		✓	✓	✓	✓	✓	✓	✓	✓	✔
	Orangutan		✓	✓	✓	✓	✓	✓	✓	✓	✔
	Gibbon		✓	✓	✓	✓	✗	✓	✓	✓
	Macaque		✓	✓	✓	✓	✓	✓	✓	✓	✔
	Olive baboon		✓	✓	✓	✓	✓	✓	✓	✓	✔
	Vervet-AGM		✓	✓	✓	✓	✓	✓	✓	✓	✔
	Marmoset		✓	✓	✓	✓	✓	✓	✓	✓	✔
	Tarsier		✗	✗	✗	✓	✓	✓	✗	✓
	Mouse lemur		✓	✓	✓	✓	✓	✓	✓	✓	✔
	Bushbaby		✓	✓	✓	✓	✓	✓	✓	✓	✔
	Tree shrew		✓	✓	✓	✓	✓	✓	✓	✓	✔
	Mouse		✓	✓	✓	✓	✓	✓	✓	✓	✔
	Rat		✓	✓	✓	✓	✓	✓	✓	✓	✔
	Kangaroo rat		✓	✓	✓	✓	✓	I	✓	✓
	Squirrel		✓	✓	✓	✓	✓	✓	✓	✓	✔
	Guinea pig		✓	✓	✓	✓	✓	✓	✓	✓	✔
	Rabbit		✓	✓	✓	✓	✓	✓	✓	✓	✔
	Pika		✓	✓	✓	✓	✓	✓	✓	✓	✔
	Cow		✓	✓	✓	✓	✓	✓	✓	✓	✔
	Sheep		✓	✓	✓	✓	✓	✓	✓	✓	✔
	Bottlenose dolphin		✓	✓	✓	✓	✓	✓	✓	✓	✔
	Pig		✓	✓	✓	✓	✓	✓	✓	✓	✔
	Alpaca		✓	✓	✓	M	✗	✓	✓	✓
	Panda		✓	✓	✓	✓	✓	✓	✓	✓	✔
	Ferret		✓	✓	✓	✓	✓	✓	✓	✓	✔
	Dog		✓	✓	✓	✓	✓	✓	✓	✓	✔
	Cat		✓	✓	✓	✓	✓	✓	✓	✓	✔
	Horse		✓	✓	✓	✓	✓	✓	✓	✓	✔
	Vampire bat (Megabat)		✓	✓	✓	✓	✓	✓	✓	✓	✔
	Little brown bat (Microbat)		✓	✓	✓	✓	✓	✓	✓	✓	✔
	Shrew		✗	✓	✓	✓	✓	✓	✓	✓
	Hedgehog		✓	✓	M	✓	✓	✗	✗	✗
	Elephant		✓	✓	✓	✓	✓	✓	✓	✓	✔
	Hyrax		✓	✓	✓	✓	✓	✓	✓	✓	✔
	Armadillo		✓	✓	✓	✓	✓	✓	✓	✓	✔
	Sloth		✓	✓	✓	✓	✓	✗	✗	✗
	Tenrec		✓	✓	✓	✓	✓	✓	✓	✓	✔
	Opossum		✓	✓	✓	✓	✓	✓	✓	✓	✔
	Wallaby		✓	✗	✓	✓	✓	I	✓	✓
	Tasmanian devil		✗	✗	✓	✓	✓	✓	✓	✓
	Platypus		✗	✗	✗	✗	✗	✓	✓	✗
	BIRDS
	Chicken		✗	✗	✗	✓	✓	✓	✓	✓	NCBI
	Turkey		✗	✗	✗	I	✓	✓	✓	✓
	Duck		✗	✗	I	✓	✓	✓	✓	✓
	Zebra finch		✗	✗	✓	I	✓	✓	✓	✓
	Flycatcher		✗	✓	✓	✓	✓	✓	✓	✓
	REPTILES
	Anole lizard		✓	✓	✓	✓	✓	✓	✓	✓	✔
	Chinese softshell turtle		✗	✓	✓	✓	✓	✓	✓	✓
	AMPHIBIANS
	Xenopus		✗	✗	✓	✓	✓	✓	✓	✓
	LOBE-FINNED FISH
	Coelacanth		✓	✓	✓	✓	✓	✓	✓	✓	✔
	RAY-FINNED FISH
	Zebrafish		✓	✓	✓	✓	✓	✓	✓	✓	✔
	Cavefish		✓	✓	✓	✓	✓	✓	✓	✓	✔
	Platyfish		✓	✓	✓	✓	✓	✓	✓	✓	✔
	Tilapia		✓	✓	✓	✓	✓	✓	✓	✓	✔
	Medaka		✗	✓	✓	✓	✓	✓	✓	✓
	Stickleback		✓	✓	✓	✓	✓	✓	✓	✓	✔
	Amazon molly 1		✓	✓	✓	✓	✓	✓	✓	✓	✔
	Amazon molly 2		✓	✓	✓	✓	✓	✓	✓	✓	✔
	Fugu		✓	✓	✓	✓	✓	✓	✓	✓	✔
	Tetraodon		✓	✓	✓	✗	✓	✓	✓	✓
	Cod		✗	✓	✓	✓	✓	✓	✓	✓
	Spotted gar		✓	✓	✓	✓	✓	✓	✓	✓	✔
	JAWLESS FISH
	Lamprey		✗	✗	✓	✓	✓	✓	✓	✓
			✓	Exon was found
			✗	Exon was not found
			M	Exon sequence contains mutation yielding a frameshift or stop codon
			I	Exon sequence contins missing sequence (incomplete)
			✔	Gene contains 17 intact exons
			NCBI	Inctact open reading fame obtained using NCBI sequence data
