# Supplementary material for: Contrasting Patterns in the Evolution of Vertebrate MLX Interacting Protein (MLXIP) and MLX Interacting Protein-Like (MLXIPL) Genes
Source: PLoS One. 2016 Feb 24;11(2):e0149682. doi: 10.1371/journal.pone.0149682 (PMC4766361; doi:10.1371/journal.pone.0149682)
Supplement: S5 Table — (XLSX) [file pone.0149682.s017.xlsx]

## Sheet: Sheet1
	S5 Table. JS Divergence Scores from aligments of ChREBP and MondoA sequences from 10 Mammals
			Both3	ChREBP4	MondoA5
	AA1	Sequence2	Score	Score	Score	Domain6	MCR7
	1	MMMMMMMMMMMMMMMMMMMM	0.91889	0.91889	0.91889
	2	AAAAAAAAAAAAAAAAAAAA	0.79904	0.79904	0.79904
	3	GGGGGGRRRGAAAAAAAAAA	0.6028	0.7046	0.79904
	4	AAAAAAAAAADDDDEDDDDD	0.69241	0.79157	0.80833
	5	LLLLLLLLLLVVVVVVVVVV	0.67851	0.76872	0.82118
	6	AAAAAAAAAAFFFFFFFFFF	0.69375	0.76553	0.84884
	7	GGGGGGDDGGMMMMLMMMMM	0.64645	0.70893	0.82894
	8	LLLLLLLLLLCCCCCCCCCC	0.69322	0.72368	0.87437
	9	AAAVAASSAASSSSSSSSSS	0.65235	0.6597	0.84374
	10	AAAAATVVSGPPPPGPPPPP	0.58581	0.59196	0.82189
	11	GGGGGGNNRGRRRRRRRRRR	0.65631	0.66703	0.83967
	12	LLLLLLLLLFRRRRRRRRRR	0.6413	0.69754	0.81946
	13	QQQQHQQQQPPPPPPPPPPP	0.70103	0.74691	0.8195
	14	VVVGGVVVVGRRRGHRRRRG	0.6199	0.70383	0.7286
	15	PPPPPPPPPPSSSNSSSSSG	0.62592	0.77923	0.72356
	16	RRRRRRRRRRRRRRRRRRRG	0.65461	0.77872	0.73417
	17	VVVLGIVVVAGGGGGGGGVA	0.50094	0.61792	0.66846
	18	----------RRRRRRRRRR	0.47652		0.77723
	19	----------QQQPAPSSSP	0.40707		0.68969
	20	----------VVVVVMVVVV	0.41258		0.75948
	21	----------LLLLLLLLLL	0.417		0.76664
	22	----------LLLLLLLLLL	0.44179		0.76299
	23	----------KKKKKKKKKK	0.48103		0.79926
	24	AAAVVAVVVEPPPPPPPPSA	0.54541	0.68608	0.73749
	25	PPPPPPPPSPQQQQQQQQPP	0.60999	0.69689	0.73326
	26	SSSSSSSSSAVVVVVVVVVA	0.55736	0.61147	0.69071
	27	PPPPQPPPPPSSPPPPPPPP	0.62093	0.67496	0.72164
	28	-------------------D	0.36131		0.46505
	29	-----D----EEEEEEEEED	0.50702	0.38694	0.72814
	30	-----S----DDDDDDDDDD	0.53535	0.39104	0.77853
	31	DDDDDDDDDDDDDDDDDDDD	0.70821	0.71874	0.78298
	32	SSSSSSSSSSDDDDDDDDDD	0.72655	0.71507	0.84264
	33	DDDDDDDDDDDDDDDDDDDD	0.80721	0.7846	0.84984
	34	SSSSSSSSSSSSSSSSSSSS	0.83443	0.8424	0.84364
	35	DDDDDDDDDDDDDDDDDDDD	0.82344	0.83714	0.8486
	36	TTTTTTTTTTTTTTTTTTTT	0.8221	0.83446	0.84758
	37	DDDDDDDDDDDDDDDDDDDD	0.80226	0.82908	0.83909
	38	SSSSSSLLSSEEEEEEEEEE	0.71271	0.77474	0.82762
	39	EEEEEEEEEEPPPPPPPPPP	0.73438	0.80978	0.83527
	40	DDDDDDDDDGSSSSASSSSA	0.64142	0.75295	0.76462
	41	PPPPPPPPPPPPPPPPPPPV	0.70902	0.80181	0.7715
	42	SSSSSNSSGGPPPPPPPPPA	0.60785	0.72498	0.75785
	43	LLLTALPPPPPPPPPPPPPA	0.619	0.68073	0.74155
	44	RRRRRRRRRRAAAAAAPPAT	0.62222	0.80165	0.68531
	45	RRRRRRRRRRSSSSSCSSSA	0.61632	0.78739	0.70003
	46	SSSSSSSSSGGGGGGAGGGA	0.59898	0.74177	0.6806	LID
	47	AAAAAAAAAAAAAAASVVSA	0.61116	0.78284	0.63448	LID
	48	GGSGGGGGGSAAATAAAAAA	0.57218	0.73156	0.69599	LID
	49	GGCGGGGGGSTTTATATTSA	0.5326	0.72204	0.66234	LID
	50	LLLLLLLLLLPPPALPSSVP	0.51575	0.76988	0.60904	LID
	51	LLLLLLHHLLAAAAAAAAAA	0.53805	0.6948	0.73999	LID
	52	----------RRRRRRRRRG	0.42815		0.71855	LID
	53	----------AAAAGAAAAS	0.39752		0.68667	LID
	54	----------HHHHHHHHHG	0.42326		0.77556	LID
	55	----------AAAAAAAAAP	0.38553		0.73466	LID
	56	----------SSSSSSSSSS	0.41209		0.78403	LID
	57	----------AAAAAAAAAS	0.38327		0.73036	LID
	58	----------AAAAGAAAAG	0.37223		0.70906	LID
	59	----------PPPQPPPPPP	0.4102		0.78003	LID
	60	----------PPPHPPLLLA	0.35945		0.68498	LID
	61	----------PPPPQPPPPR	0.39055		0.74386	LID
	62	----------PPPPPPPPPP	0.42457		0.80721	LID
	63	----------RRRRRRRRRR	0.41866		0.796	LID
	64	----------AAAAAAAASP	0.38038		0.72394	LID
	65	----------GGGGGGGGGG	0.38279		0.72655	LID
	66	----------PPPPSPPPSP	0.34807		0.65947	LID
	67	----------GGGGGGGGGA	0.29745		0.56357	LID
	68	-------------------A	0.15469		0.28408	LID
	69	-------------------T	0.12794		0.23182	LID
	70	-------------------A	0.09885		0.17566	LID
	71	-------------------G	0.07491		0.12875	LID
	72	-------------------G	0.07531		0.12945	LID
	73	-------------------P	0.07853		0.13498	LID
	74	-------------------D	0.07805		0.13415	LID
	75	-------------------D	0.07853		0.13497	LID
	76	-------------------D	0.07901		0.1358	LID
	77	-------------------E	0.07816		0.13434	LID
	78	-------------------D	0.07833		0.13463	LID
	79	-------------------D	0.07821		0.13444	LID
	80	-------------------E	0.07764		0.13345	LID
	81	-------------------A	0.10328		0.18384	LID
	82	-------------------E	0.13486		0.24476	LID
	83	-------------------D	0.16076		0.2954	LID
	84	----------RRRRRRRRRE	0.32274		0.61182	LID
	85	----------EEEEEEEEEE	0.37049		0.70245	LID
	86	----------EEEEEEEEEG	0.34617		0.65799	LID
	87	----------PPPPPPPPPA	0.35418		0.67321	LID
	88	----------PPPPPPPPPP	0.35072		0.66353	LID
	89	-------------------G	0.15995		0.29437	LID
	90	-------------------E	0.13645		0.24787	LID
	91	-------------------R	0.16771		0.24726	LID
	92	-------------------R	0.19138		0.24577	LID
	93	-------------------R	0.22619		0.30971	LID
	94	RRRRRRRRRRRRRRRRRRRG	0.58183	0.7621	0.62784	LID
	95	SSSSSSSSSSRRRRRRRRRR	0.62279	0.76607	0.72994	LID
	96	---------PQQQQQQQQQQ	0.58041	0.46837	0.8042	LID
	97	QQQQQQQQQQQQQQQQQQQQ	0.81777	0.80978	0.86921	LID	MRC1
	98	VVVVVVVVVVIIIIIIIIII	0.74479	0.77396	0.85056	LID	MRC1
	99	IIIIIIIIIIIIIIIIIIII	0.8012	0.77836	0.84522	LID	MRC1
	100	HHHHHHHHHHHHHHHHHHHH	0.87233	0.88117	0.88283	LID	MRC1
	101	SSSSSSSSSSSSSSSSSSSS	0.83725	0.84608	0.84775	LID	MRC1
	102	GGGGGGGGGGGGGGGGGGGG	0.8355	0.8355	0.8355	LID	MRC1
	103	HHHHHHHHHHHHHHHHHHHH	0.8834	0.88656	0.883	LID	MRC1
	104	FFFFFFFFFFFFFFFFFFFF	0.85728	0.86044	0.85689	LID	MRC1
	105	MMMMMMMMMMMMMMMMMMMM	0.8779	0.88106	0.8775	LID	MRC1
	106	VVVVVVVVVVVVVVVVVVVM	0.8238	0.84276	0.82143	LID	MRC1
	107	SSSSSSSSSSSSSSSSSSSS	0.8505	0.85366	0.85011	LID	MRC1
	108	SSSSSSSSSSSSSSSSSSSS	0.83995	0.85094	0.84881	LID	MRC1
	109	PPPPPPPPPPPPPPPPPPPP	0.81465	0.8599	0.85653	LID	MRC1
	110	HHHHHHHHHHHHHHHHHHHH	0.80899	0.88062	0.88743	LID	MRC1
	111	SSSSSSSSSSRRRRRRRRRR	0.70526	0.83511	0.86433	LID	MCR1
	112	----------EEEEEEEEEE	0.54776		0.86014	LID
	113	----------HHHHHHHHHH	0.52952		0.89086	LID
	114	----------PPPPPPPPPP	0.48039		0.86623	LID
	115	----------PPPPPPPPPP	0.45313		0.86089	LID
	116	----------KKKKKKKKKK	0.44931		0.85364	LID
	117	----------KKKKKKKKKK	0.44648		0.84826	LID
	118	----------GGGGGGGGGG	0.43467		0.82583	LID
	119	----------YYYYYYYYYY	0.49009		0.86725	LID
	120	----------DDDDDDDDDD	0.50534		0.85014	LID
	121	----------FFFFFFFFFF	0.52763		0.85485	LID
	122	DDDDDDDDDDDDDDDDDDDD	0.716	0.83516	0.85466	LID
	123	SSSSSSSSSSTTTTTTTTTT	0.6909	0.82747	0.8478	LID
	124	LLLLLLLLLVVVVVVVVVVV	0.68936	0.76026	0.83684	LID
	125	PPPTPTTTTPNNNNNNNNNN	0.72536	0.78487	0.86222	LID
	126	RRRRRRRRRRKKKKKKKKKK	0.7334	0.81495	0.85396	LID
	127	RRRRRRRRRRQQQQQQQQQQ	0.76337	0.81965	0.87881	LID
	128	RRRRRRRRRGTTTTTTTTTT	0.72487	0.7917	0.86172	LID
	129	DDDDDDDDDACCCCCCCCCC	0.75293	0.79449	0.89384	LID
	130	QQQQQQQQQQQQQQQQQQQQ	0.81675	0.84375	0.88257	LID
	131	EEEEEEEEEETTTTTTTTTT	0.72934	0.79072	0.86062	LID
	132	GGGGGGGGGGYYYYYYYYYY	0.73982	0.77384	0.87597	LID
	133	SSSPPPPPPPSSSSSSSSSS	0.73841	0.7617	0.84616	LID
	134	VVLLMGVVIVFFFFFFFFFF	0.61428	0.62357	0.85578	LID
	135	GGGGGGGGGGGGGGGGGGGG	0.72509	0.74577	0.82185	LID
	136	PPPLPLLLLPKKKKKKKKKK	0.66381	0.71791	0.83939	LID
	137	SSSAAAAAGGTTTTTTTTTT	0.632	0.672	0.84712	LID
	138	DDDDDDDDDDSSSSSSSSSS	0.73094	0.81083	0.84751	LID
	139	FFFFFFFFFFSSSSSSSSSS	0.72859	0.82358	0.84615	LID
	140	GGGGGGGGGGCCCCCCCCCC	0.74766	0.80118	0.87985	LID
	141	PPPPPPPPPPHHHHHHHHHH	0.79503	0.85517	0.87751	LID
	142	RRRRRRRRRRLLLLLLLLLL	0.75091	0.8477	0.81922	LID
	143	SSSSSSSSSSSSSSSSSSSS	0.8086	0.84079	0.8425	LID
	144	IIIIIIIIIIIIIIIIIIII	0.80394	0.84283	0.83307	LID
	145	DDDDDDDDDDDDDDDDDDDD	0.80876	0.84341	0.82995	LID
	146	PPPPPPPPPPAAAAAAAAAA	0.76934	0.85106	0.81403	LID
	147	TTTTTTTTTTSSSSSSSSSS	0.76261	0.83732	0.83026	LID	MCR2
	148	LLLLLLLLLLLLLLLLLLLL	0.77353	0.80261	0.79906	LID	MCR2
	149	TTTTTTTTTTTTTTTTTTTT	0.80495	0.83403	0.83049	LID	MCR2
	150	RRRRRRHRHRKKKKKKKKKK	0.7579	0.81418	0.83274	LID	MCR2
	151	LLLLLLLLLLLLLLLLLLLL	0.79947	0.80733	0.81054	LID	MCR2
	152	FFFFFFFFFFFFFFFFFFFF	0.83911	0.84417	0.86271	LID	MCR2
	153	EEEEEEEEEEEEEEEEEEEE	0.8164	0.82986	0.84909	LID	MCR2
	154	CCCCCCCCCCCCCCCCCCCC	0.85589	0.86149	0.87752	LID	MCR2
	155	LLLMMLLLLMMMMMMMMMMM	0.79539	0.78699	0.87966	LID	MCR2
	156	SSSSSSSSSSTTTTTTTTTT	0.78377	0.83137	0.85091	LID	MCR2
	157	LLLLLLLLLLLLLLLLLLLL	0.79935	0.80495	0.82098	LID	MCR2
	158	AAAAAAAAAAAAAAAAAAAA	0.7993	0.8049	0.82093	LID	MCR2
	159	YYYYYYYYYYYYYYYYYYYY	0.8447	0.8531	0.8538	LID	MCR2
	160	SSSSSSSSSSSSSSSSSSSS	0.82433	0.82433	0.82433	LID
	161	GGGGGGGGGGGGGGGGGGGG	0.80782	0.80782	0.80782	LID
	162	KKKKKKKKKKKKKKKKKKKK	0.8332	0.8332	0.8332	LID	MCR3
	163	LLLLLLLLLLLLLLLLLLLL	0.80236	0.80236	0.80236	LID	MCR3
	164	VVVVVVVVVVVVVVVVVVVV	0.81841	0.81841	0.81841	LID	MCR3
	165	SSSSSSSSSSSSSSSSSSSS	0.84248	0.84248	0.84248	LID	MCR3
	166	PPPPPPPPPPPPPPPPPPPP	0.85705	0.85705	0.85705	LID	MCR3
	167	KKKKKKKKKKKKKKKKKKKK	0.85369	0.85369	0.85369	LID	MCR3
	168	WWWWWWWWWWWWWWWWWWWW	0.90221	0.90221	0.90221	LID	MCR3
	169	KKKKKKKKKKKKKKKKKKKK	0.85912	0.85912	0.85912	LID	MCR3
	170	NNNNNNNNNNNNNNNNNNNN	0.86616	0.86616	0.86616	LID	MCR3
	171	FFFFFFFFFFFFFFFFFFFF	0.85747	0.85747	0.85747	LID	MCR3
	172	KKKKKKKKKKKKKKKKKKKK	0.83775	0.83775	0.83775	LID	MCR3
	173	GGGGGGGGGGGGGGGGGGGG	0.80971	0.80971	0.80971	LID	MCR3
	174	LLLLLLLLLLLLLLLLLLLL	0.79047	0.7943	0.80429	LID	MCR3
	175	KKKKKKKKKKKKKKKKKKKK	0.8208	0.82748	0.83987	LID	MCR3
	176	LLLLLLLLLLLLLLLLLLLL	0.79265	0.79932	0.81171	LID	MCR3
	177	LLLLLLLLLLQQQQQQQQQQ	0.77864	0.80449	0.86679	LID	MCR3
	178	CCCCCCCCCCWWWWWWWWWW	0.85005	0.87095	0.89534	LID	MCR3
	179	RRRRRRRRRRRRRRRRRRRR	0.83611	0.84279	0.85517	LID	MCR3
	180	DDDDDDDDDDDDDDDDDDDD	0.84191	0.84859	0.86097	LID	MCR3
	181	KKKKKKKKKKKKKKKKKKKK	0.84217	0.84501	0.84741	LID	MCR3
	182	IIIIIIIIIIIIIIIIIIII	0.83626	0.83626	0.83626	LID	MCR3
	183	RRRRRRRRRRRRRRRRRRRR	0.84783	0.84783	0.84783	LID	MCR3
	184	LLLLLLLLLLLLLLLLLLLL	0.80991	0.80991	0.80991	LID	MCR3
	185	NNNNNNNNNNNNNNNNNNNN	0.8518	0.8518	0.8518	LID	MCR3
	186	NNNNNNNNNNNNNNNNNNNN	0.86156	0.86156	0.86156	LID	MCR3
	187	AAAAAAAAAAAAAAAAAAAA	0.82936	0.82936	0.82936	LID	MCR3
	188	IIIIIIIIIIIIIIIIIIII	0.84462	0.84462	0.84462	LID	MCR3
	189	WWWWWWWWWWWWWWWWWWWW	0.89939	0.89939	0.89939	LID	MCR3
	190	RRRRRRRRRRRRRRRRRRRR	0.86166	0.86166	0.86166	LID	MCR3
	191	AAAAAAAAAAAAAAAAAAAA	0.8382	0.84147	0.84883	LID	MCR3
	192	WWWWWWWWWWWWWWWWWWWW	0.90536	0.90863	0.91599	LID	MCR3
	193	YYYYYYYYYYYYYYYYYYYY	0.87806	0.88133	0.88869	LID	MCR3
	194	IIIIIIIIIIMMMMMMMMMM	0.8195	0.85166	0.89273	LID	MCR3
	195	QQQQQQQQQQQQQQQQQQQQ	0.85623	0.87036	0.88513	LID	MCR3
	196	YYYYYYYYYYYYYYYYYYYY	0.83953	0.86253	0.87641	LID	MCR3
	197	VVVVVVVVVVLLLLLLLLLL	0.73906	0.82486	0.82321	LID	MCR3
	198	KEEEEEQQQQEEEEEEEEEE	0.773	0.78426	0.84332	LID	MCR3
	199	RRRRRRRRRRKKKKKKKKKK	0.7688	0.83922	0.84455	LID	MCR3
	200	RRRRRRRRRRRRRRRRRRRR	0.81139	0.83743	0.84724	LID	MCR3
	201	KKKKKKKKKKKKKKKKKKKK	0.81947	0.83295	0.84587	LID	MCR3
	202	SSSSSSSSSSNNNNNNNNNN	0.80096	0.84768	0.86659	LID	MCR3
	203	PPPPPPPPPPPPPPPPPPPP	0.848	0.85691	0.87075	LID	MCR3
	204	VVVVVVVVVVVVVVVVVVVV	0.82383	0.83274	0.84658	LID	MCR3
	205	CCCCCCCCCCCCCCCCCCCC	0.86626	0.87517	0.88901	LID	MCR3
	206	GGGGGGGGGGHHHHHHHHHH	0.80643	0.82203	0.88529	LID
	207	FFFFFFFFFFFFFFFFFFFF	0.85265	0.85525	0.8658	LID
	208	VVVVVVVVVVVVVVVVVVVV	0.82503	0.82763	0.83817	LID
	209	TTTTTTTTTTTTTTTTTTTT	0.82828	0.8399	0.84698	LID
	210	PPPPPPPPPPPPPPPPPPPP	0.84194	0.85096	0.8475	LID
	211	LLLLLLLLLLLLLLLLLLLL	0.79161	0.80121	0.80378	LID
	212	QQQQQQQQQQDDDDDDDDDD	0.76443	0.85331	0.8364	LID
	213	GGGGGGGGGGGGGGGGGGGG	0.75823	0.80637	0.80193	LID
	214	PPPPPPSSPSSSSSSSSSSS	0.72884	0.79417	0.81645	LID
	215	----------VVVVVVVVVV	0.59753		0.81207	LID
	216	EEEEEEEEEEDDDDEEDDEE	0.72669	0.81879	0.78193	LID	MCR4
	217	AAAAAAAAAAVVVVVVVVVV	0.70949	0.80501	0.82137	LID	MCR4
	218	DDDDDDDDDDDDDDDDDDDD	0.78895	0.83226	0.8399	LID	MCR4
	219	AAAEEAEEEEEEEEEEEEEE	0.76675	0.77863	0.8373	LID	MCR4
	220	HHHHHHHHHHHHHHHHHHHH	0.85302	0.86863	0.88128	LID	MCR4
	221	RRRRRRRRRRRRRRRRRRRR	0.84006	0.84577	0.85746	LID	MCR4
	222	KKKKKKKKKKRRRRRRRRRR	0.79146	0.83691	0.85308	LID	MCR4
	223	PPPPPPPPPPPPPPPPPPPP	0.84068	0.85747	0.86003	LID	MCR4
	224	EEEEEEEEEEEEEEEEEEEE	0.80393	0.82633	0.83954	LID	MCR4
	225	AAAAAAAAAAAAAAAAAAAA	0.77445	0.80392	0.82311	LID	MCR4
	226	VVVVVVVVVVIIIIIIIIII	0.7425	0.8082	0.83482	LID	MCR4
	227	VVVIVVIVVVTTTTTTTTTT	0.71296	0.76256	0.83407	LID	MCR4
	228	LLLLLLLLLLTTTTTTTTTT	0.723	0.78914	0.8346	LID	MCR4
	229	EEEEEEEEEEEEEEEEEEEE	0.79259	0.82341	0.83893	LID	MCR4
	230	GGGGGGGGGGGGGGGGGGGG	0.79325	0.81522	0.82908	LID	MCR4
	231	NNNNNNNNNNKKKKKKKKKK	0.79897	0.8618	0.85114	LID	MCR4
	232	YYYYYYYYYYYYYYYYYYYY	0.8539	0.8755	0.8675	LID	MCR4
	233	WWWWWWWWWWWWWWWWWWWW	0.87807	0.89966	0.89166	LID	MCR4
	234	KKKKKKKKKKKKKKKKKKKK	0.83786	0.85946	0.85146	LID	MCR4
	235	RRRRRRRRRRSSSSSSSSSH	0.78682	0.86064	0.8293	LID	MCR4
	236	RRRRRRRRRRRRRRRRRRRR	0.83262	0.85376	0.8502	LID	MCR4
	237	IIIIIIIIIIIIIIIIIIII	0.8115	0.83264	0.82909	LID	MCR4
	238	EEEEEEEEEEEEEEEEEEEE	0.80956	0.84155	0.83063	LID	MCR4
	239	VVVVVVVVVVIIIIIIIIII	0.76315	0.82606	0.83327	LID	MCR4
	240	VVVVVVVVVVVVVVVVVVVV	0.80591	0.82464	0.82352	LID	MCR4
	241	MMMMMMMMMMIIIIIIIIII	0.80201	0.87499	0.83706	LID	MCR4
	242	RRRRRRRRRQRRRRRRRRRR	0.81765	0.83156	0.85337	LID	MCR4
	243	EEEEEEEEEEEEEEEEEEEE	0.8402	0.85008	0.84731	LID	MCR4
	244	YYYYYYYYYYYYYYYYYYYY	0.87511	0.885	0.88222	LID	MCR4
	245	HHHHHHHHHHHHHHHHHHHH	0.89016	0.8892	0.89378	LID	MCR4
	246	KKKKKKKKKKKKKKKKKKKK	0.85308	0.86136	0.86258	LID	MCR4
	247	WWWWWWWWWWWWWWWWWWWW	0.90139	0.90967	0.91089	LID	MCR4
	248	RRRRRRRRRRRRRRRRRRRR	0.85443	0.87054	0.86978	LID	MCR4
	249	IIIIIIIIIITTTTTTTTTT	0.79727	0.85475	0.86009	LID	MCR4
	250	YYYYYYYYYYYYYYYYYYYY	0.86472	0.88082	0.88007	LID	MCR4
	251	YYYYYYYYYYFFFFFFFFFF	0.81776	0.873	0.86237	LID	MCR4
	252	KKKKKKKKKKKKKKKKKKKK	0.82933	0.84543	0.84467	LID	MCR4
	253	KKKKKKKKKKKKKKKKKKKK	0.83404	0.84737	0.84867	LID	MCR4
	254	RRRRRRRRRRRRRRRRRRRR	0.82887	0.84767	0.84608	LID	MCR4
	255	LLLLLLLLLLLLLLLLLLLL	0.79075	0.80364	0.81644	LID	MCR4
	256	RRRRRRRRRRQQQQQQQQQQ	0.76351	0.83018	0.86636
	257	KKKKKKKKKKQQQQQQQQQK	0.72623	0.82659	0.83172
	258	PPSSSSSSSSHHHHHHHHHH	0.67801	0.79353	0.87527
	259	----------KKKKKKKKKK	0.52572		0.85131
	260	----------DDDDDDDDDD	0.49587		0.8449
	261	----------EEEEEEEEEE	0.46453		0.84108
	262	----------DDDDDDDDDD	0.44248		0.84065
	263	----------LLLLLLLLLL	0.42225		0.80222
	264	----------SSSSSSSSSS	0.44512		0.81439
	265	----------SSSSSSSSSS	0.47393		0.81244
	266	----------LLLLLLLLLL	0.48442		0.78601
	267	SSSSSSSSISVVVAAAAAAV	0.56675	0.77961	0.7539
	268	RRRRRRRRRRQQQQQQQQQR	0.69696	0.81888	0.81041	GRACE
	269	EEEEEEEEEEDDDDDDDDDD	0.69855	0.79992	0.82357	GRACE
	270	DEEGGGGGGGDDDDDDDDDD	0.68759	0.72104	0.81866	GRACE
	271	DDDDDDDDDDDDDDDDDDDD	0.78232	0.80996	0.83033	GRACE
	272	LLLLLLFFLFMMMMMMMMML	0.71779	0.7486	0.82118	GRACE
	273	LLLLLLLLLLLLLLLLLLPL	0.74015	0.77935	0.78973	GRACE
	274	AAAAAAAAAAYYYYYYYYYF	0.73504	0.81065	0.83331	GRACE
	275	PPPPPPPPPPWWWWWWWWWW	0.77827	0.82807	0.87879	GRACE
	276	KKKKKKKKKKHHHHHHHHHH	0.75112	0.82195	0.85936	GRACE
	277	QQQQQQQQQQKKKKKKKKKK	0.74079	0.84418	0.84031	GRACE
	278	AAAAAAVVAAHHHHHRHHHS	0.65665	0.74982	0.80403	GRACE
	279	EEEEEDEEEEGGGRGGGGGG	0.6748	0.7867	0.78942	GRACE
	280	GGGGGGGGGGDDDDDDDDDD	0.70157	0.78578	0.82868	GRACE
	281	RRGGDRGGGGGGGGGGGGGG	0.68805	0.72398	0.80305	GRACE
	282	WWWWWWWWWWWWWWWWWWWW	0.82555	0.86438	0.87802	GRACE
	283	PPPQQPPPPRKKKKKKKKKD	0.6642	0.78207	0.80876	GRACE
	284	PPPPPPPPPPTTTTTTTTTT	0.70373	0.83813	0.84393	GRACE
	285	PPPPPPPPPPPPPPPPPPPP	0.73011	0.86331	0.86575	GRACE
	286	EEEEEEEEEE----------	0.48932	0.84634		GRACE
	287	QQQRRRRRRR----------	0.45711	0.82256		GRACE
	288	WWWWWWWWWW----------	0.46009	0.89061		GRACE
	289	CCCCCCCCCC----------	0.41228	0.8704		GRACE
	290	KKKEEEEEQE----------	0.36887	0.77857		GRACE
	291	QQQQQQQQQQ----------	0.40758	0.8606		GRACE
	292	LLLLLLLLLL----------	0.37956	0.80144		GRACE
	293	FFFFFFFFFF----------	0.39425	0.83245		GRACE
	294	SSSTSSSSSS----------	0.4141	0.79978		GRACE
	295	SSSSSSSSSS----------	0.46541	0.82694		GRACE
	296	VVVVVVVVVV----------	0.49442	0.81914		GRACE
	297	VVVVVVVVVVVVVVVVVVVV	0.6684	0.81113	0.83103	GRACE
	298	PPPPPPPPPPPPPPPPPPPP	0.69415	0.83711	0.8625	GRACE
	299	VVVVVVVVVVMMMMMMMMMM	0.65254	0.80771	0.8827	GRACE
	300	LLLLLLLLLL----------	0.47475	0.77754		GRACE
	301	LLLLLLLLLL----------	0.43793	0.77481		GRACE
	302	GGGGGGGGGG----------	0.43825	0.77872		GRACE
	303	DDDGGGGGSG----------	0.40873	0.71073		GRACE
	304	PPPPPPSSPP----------	0.46842	0.77567		GRACE
	305	EEEEEEEEEEEEEEEEEEEE	0.69524	0.80839	0.83516	GRACE
	306	EEEEKEEEEEEEEEEEEEEE	0.67553	0.78037	0.83206	GRACE
	307	EEEEEEEEEEDDDDDDDDDD	0.66151	0.8213	0.83006	GRACE
	308	PPPPPPPPPPPPPPTPSSPP	0.66755	0.8422	0.76628	GRACE
	309	GGGGGGGGGG----------	0.47704	0.81271		GRACE
	310	GGGGGGGGGG----------	0.4757	0.81303		GRACE
	311	RRRRRRRRRR----------	0.49104	0.83446		GRACE
	312	QQQQQQQQQQ----------	0.50739	0.84917		GRACE
	313	LLLLLLLLLLLLLLLLLLLL	0.67529	0.79165	0.79253	GRACE
	314	LLLLLLLLLLLLLLLLLLLL	0.70579	0.78466	0.79377	GRACE
	315	DDDDDDDDDDDDDDDDDDDD	0.77642	0.82271	0.832	GRACE
	316	LLLLLLLLILTTTTTTTTTT	0.71058	0.75689	0.83442	GRACE
	317	NNNDDEDDDDDDDDDDDDDD	0.75134	0.76001	0.84924	GRACE
	318	CCCCCCCCCCMMMMMMMMMM	0.80681	0.85406	0.88256	GRACE
	319	FFFFFFFFFFLLLLLLLLLL	0.7327	0.83344	0.82066	GRACE
	320	LLLLLLLLLLMMMMMMMMMM	0.76043	0.80441	0.88334	GRACE	MCR6
	321	SSSSSSSSSSSSSSSSSSSS	0.8052	0.84174	0.84787	GRACE	MCR6
	322	DDDDDDDDDDEEEEEEEEEE	0.76441	0.84234	0.84226	GRACE	MCR6
	323	IIIIIIIIIIFFFFFFFFFF	0.78032	0.83153	0.86186	GRACE	MCR6
	324	SSSSSSSSSSSSSSSSSSSS	0.81821	0.83412	0.83612	GRACE	MCR6
	325	DDDDDDDDDDDDDDDDDDDD	0.82714	0.84304	0.84504	GRACE	MCR6
	326	TTTTTTTTTTTTTTTTTTTT	0.79943	0.83981	0.84235	GRACE	MCR6
	327	LLLLLLLLLLLLLLLLLLLL	0.77736	0.81123	0.81039	GRACE	MCR6
	328	FFFFFFFFFFFFFFFFFFFF	0.80541	0.85197	0.84515	GRACE	MCR6
	329	----------SSSSSSSSSS	0.617		0.83029	GRACE	MCR6
	330	TTTTTTTTTTTTTTTTTTTT	0.77963	0.84533	0.8331	GRACE	MCR6
	331	MMMTMMMMMMLLLLLLLLLL	0.71405	0.8398	0.81507	GRACE	MCR6
	332	TTTTTTTTTTSSSSSSSSSS	0.7096	0.82924	0.83842	GRACE
	333	QQQQQQQQQQSSSSSSSSSS	0.75507	0.84151	0.84134	GRACE
	334	SSSPPPPPPPHHHHHHHHHH	0.71982	0.77473	0.86801	GRACE
	335	GGGSSSSSNSQQQQPQQQQQ	0.65612	0.72054	0.83528	GRACE
	336	PPPPSPPPSPPPPPPPPPPP	0.74161	0.76558	0.86086	GRACE
	337	SSSTASSSSAVVVVVVVVVM	0.63875	0.71481	0.82053	GRACE
	338	PPPPPPSSPPAAAAAAAAAA	0.68283	0.76615	0.83018	GRACE
	339	LLLLLLLLLLWWWWWWWWWW	0.75252	0.78234	0.89539	GRACE
	340	QQQQQQQQQQPPPPPPPPPP	0.75769	0.83412	0.86223	GRACE
	341	LLLLLLLLLLNNNNNNNNNN	0.74082	0.79331	0.86989	GRACE
	342	PPPPPPPPPPPPPPPPPPPP	0.81302	0.84045	0.87059	GRACE
	343	PPPPPPPSPPRRRRRRRRRR	0.75241	0.81245	0.85073	GRACE
	344	EEEEEEEEEDEEEEEEEEEE	0.78071	0.79793	0.84734	GRACE
	345	DDDDDDDDDDIIIIIIIIII	0.75123	0.82924	0.83617	GRACE
	346	AAAAAAAAAAAAAAAAAAAA	0.76285	0.78985	0.81621	GRACE
	347	YYYYYYYYYYHHHHHHHHHH	0.79185	0.83546	0.8669	GRACE
	348	VVVVVVVVIILLLLLLLLLL	0.68993	0.76348	0.80423	GRACE
	349	GGGGGNGGSGGGGGGGGGGG	0.74331	0.74198	0.8128	GRACE	MCR5
	350	NNNNNNNNNNNNNNNNNNNN	0.82909	0.84133	0.8589	GRACE	MCR5
	351	AAAAAAAAAAAAAAAAAAAA	0.7963	0.80391	0.81955	GRACE	MCR5
	352	DDDDDDDDDDDDDDDDDDDD	0.8435	0.84079	0.85144	GRACE	MCR5
	353	MMMMMMMMMMMMMMMMMMMM	0.88631	0.88631	0.88631	GRACE	MCR5
	354	IIIIIIIIIIIIIIIIIIII	0.83511	0.84743	0.84227	GRACE	MCR5
	355	QQQQQQQQQQQQQQQQQQQQ	0.85903	0.87136	0.8662	GRACE	MCR5
	356	PPPPPPPPPPPPPPPPPPPP	0.83754	0.86191	0.85224	GRACE	MCR5
	357	DDDDDDDDDDGGGGGGGGGG	0.76359	0.8496	0.81413	GRACE	MCR5
	358	LLLLLLLLLLLLLLLLLLLL	0.78784	0.81221	0.80254	GRACE	MCR5
	359	TTTTTTTTTTIIIIMIIIII	0.75758	0.84214	0.80996	GRACE	MCR5
	360	PPPPPPPPPPPPPPPPPPPP	0.82884	0.8532	0.84354	GRACE	MCR5
	361	LLLLLLLLLLLLLLLLLLLL	0.79262	0.81097	0.80976	GRACE	MCR5
	362	QQQQQQQQQQQQQQQQQQQQ	0.83789	0.86088	0.85421	GRACE	MCR5
	363	PPPPPPPPPPPPPPPPPPPP	0.80419	0.8525	0.85033	GRACE	MCR5
	364	SSSSSSSSSSNNNNNNNNNN	0.7564	0.83626	0.85207	GRACE	MCR5
	365	LLLLLLLLLLLLLLLLLLLF	0.74366	0.81445	0.79393	GRACE	MCR5
	366	DDDDDDDDDD----------	0.61491	0.84922		GRACE	MCR5
	367	DDDDDDDDDDDDDDDDDDDD	0.79151	0.83838	0.85044	GRACE	MCR5
	368	FFFFFCFFFFFFFFFFFFFF	0.77901	0.82208	0.85565	GRACE	MCR5
	369	MMMMMMMMMMMMMMMMMMMM	0.79105	0.86493	0.87569	GRACE	MCR5
	370	DDDEEEEEEDDDDDDDDDDD	0.72359	0.7845	0.85841
	371	IIIIIIIISITTTTTTTTTT	0.66148	0.79175	0.8574
	372	----------FFFFFFFFFF	0.53751		0.8675
	373	----------EEEEEEEEEE	0.51833		0.85174
	374	----------PPPPPPPPPP	0.52821		0.86051
	375	----------FFFFFFFFFF	0.52985		0.85357
	376	SSSSSSSSSSQQQQQQQQQQ	0.6963	0.829	0.86344
	377	DDDDDDDDDEDDDDDDDEDD	0.71667	0.78942	0.81716
	378	FFFFFFFFFFLLLLLLLLLL	0.70666	0.83506	0.80321
	379	FFFFFFFFFFFFFFFFFFFF	0.80142	0.83797	0.84053
	380	TTTTTTTTTISSSSSSSSSS	0.72818	0.79551	0.82364
	381	NNNNSNNNNNSSSSSSSSAS	0.71938	0.80301	0.7838
	382	SSSYYYYYYYSSSSSSSSSS	0.72877	0.79013	0.82556
	383	RRRRRRRRRRRRRRRRRRRR	0.72872	0.8118	0.83267
	384	LPPPPPPPLASSSSSSSSAS	0.59135	0.72891	0.78011
	385	----------IIIIIIIIII	0.536		0.81623
	386	----------FFFFFFFFFF	0.52919		0.81729
	387	----------GGGNGGGGGG	0.48082		0.74977
	388	PPPPPPPPPSSSSSSSSSSP	0.64587	0.78321	0.7653
	389	QQQQQQQQQSMMMLMMMMVT	0.57795	0.78513	0.69474
	390	PPPTTTTTTTLLLLLLLLPL	0.61435	0.7516	0.71124
	391	PPPPPPPPPLPPPPPPPPPA	0.66468	0.75825	0.72021
	392	MMMTTTTTTVAAAAAAPPVG	0.54918	0.72884	0.62689
	393	PPPPPPSSASSSSPPPPPPP	0.64209	0.7149	0.71082
	394	SSSSSSSSS-AAAAAVSTAT	0.56457	0.72095	0.62114
	395	NNNNHNNNN-SSSSSSSSSV	0.58453	0.72544	0.68414
	396	FFFFFFYFFFAAAAAALVAS	0.5638	0.77029	0.62094
	397	PPPSPLIPMSPPPSAPPPPT	0.53981	0.67454	0.65995
	398	EEEEEEEEEEVVVAAAAAVA	0.59827	0.78183	0.69723
	399	PPPPPPSPPPPPPPPPAPPT	0.6416	0.77773	0.70997
	400	----------DDDDDDDDDD	0.55376		0.78676
	401	PPPPPPPPPLPPPPPPPPAP	0.67814	0.74946	0.76529
	402	SSNSSSSSS-NNNNNNSSSS	0.68649	0.73145	0.77276
	403	FFFFFFFFFFNNNSSSSSSS	0.67553	0.80835	0.77372
	404	SSSGGSGGTSPPPTPPPPSP	0.64383	0.69926	0.75584
	405	PPPPPPPPPSPPPPPPPPPP	0.72935	0.774	0.80387
	406	VMVMMMMMMMAAAAAASSAA	0.64842	0.79003	0.72739
	407	VVVAAAAAAAQQQQQQQQEQ	0.62588	0.71066	0.76962
	408	DDDDDDDDDDEEEEEEGGDG	0.6469	0.79006	0.69841
	409	SSSPPSSSSPSSSSSTNNSP	0.64111	0.74677	0.68794
	410	LLLVFFLLGLIIVIIIIIII	0.56572	0.64876	0.73263
	411	FFFLFFFFFFLLLLLLLLLL	0.64922	0.75436	0.72315
	412	SSSSSSSSGSPPQPPPPPPS	0.62068	0.72058	0.71604
	413	SSSSSSSGSGTTTTTTNNAA	0.56813	0.71058	0.69426
	414	GGGGGGGGGGTTTTTSTPTG	0.59476	0.75121	0.68625
	415	TTTVIIIIIFAAATAAAAAA	0.56312	0.66448	0.73555
	416	LLLLLLLLLLLLLLLLLLLL	0.66866	0.74517	0.73911
	417	GGGGGGAGAA----------	0.47692	0.68473
	418	PPLSSPPPPPPPPPPPPPPP	0.6601	0.69128	0.79507
	419	EEEEEEEEEETTTTTTPPTT	0.62617	0.71575	0.76739
	420	VVVLVVMMASVVVGSVAVVV	0.52832	0.53361	0.69777
	421	PPPPPTPPPQSSSSSSSSSS	0.60984	0.58637	0.80597
	422	------SS--LLLLLLLLLL	0.4894	0.30208	0.77196
	423	------PP--PPPPPPPPPP	0.50884	0.2471	0.80815
	424	------AA--DDDDDDNNDD	0.47013	0.25297	0.79178
	425	------SS--SSSNSSSSSS	0.48925	0.25311	0.7738
	426	------SA--LLLLFLLLLL	0.4603	0.29193	0.74069
	427	PPPPPASSPAIIIIIIIIII	0.57207	0.55112	0.77969
	428	AAAAAASSAAAAAVAATAAV	0.57709	0.61381	0.67353
	429	SSSSSSSSSPPPPPPPSSPT	0.61624	0.68202	0.68551
	430	SSSLSSSSSPPPPPPPSSSP	0.64295	0.6957	0.71084
	431	AAAGGGGGGGTTTTVAAAVG	0.56631	0.69513	0.59413
	432	MMMMVLMMLVAAAAVAAAGP	0.55097	0.69109	0.62535
	433	TTTTTTTTPPPPPPTTPPPA	0.62606	0.72155	0.6647
	434	HHHQHHPPHLSSPSAASSPS	0.56211	0.69417	0.65922
	435	LLLLLLHLILLLLLLLLLLL	0.60939	0.68614	0.71809
	436	SSSSSSSSPLAAADDDDDQS	0.51659	0.68528	0.64841
	437	GGGGGGGGGGHHHPPPPPPP	0.568	0.74061	0.73167
	438	HHHHHHNNQ-----------	0.39973	0.69594
	439	SSSNNGTTSS----------	0.37704	0.67555
	440	RRRRRRRRRR----------	0.43479	0.79219
	441	LLLLLLLLLV----------	0.39654	0.72843
	442	QQQQQQQQQPMMVTTTTTST	0.53616	0.79369	0.67455
	443	AAAAAAAAAADDDDNDEEAE	0.57088	0.80187	0.64876
	444	RRRRRRRRRREGGGGRGGSR	0.62133	0.82395	0.66269
	445	NNNSSNNNNSQQQQQQQQQR	0.6419	0.79495	0.75785
	446	SSSSSSSSSSGGSGGGGGGS	0.63531	0.81257	0.72235
	447	CCCCCSCCCCCCCCCCCCCC	0.69058	0.82209	0.81017
	448	PPPPPPSSPS----------	0.45901	0.78179
	449	GGGGGGGGGA----------	0.45228	0.7615
	450	PPPPPPPPPP----------	0.48228	0.82677
	451	LLLLLLLLLL----------	0.42699	0.77503
	452	DDDDDDDDDDEEEEEEEEDE	0.60146	0.79886	0.76243
	453	SSSSSSPPPSHHHRHRRRRR	0.59295	0.77379	0.77508
	454	SSSSSSNSSPTTTVTATTAG	0.51227	0.73827	0.65592
	455	AAAAATPTAASSSSSPSSSP	0.58502	0.71503	0.71592
	456	FFFFFFFFFFRRRRQRQQQR	0.63015	0.79623	0.72481
	457	LLLLLLLPRLTTATPPTSPL	0.53736	0.7048	0.61816
	458	SSSSNSSSSSEEEGGGVVGG	0.58821	0.7715	0.68085
	459	SSSSSSSSSPDDDDDDDDDG	0.62799	0.77264	0.7312
	460	DDDDDEEEDDPPPPPPPPPP	0.66228	0.75452	0.79268
	461	FFFFFFFFFFFFFFFFFFFF	0.76318	0.82315	0.81496
	462	LLLLLLLLFLIIIIVIIILI	0.64351	0.76278	0.72448
	463	LLLLLLLLLLQQQQQQQQQQ	0.7204	0.78796	0.82692
	464	PPPPPPPPPPPPPPPPPPSP	0.75842	0.83921	0.77816
	465	EEEEEEEEEETTTSATAAPT	0.63036	0.82244	0.68205
	466	DDDDDDDDEDDDDDEDDDDD	0.73246	0.79532	0.77019
	467	PPPPPPPPPPFFFFLFFFFF	0.6971	0.83332	0.75785	Pro-rich
	468	KKKKKKKKKKGGGGGGGGTG	0.64104	0.79677	0.72848	Pro-rich
	469	PPPPPPTTAPPPPPPPPPPS	0.67317	0.73719	0.77251	Pro-rich
	470	RRRKKRKKKKSSSSSPSSSP	0.64155	0.76323	0.75903	Pro-rich
	471	LLLLLLIML-EEEEAAEEEE	0.53902	0.62631	0.74542	Pro-rich
	472	PPPPPPPPPPPPPPPPPPSP	0.62208	0.686	0.76516	Pro-rich
	473	PTPPPPPPPPPPPSPPPPPQ	0.53279	0.60889	0.73051	Pro-rich
	474	---Q----------------	0.24708	0.30276		Pro-rich
	475	---A----------------	0.24545	0.29983		Pro-rich
	476	---Q----------------	0.22114	0.27025		Pro-rich
	477	PPPAPPAAP-LLLLLLLLLL	0.44042	0.48945	0.74549	Pro-rich
	478	PPSPPLPPS-SSSSTNSSGS	0.46791	0.51988	0.69645	Pro-rich
	479	VVVAVTGVG-VVVIVVVVVG	0.51691	0.52309	0.69415	Pro-rich
	480	PPPAPPPPP-PPPPPPPPAP	0.66853	0.66858	0.76517	Pro-rich
	481	PPPPPPTTPQQQQQQQQQQQ	0.68088	0.68721	0.81165	Pro-rich
	482	PPPPPPPPHAPPPSSPPPPT	0.65085	0.70456	0.74364	Pro-rich
	483	LLLLLLLLLLFFFFFFFFFF	0.69978	0.74947	0.82979	Pro-rich
	484	LLLIFFLLLLLLLLLLLLLL	0.65932	0.7014	0.79707	Pro-rich
	485	HHHQQQPPQHPPPPPPPPPS	0.64279	0.73796	0.79143	Pro-rich
	486	YYYYYYFYYFVVVVVVVVVV	0.6216	0.76198	0.80469	Pro-rich
	487	----------FFFFFFFFFF	0.49563		0.81506	Pro-rich
	488	----------TTTTTTTTPP	0.4514		0.77226	Pro-rich
	489	----------MMMVMMMMMG	0.41863		0.75556	Pro-rich
	490	----------PPPPPPTTPS	0.39155		0.74553	Pro-rich
	491	----------LLLLLLLLLL	0.40835		0.77641	Pro-rich
	492	----------LLLLLLLLLL	0.40579		0.77146	Pro-rich
	493	----------SSSSSSSSSS	0.45626		0.80978	Pro-rich
	494	----------PPPPPPPPPP	0.47976		0.82676	Pro-rich
	495	----------SSSSSSGGGS	0.47395		0.76193	Pro-rich
	496	PPPPPSPPPPPPPPPPPPPP	0.67068	0.73454	0.81962	Pro-rich
	497	PPPSAPTGAAAAAAAAAATA	0.58769	0.63419	0.76287	Pro-rich
	498	PPPPLPPPPPPPPPPPPPQP	0.67303	0.73021	0.77214	Pro-rich
	499	AAATAAVVDPPPPAAAAATT	0.59426	0.60711	0.70369	Pro-rich
	500	KKKKKKKKKKPPPPPPPPPP	0.67812	0.74535	0.79164	Pro-rich
	501	VVVGGAVVVAIIVMVTVVSS	0.53197	0.66129	0.64162	Pro-rich
	502	PPPLPLHHPPSSSSSSPPPS	0.60297	0.70659	0.72062	Pro-rich
	503	GGGGGGGGGGPPPPPPTTPP	0.63859	0.77487	0.74738	Pro-rich
	504	LLLLLLLLLLVVVAAAAAGA	0.56758	0.76464	0.65707	Pro-rich
	505	EEEEEEEEQELLLLLLLLIM	0.59318	0.7696	0.68991	Pro-rich
	506	PPPPPPPPPPPPPPHPPPPP	0.71718	0.81133	0.75783	Pro-rich
	507	CCCCCCCCC-LLLLLLLLSL	0.64075	0.77195	0.70296	Pro-rich
	508	PPPPAPTTT-VVVVGAVVVV	0.59299	0.67392	0.70239	Pro-rich
	509	PPPPPPPPP-PPP-PPPSPP	0.69395	0.74061	0.73576	Pro-rich
	510	PPPPPPSSS-PPPPPPSPPS	0.67497	0.69153	0.74285	Pro-rich
	511	PPPPTPPPS-PPPPPPPPPP	0.67141	0.666	0.78496	Pro-rich
	512	FFFFFFFFF-AAAAAAAAGG	0.63015	0.73076	0.71432	Pro-rich
	513	PPPPPPPPP-TTTTTTPPPA	0.63559	0.72016	0.70805	Pro-rich
	514	PPPPPPTTP-AAAAAATTAT	0.61571	0.68839	0.72419	Pro-rich
	515	MMMMMMMMV-LLLLLLLLLL	0.62358	0.70967	0.74136	Pro-rich
	516	AAAVAAAAA-NNNNSSNNTS	0.55061	0.66212	0.71154	Pro-rich
	517	PPPPPPPPS-PPPPPPPPPA	0.63415	0.6792	0.7591	Pro-rich
	518	PPPPPPPPA-PPPPPSPPPQ	0.62333	0.66476	0.75372	Pro-rich
	519	----------AAAATATTAA	0.4915		0.73401	Pro-rich
	520	TTTPPPPPP-PPPPPPPPPP	0.6597	0.65957	0.81646	Pro-rich
	521	AAAAAASAA-PPPSPPPPPS	0.59121	0.64494	0.76751	Pro-rich
	522	LLLMLVLLL-TTTAATAAAT	0.53862	0.62244	0.74979	Pro-rich
	523	LLLLLLLLL-FFFFFFFFFF	0.63289	0.67036	0.8102	Pro-rich
	524	QQQQQQPSQ-HHHLLLLLQL	0.58153	0.66273	0.72281	Pro-rich
	525	EEEEEEEEE-QQQQQHQQQQ	0.63254	0.69205	0.78745	Pro-rich
	526	EEEEEEEEE-PPPPPPPTLS	0.58095	0.70679	0.69267	Pro-rich
	527	PPPPPSSPP-QQQQQ-QQPQ	0.62764	0.68968	0.72808	Pro-rich
	528	LLLLLLLLR-KKKKKKKTRK	0.57474	0.66556	0.70336	Pro-rich
	529	FFFFFFLFFWFVFSFFFFFF	0.62385	0.7312	0.69179	Pro-rich
	530	SSSSSSSSSAAAAAAAAASE	0.60619	0.72496	0.66243	Pro-rich
	531	PPPPPPAAARGGGGEGGGG-	0.53407	0.69592	0.64674	Pro-rich
	532	RRRRRRRRRRVVVVVAVVLV	0.58812	0.78415	0.65174	Pro-rich
	533	FFFFFLFFF-NNSSSSSSSG	0.55378	0.69774	0.66316	Pro-rich
	534	PPPSPPPPP-KKKKKKKTKK	0.58563	0.69325	0.71873	Pro-rich
	535	FFFFFFFFF-AAVSSSSSPS	0.56994	0.71574	0.66238	Pro-rich
	536	PPPPSPTTP-PPPPPPTSPS	0.62965	0.6575	0.72301	Pro-rich
	537	TTTTTTSTAGSSSSSSPPPS	0.59754	0.65205	0.75972	Pro-rich
	538	VVVIIVAVAVVVVVVVVVVV	0.64847	0.66035	0.79322	Pro-rich
	539	PPPPPPPPPPIIIIIIIIII	0.69355	0.7603	0.82202	Pro-rich
	540	PPPPPPPPQETTTTTTTTTT	0.65923	0.71932	0.83588	Pro-rich
	541	AAAAAGAAAGHHHHHHHHHH	0.66922	0.69947	0.87203	Pro-rich
	542	PPPLPLPPRLTTTTTTTTTT	0.63686	0.70695	0.8356	Pro-rich
	543	GGGGGGGGGGAAAAAAAAAA	0.65595	0.74723	0.8176	Pro-rich
	544	VVVVVVVVAGSSSSSSSSSS	0.63176	0.68309	0.82732	Pro-rich
	545	SSSSSSSSSSAAAAAAAATA	0.63835	0.77123	0.7763	Pro-rich
	546	PPPPPPTTPGTTTTTTTTTT	0.64762	0.7081	0.83083	Pro-rich
	547	LLLLLLLLLLLLLLLLLLLL	0.65808	0.74217	0.79782	Pro-rich
	548	----------TTTTTTTTTT	0.52305		0.82462	Pro-rich
	549	----------HHHHHHHHHH	0.53028		0.85014	Pro-rich
	550	----------DDDDDDDDAD	0.49096		0.77626	Pro-rich
	551	PPPSPPPPPGAAAAAAAAAA	0.56757	0.71204	0.79086	Pro-rich
	552	AAATAVAAAAPPSSSSSSAS	0.55886	0.66991	0.74107	Pro-rich
	553	PPPPPPPPP-AAAAAAAATA	0.62006	0.72094	0.75757	Pro-rich
	554	AAATTTTTT-TTT-TTTTTT	0.65458	0.65678	0.77872	Pro-rich
	555	AAAAAPTTA-TTTTTTTTTT	0.64705	0.62881	0.82022	Pro-rich
	556	FFFFFFFFF-FFFFFFFFFF	0.73021	0.71416	0.83885	Pro-rich
	557	PPPPPPVVP-SSSSSSSSSS	0.6615	0.66759	0.83895	Pro-rich
	558	PPPAPPPPA-QQQQQQQQQQ	0.65562	0.61959	0.86455	Pro-rich
	559	TTTTTTTTT-SSSSSSNSSS	0.65007	0.67141	0.81219	Pro-rich
	560	PPPAPPPPP-QQQQQQQQQQ	0.64045	0.63353	0.84026	Pro-rich
	561	--------V-GGGGGGGGGG	0.50818	0.36757	0.78735	Pro-rich
	562	QQQQQQQQQ-LLLLLLLLLL	0.61468	0.6624	0.76911	Pro-rich
	563	SSSPPP-PP-VVVLIVVVVV	0.52021	0.57185	0.71152	Pro-rich
	564	VVVGGT-GI-IIIIIIIIIL	0.48106	0.44921	0.72617	Pro-rich
	565	PPPPPPPPP-TTTTTTTTAT	0.56944	0.59527	0.74264	Pro-rich
	566	SSSGGGGGG-TTTTTTAAAA	0.51561	0.52927	0.73091	Pro-rich
	567	--------P-HHHHRHHHPQ	0.48675	0.31236	0.73716	Pro-rich
	568	--------V-HHHHYHHHHQ	0.51643	0.33331	0.78265	Pro-rich
	569	PPPPPPPPP-PPPPPPPPPP	0.66913	0.58573	0.81278	Pro-rich
	570	AAATATGGG-AAAATTTTPA	0.54636	0.49658	0.69511	Pro-rich
	571	PPPPPTPPP-PPPPPPPPPP	0.6589	0.62683	0.78099	Pro-rich
	572	TTTAPSVVT-SSSSSSSSSP	0.57659	0.57451	0.73668	Pro-rich
	573	PPPPPPPPP-AAATMVSPPG	0.54363	0.69264	0.58974	Pro-rich
	574	FFFFFFFFF-AAAASSSSSP	0.57513	0.69906	0.68158	Pro-rich
	575	PPPPPPSPP-PPPPAPPPPP	0.62374	0.6626	0.73299	Pro-rich
	576	IIIIIIVVI-CCCCCCCCCC	0.60841	0.64852	0.7831	Pro-rich
	577	EEEDDNDDD-GGGSGGAGPS	0.49251	0.62576	0.65839	Pro-rich
	578	LLLLLLHHP-LLLLLLLLLL	0.58871	0.59786	0.74604	Pro-rich
	579	LLLQLMLLL-AAAAAAAATT	0.51943	0.61072	0.71481	Pro-rich
	580	PPPRPAPPSSLLLLLLLLLV	0.49153	0.63136	0.67014	Pro-rich
	581	LLSLSTHHSGSSSSSPSSS-	0.50315	0.57852	0.66466	Pro-rich
	582	GGGGGGGGGGPPPPPPPPP-	0.57182	0.71119	0.689	Pro-rich
	583	YYYYYCYYYGVVIIVAVIV-	0.51014	0.71084	0.59036	Pro-rich
	584	SSSSLPLLPETTPTTTPPP-	0.4866	0.60787	0.62694	Pro-rich
	585	EEEEEEEEESRQRQRRQQQ-	0.52454	0.72216	0.61554	Pro-rich
	586	PPPPPPPPPG----PPPPPP	0.52919	0.72104	0.54803	Pro-rich
	587	ATAPQLVVSL----------	0.29662	0.50035		Pro-rich
	588	FFFFFFFFFF----------	0.35989	0.67015		Pro-rich
	589	GGGGGGGGSS----------	0.28281	0.54529		Pro-rich
	590	---------W----------	0.12098	0.24897		Pro-rich
	591	---------V----------	0.10773	0.22082		Pro-rich
	592	---------C----------	0.08103	0.16332		Pro-rich
	593	---------S----------	0.10063	0.16158		Pro-rich
	594	---------W----------	0.13279	0.2183		Pro-rich
	595	---------F----------	0.16891	0.27802		Pro-rich
	596	PPPPPPPPSF----MPPPPP	0.42188	0.57578	0.53469	Pro-rich
	597	CCCHHCHHPF----TTAAAS	0.38609	0.61848	0.49094	Pro-rich
	598	FFFFFFFFFF----VAVVIV	0.4715	0.70643	0.4965	Pro-rich
	599	SSSMTSTTAA----GGGGGG	0.48357	0.62891	0.56055	Pro-rich
	600	MMVVVTVVVAPPPSPPPPSP	0.5212	0.61058	0.68505	Pro-rich
	601	---PPSPPP-PPPPPPPPST	0.54797	0.52616	0.68876	Pro-rich
	602	---QQQQQQ-QQQAQQQQQQ	0.58529	0.5208	0.75935	Pro-rich
	603	---SSGGGG-PPPPPPPPTS	0.53493	0.49265	0.74661	Pro-rich
	604	---AMTMVV-RRRRRCHHRR	0.53415	0.48868	0.7773	Pro-rich
	605	---RRWQQQ-LLLLLLLLLL	0.56759	0.55357	0.78036	Pro-rich
	606	PPPPPPPPPPTTTTTTTTTT	0.67105	0.73794	0.81419	Pro-rich
	607	RRRRRRRRRRFFFFFFFFFF	0.70098	0.76153	0.83758	Pro-rich
	608	GGGGGGCCGGVVVVVVIIVV	0.63586	0.74153	0.7819	Pro-rich
	609	KKKKRKKKKRHHHPHHHHHH	0.68676	0.75237	0.83929	Pro-rich
	610	PPPPPPPPPRPPPPPPPPPP	0.72811	0.75463	0.84292	Pro-rich
	611	PPPPPPSCLPKKKKKKKKKK	0.63586	0.67574	0.82256	Pro-rich
	612	AAATTSSSGSPPPPPPPPPS	0.60507	0.61703	0.79971	Pro-rich
	613	PPPLP-PPPPVVVVVVVVVV	0.62704	0.66882	0.7961	Pro-rich
	614	SSSSS-SPPASSSSSSSSSP	0.62088	0.61434	0.76486	Pro-rich
	615	PPPPP-PPS-LLLMLLLLLL	0.56707	0.62001	0.73791	Pro-rich
	616	RRRRRRGGR-TTTTPTTTTA	0.56239	0.64854	0.72228	Pro-rich
	617	GGGGGGGGE-GGGGGGGGGS	0.61051	0.63641	0.72399	Pro-rich
	618	QQQRRRQRR-GGGGVGVVGG	0.57208	0.66894	0.71846	Pro-rich
	619	KKKKKKKKK-RRRRRRRRRR	0.63582	0.64708	0.80413	Pro-rich
	620	AAAPPAAAA-PPPPHPHHPA	0.62881	0.60298	0.76323	Pro-rich
	621	SSSSSRSSS-KKKKKKKKKK	0.63582	0.62925	0.81642	Pro-rich
	622	--------T-QQQQQQQQQQ	0.58063	0.3947	0.85091	Pro-rich
	623	PPPAPPPPT-PPPPPPPPPP	0.66878	0.60496	0.84006	Pro-rich
	624	PPPPPPPPP-HHHPPPPPLP	0.66411	0.66627	0.78554	Pro-rich
	625	TTTTTTTTT-KKKKKKKKKK	0.66747	0.65619	0.83819	Pro-rich
	626	LLLLLLLLL-IIIIIIIIII	0.66179	0.67244	0.82514	Pro-rich
	627	AAAAAAATA-VVVVVVVVVV	0.64226	0.65841	0.81682	Pro-rich
	628	PPPPPPSSS-PPPPPPPPPP	0.69401	0.65766	0.85235	Pro-rich
	629	AAAAAAAA--AAAAAAAAAA	0.64938	0.62034	0.76339	Pro-rich
	630	TTTTTTTT--PPPPPPPPPP	0.64443	0.62874	0.7971	Pro-rich
	631	AAAAAAAA--KKKKKKKKKK	0.62406	0.60943	0.78734	Pro-rich
	632	SSSSNSSS-----------P	0.468	0.56382	0.47932	Pro-rich
	633	PPPPSPPP--PPPPPPPPPP	0.58655	0.53688	0.78227	Pro-rich
	634	PPPTTTTT--EEEEEEEEEE	0.52849	0.53356	0.76479	Pro-rich
	635	-----VAA--PPPPPSPASP	0.45624	0.39183	0.6941	Pro-rich
	636	-----ATT------------	0.34864	0.40152		Pro-rich
	637	TTTAAAAAAAVVVVVVVVMV	0.5396	0.61222	0.78112	Pro-rich
	638	TTTTTTTTTSSSSSSSSSSS	0.59606	0.63928	0.80049	Pro-rich
	639	AAVAAAAATALLLLLVLLLL	0.53486	0.63901	0.7433	Pro-rich
	640	GGGGGGRRQGVVVVVVVVVV	0.61357	0.69698	0.79723	Pro-rich
	641	SSSGGGDDGGLLLLLLLLLL	0.5964	0.69372	0.77708	Pro-rich
	642	NNNNSSNNSSKKKKKKKKKK	0.66149	0.76499	0.7963	Pro-rich
	643	NNNNNNNNNNNNNNNNNSSN	0.72403	0.82234	0.77135	Pro-rich
	644	PPPPPPPPPPAATAAAAATA	0.67805	0.83568	0.73498	Pro-rich
	645	CCCCCCCCCCRRCCRCCCHY	0.73871	0.87795	0.7447	Pro-rich
	646	LLLLLLLLLLIIILIIIILI	0.70282	0.8182	0.73603	Pro-rich
	647	TTTTTTTTTTAATAAAAATT	0.70831	0.83955	0.73714	Pro-rich
	648	QQQQQQQQQQPPPPPPPPPP	0.74585	0.84964	0.81909	Pro-rich
	649	LLLLLLLLLLAAAAAAAAAA	0.67157	0.78973	0.78803	Pro-rich
	650	LLLLLLLLLLAAAAAAAAAA	0.667	0.78671	0.79494	Pro-rich
	651	TTTTTTRRRTFFFFFFFFFF	0.68305	0.77806	0.83114	Pro-rich
	652	AAAAAAAAAASSSSSSSTPS	0.64859	0.78934	0.76444	Pro-rich
	653	AAAAAAAAAPGGGGGGGGGG	0.66353	0.76878	0.80576	Pro-rich
	654	KKKKKKKKKKQQQQPQQQHQ	0.6969	0.81913	0.79833	Pro-rich
	655	PPPPPPPPTPPPPPPPPPPP	0.73986	0.79074	0.82812	Pro-rich
	656	EEEEEEEEEEQQQQQQQQQQ	0.72294	0.79779	0.84714	Pro-rich
	657	QQQQQQQQQHAAAAAAKKAA	0.67797	0.81052	0.77577	Pro-rich
	658	AAAATAAVATVVVVVVVVVV	0.66679	0.71709	0.81986	Pro-rich
	659	LLLLLLLLVLIIIIIIIIII	0.66181	0.74008	0.81958	Pro-rich
	660	EEEEEEEEEEMMMMMMMMMV	0.66765	0.78373	0.79728	Pro-rich
	661	PPPPPPPPPATTTTTTTTTT	0.636	0.73953	0.80853	Pro-rich
	662	PPPPPPPSPPSSSSSSSSSP	0.6435	0.75872	0.77344	Pro-rich
	663	----------GGGGGGAAGG	0.46388		0.74033	Pro-rich
	664	----------PPPHPPPPPL	0.44717		0.75607	Pro-rich
	665	----------LLLLLLLLLL	0.43913		0.77878	Pro-rich
	666	----------KKKKKKKKKK	0.42596		0.80961	Pro-rich
	667	----------RRRRRRRRRR	0.42919		0.81603	Pro-rich
	668	----------EEEEEEEEEE	0.42811		0.81361	Pro-rich
	669	----------GGGGGGGGGG	0.41536		0.78959	Pro-rich
	670	----------MMIMMMIIMV	0.39688		0.75577	Pro-rich
	671	----------LLLLLLLLLL	0.41112		0.78153	Pro-rich
	672	----------AAAAAAAAAT	0.39394		0.75011	Pro-rich
	673	----------SSSSSSSSSS	0.42205		0.80253	Pro-rich
	674	----------TTTTTTTTTT	0.42882		0.81511	Pro-rich
	675	----------VVVVVVVVVI	0.4011		0.76367	Pro-rich
	676	----------SSSSSSSSSS	0.4261		0.8098	Pro-rich
	677	----------QQQQQQPPQQ	0.41914		0.79643	Pro-rich
	678	----------SSSSSSSSPP	0.40434		0.76875	Pro-rich
	679	----------NNNNNNNSGN	0.41059		0.751	Pro-rich
	680	----------VVVVMMVVVV	0.42978		0.76271	Pro-rich
	681	----------VVVVVVVVVV	0.46071		0.76704	Pro-rich
	682	LLLLLLTTLPIIIIILIIII	0.53179	0.6842	0.72658	Pro-rich
	683	VVVAVVMVVSAAAATTAATA	0.52758	0.66468	0.70301	Pro-rich
	684	SSSSSSPPPSPPPPPPSSP-	0.60738	0.71635	0.67419	Pro-rich
	685	SSSGSSGSSAAAAAATAAA-	0.54101	0.66109	0.63586	Pro-rich
	686	TTTPTATTTTAAAAAAAAS-	0.57007	0.69739	0.64196	Pro-rich
	687	LLLLLLLLL-IIIIIIIII-	0.58342	0.69866	0.68124	Pro-rich
	688	LLLLLLLLLLAAAATATTP-	0.55865	0.74112	0.62781	Pro-rich
	689	RQRRRRRRRGRRRRRRRRRR	0.68254	0.72041	0.77151	Pro-rich
	690	SSSSPPPPPPAAAAAGAAAA	0.60345	0.75373	0.73152	Pro-rich
	691	PPPPSPPPPSPPPPPPSSPP	0.66896	0.77559	0.764	Pro-rich
	692	GGGGGGEEGGGGGGGGGGGG	0.63678	0.74849	0.79205	Pro-rich
	693	SSSSSSSSSS----------	0.46596	0.80313		Pro-rich
	694	PPPPPPPPPP----------	0.44847	0.80647		Pro-rich
	695	QQQQQQQQQK----------	0.43096	0.77396		Pro-rich
	696	EEEEEEDDEP----------	0.40176	0.72423		Pro-rich
	697	TTTTMTTATG----------	0.41999	0.69062		Pro-rich
	698	VVVVAVVVVPVVVVVVVVVV	0.62303	0.69941	0.80206	Pro-rich
	699	PPPPPPSPPRPPPTTTTTTT	0.63056	0.72248	0.78688	Pro-rich
	700	EEEDEEEEEDEEEEEEEEEE	0.67995	0.68928	0.8075	Pro-rich
	701	FFFFFFIIFFFFFFFFFFFF	0.6919	0.65779	0.80262	Pro-rich
	702	PPSPPPPPPPHHHHHH--HH	0.63825	0.67217	0.74124	Pro-rich
	703	------RR--SSSSSS--SS	0.49771	0.4018	0.70285	Pro-rich
	704	------AV--SSSSSG--GG	0.44395	0.39708	0.64006	Pro-rich
	705	CCCCCCRRHGIIIIII--II	0.51716	0.61794	0.62436	Pro-rich
	706	TTTTTTAAVALLLLLL--LL	0.474	0.59459	0.59259	Pro-rich
	707	FFFFFFFFFFVVVVVV--VV	0.57047	0.74258	0.60628	Pro-rich
	708	LLLFLFFYFF---------A	0.45442	0.70226	0.40055	Pro-rich
	709	PPPPPPPPPSTTTTTT--TA	0.54842	0.74937	0.59905	Pro-rich
	710	PPPPPPPPLPDDDDDD--DD	0.5963	0.74668	0.66222	Pro-rich
	711	TTTTTTIIT-LLLLLLLLLL	0.5598	0.67968	0.68529	Pro-rich
	712	PPPLPPPPL-GGSSGGSSGG	0.56229	0.67589	0.70499	Pro-rich
	713	AAAAAAAAA-HHHHHHHHHH	0.65579	0.70525	0.8063	Pro-rich
	714	PPPSPPPPS-GGGSSTSSSA	0.56774	0.69374	0.66593	Pro-rich
	715	TTTTTTTTI-TTTTTTTTST	0.65572	0.7029	0.76013	Pro-rich
	716	PPPPPPPPPPSSNSGSSSSS	0.67549	0.80767	0.74468	Pro-rich
	717	PPPPPAPPPASSSSSSSSSS	0.67103	0.76547	0.77841	Pro-rich
	718	RRRRRRRRRQPPPQQQQQQQ	0.71655	0.78935	0.79461	Pro-rich
	719	PPPPPPPPPPPPPPPPPPPP	0.74796	0.82399	0.80792	Pro-rich
	720	PPPPPPPPPAAAAGAASSAS	0.61276	0.78476	0.71474	Pro-rich
	721	PPPPPPPPLLPPPPPPPPPP	0.66938	0.77212	0.82103	Pro-rich
	722	----------VVIVVVVAVA	0.4593		0.71643	Pro-rich
	723	----------SSSSSSSSSS	0.47066		0.80308	Pro-rich
	724	----------RRRRRRRRRR	0.47141		0.81049	Pro-rich
	725	----------LLLLLLLLLL	0.46217		0.77696	Pro-rich
	726	----------FFFFFFFFFF	0.50699		0.82467	Pro-rich
	727	GGGGGGGGGT---SSSSSSS	0.56812	0.76712	0.70669	Pro-rich
	728	PPPPPPPPPPPPPPPPPPPP	0.70677	0.82338	0.791	Pro-rich
	729	AAAAAAAAAASSSGSSSSGS	0.62069	0.78643	0.7329	Pro-rich
	730	TTTTTTTTTTTTTTTTTAIA	0.67347	0.80753	0.70203	Pro-rich
	731	LLLLLLLLLLAAAIVVVVVV	0.61372	0.7731	0.69646
	732	AAAAAAAAA-QQQQPQQQQQ	0.62425	0.73095	0.77467
	733	PPPPPPPPP-DDDDDDDDDD	0.62504	0.74708	0.78005
	734	SSSPPSPPP-PPPSSSSASS	0.56604	0.69213	0.72493
	735	RRRRRRRRR-----------	0.4163	0.70481
	736	PPPPPPSSP-----------	0.40304	0.68518
	737	LLLLLLLLL-----------	0.39689	0.6942
	738	LLLIIIVVI-----------	0.38174	0.64231
	739	VVVVVVVVVVLLLLLLLLLL	0.57593	0.76351	0.77033
	740	PPPPPPPPPPGGGVVVVVVV	0.6138	0.80242	0.73572
	741	KKKKKKKKKKKKKKKKKKKK	0.7305	0.79854	0.80319
	742	AAAVAAAAAAGGGGGGGGVG	0.6444	0.76845	0.73534
	743	EEEEEEEEEEEEEEEEEEEE	0.71831	0.81967	0.77267
	744	RRGRRRRRRRQQQQQQQQQQ	0.65298	0.79258	0.79721
	745	LLLLLLLLLLVVVVA-VAAI	0.50937	0.79563	0.64185
	746	----------PPQSP-SAPS	0.41621		0.65294
	747	----------LLLLL-LLLL	0.40311		0.69076
	748	----------HHHPH-HHRH	0.40145		0.66937
	749	----------GGGGG-GGGG	0.42651		0.6867
	750	----------GGGGG-GGGS	0.4433		0.66893
	751	SSSSSSSSSSSSSSA-S-SS	0.61293	0.82314	0.65417
	752	PPPPPPPPPPPPPPP-PPPS	0.65135	0.8146	0.69415
	753	PPPPPPPPPPQQQQS-QQQQ	0.64978	0.8123	0.69807
	754	AAAAATAAAAVVVVVVVAVM	0.6096	0.75546	0.68744
	755	PPLPHPSSP-TTTPPPPPPA	0.57472	0.67059	0.69
	756	SSSSSSSSSAVVVVAAAAAS	0.60705	0.73898	0.66534
	757	----------TTTTTTTTTP	0.51304		0.73657
	758	GGGGGGGGGGGGGGGGGGGS	0.66514	0.75649	0.72172
	759	SSSGGSSSSHPPPPPSSSPS	0.65181	0.72133	0.75764
	760	EEEEKEEEEESSSSSSSSGS	0.64568	0.77605	0.76778
	761	RRRRRRRRRRRRRRRRRRRR	0.76695	0.81889	0.80704
	762	RRRRRRRRRRDDDDDDDDDD	0.72153	0.81278	0.82019
	763	LLLLLLLLLLCCCGCCCCGC	0.68264	0.78422	0.80389
	764	SSSSSSSSSSPPPSPPPPLP	0.69688	0.81096	0.76821
	765	GGGGGGGGEGNNNNNNNNNN	0.67758	0.74829	0.84402
	766	DDDEEEDDEESSSSSSSSSS	0.6596	0.74832	0.82314
	767	LLLLLLLLLLGGGGGGGGGG	0.6395	0.73691	0.80685
	768	SSSNSNNNNPQQQQQQQQQQ	0.66434	0.70516	0.86408
	769	SSSSSSSSCPAAAAAAAAAA	0.63596	0.70489	0.82843
	770	MMMAMTIIVLSSSSSSSSSS	0.57164	0.59104	0.83529
	771	PPPPQPQQPPPPPPPPPPPP	0.70649	0.72676	0.84631
	772	GGGGGSPPAGCCCCCCCCCC	0.61287	0.62235	0.86128
	773	PPPPLPSPLPAAAAAAPPAA	0.61404	0.66921	0.79067
	774	GGGGGGGGGMSSSLSSSSSS	0.64209	0.72349	0.79754
	775	TTTTTTAAAGEEEEEEEEEE	0.61608	0.65783	0.83488
	776	LLLLLLLLLLQQQQQQQQQQ	0.68056	0.73199	0.85153
	777	SSSSSSSSSGSSSSSSSSSS	0.69635	0.71169	0.83979
	778	VVVIVIVVVSPPPPPPPPPP	0.64907	0.67806	0.86653
	779	RRRHHRHHGRSSSSSSSSSS	0.67437	0.72836	0.85196
	780	VVVIVILLVIPPPPPPPPPP	0.65773	0.67997	0.86475
	781	SSSSSSSSSSQQQQQQQQQQ	0.74307	0.78904	0.87836
	782	PPPPPPPPPPSSSSSSSSSS	0.73299	0.8071	0.84362
	783	PPPSPPPPPPPPPPPPPPPP	0.75697	0.77033	0.86149
	784	QQQQQQQQPQQQQQQQQQQQ	0.77398	0.78694	0.87434
	785	PPPPPPTTLPNNNNNNNNN-	0.6598	0.71005	0.80445
	786	IIIIIIVVVTNNNNNNNNNN	0.64313	0.69041	0.85873
	787	LLLPLILLPLCCCCCCCCCC	0.59182	0.62846	0.87408
	788	SSSGSHSSCGSSSSSSSSSS	0.59851	0.6266	0.83515
	789	RRRRRRRRRR----------	0.49653	0.73029
	790	---G----------------	0.34525	0.41211
	791	GGGGGGGGGGGGGGGGGGGG	0.61156	0.72491	0.76942
	792	RRRRRRRRRRKKKKKKKKKK	0.56058	0.74759	0.76246
	793	PPPPPAVVPPSSSSSSSSSS	0.51059	0.65502	0.7492
	794	--------------T----A	0.32394		0.47207
	795	-------------AAATTAT	0.36597		0.61362
	796	----------DDDDDDDDND	0.4247		0.72694
	797	----------PPPPLPPPPP	0.416		0.71592
	798	----------KKKKKKKKKP	0.45427		0.7592
	799	DDDDDDDDDDNNNNNNNNNN	0.6371	0.78964	0.81752
	800	SSS-NNNNN-VVVMVVVVMV	0.56168	0.68156	0.76479
	801	NNN-NNNNS-AAAAAAAASA	0.59865	0.68763	0.75297
	802	KKKKKKKKKKAAAAAAAAVA	0.66092	0.7953	0.75751
	803	TTTTTTMMTTLLLLLLLLLF	0.64594	0.77699	0.7478
	804	EEEEEEEEEEKKKKKKKKKK	0.72068	0.8148	0.80809
	805	NNNNNNNNSNNNNNNNNNNN	0.76227	0.8178	0.81659
	806	RRRRRRRRRRRRRRRRRRQR	0.76649	0.8406	0.79559
	807	RRRRRRRRRRQQQQQQQQQR	0.78214	0.85039	0.81828
	808	IIIIIIIIIIMMMMMM--LM	0.73168	0.84019	0.75375
	809	TTTTTTTTTTKKKKKKKKKK	0.77258	0.84938	0.82636
	810	HHHHHHHHHHHHHHHHHHHH	0.84467	0.87442	0.85672
	811	IIIIIIIIIIIIIIIIIIII	0.8132	0.8373	0.82299
	812	SSSSSSSSSSSSSSSSSSSS	0.83138	0.83839	0.84492
	813	AAAAAAAAAAAAAAAAAAAA	0.81965	0.81653	0.82922
	814	EEEEEEEEEEEEEEEEEEEE	0.83016	0.82704	0.83972
	815	QQQQQQQQQEQQQQQQQQQQ	0.83052	0.81889	0.86515
	816	KKKKKKKKKRKKKKKKKKKK	0.81468	0.80449	0.84701	bHLH-Zip
	817	RRRRRRRRRRRRRRRRRRRR	0.84471	0.84058	0.85793	bHLH-Zip
	818	RRRRRRRRRRRRRRRRRRRR	0.84124	0.83647	0.85741	bHLH-Zip
	819	FFFFFFFFFFFFFFFFFFFF	0.83966	0.84098	0.85304	bHLH-Zip
	820	NNNNNNNNNQNNNNNNNNNN	0.76286	0.76473	0.8546	bHLH-Zip
	821	IIIIIIIIIHIIIIIIIIII	0.73109	0.74225	0.82666	bHLH-Zip
	822	KKKKKKKKKQKKKKKKRRKK	0.69218	0.72982	0.79959	bHLH-Zip
	823	---------A----------	0.4071	0.44361		bHLH-Zip
	824	LLLLLLLLLWMMMMMMMMMI	0.64927	0.71597	0.81003	bHLH-Zip
	825	GGGGGGGGGACCCGGGGGGG	0.65525	0.69354	0.77026	bHLH-Zip
	826	FFFFFFFFFFFFFFFFFFFF	0.73598	0.7632	0.8163	bHLH-Zip
	827	DDDDDDDDDDDDDDDDNNNG	0.73042	0.82367	0.74321	bHLH-Zip
	828	TTTTTTTTITMMMTTTTTTT	0.75186	0.79189	0.79661	bHLH-Zip
	829	LLLLLLLLLLLLLLLLLLLL	0.77064	0.80061	0.7887	bHLH-Zip
	830	HHHHHHHHHHNNNNNNNNNN	0.77771	0.85524	0.82839	bHLH-Zip
	831	GGGGGGGGGGSSSSSSSSSS	0.73505	0.80128	0.82568	bHLH-Zip
	832	LLLLLLLLLLLLLLLLLLLL	0.76992	0.80096	0.80582	bHLH-Zip
	833	VVVVVVVVVVIIIIIIIIII	0.73203	0.81648	0.83232	bHLH-Zip
	834	SSSSSSSSSSSSSSSSSSSS	0.78071	0.82077	0.82229	bHLH-Zip
	835	TTTTTTTTTTNNNNNNNNNN	0.74892	0.81939	0.83931	bHLH-Zip
	836	LLLLLLLLLLNNNSNNNNNN	0.69821	0.79943	0.80027	bHLH-Zip
	837	SSSSSSSSSSSSSSTSSSSC	0.70881	0.83095	0.76179	bHLH-Zip
	838	AAATAAAAAAKKKKKKKKKK	0.63275	0.78093	0.81099	bHLH-Zip
	839	QQQQQQQQQQLLLLLLQQPL	0.61216	0.84249	0.73844	bHLH-Zip
	840	PPPPPPPPPP----------	0.47495	0.83938		bHLH-Zip
	841	SSSNSSSSNS----------	0.44436	0.78956		bHLH-Zip
	842	LLLLLLLLLL----------	0.4609	0.80176		bHLH-Zip
	843	KKKKKKKKKK----------	0.48375	0.82664		bHLH-Zip
	844	VVVMVVVVVVTTTTTTTTST	0.61315	0.79078	0.78319	bHLH-Zip
	845	SSSSSSSSSSSSSSSSSSSS	0.72892	0.82463	0.81998	bHLH-Zip
	846	KKKKKKKKKKHHHHHHHHHH	0.75295	0.83324	0.85327	bHLH-Zip
	847	AAAAAAAAAAAAAAAAAAAA	0.78429	0.8091	0.81381	bHLH-Zip
	848	TTTTTTTTTTIIIIIIIIII	0.77754	0.83845	0.83723	bHLH-Zip
	849	TTTTTTTTTTTTTTTTTTTT	0.82574	0.83897	0.84385	bHLH-Zip
	850	LLLLLLLLLLLLLLLLLLLL	0.79968	0.80921	0.80799	bHLH-Zip
	851	QQQQQQQQQQQQQQQQQQQQ	0.8369	0.85913	0.85525	bHLH-Zip
	852	KKKKKKKKKKKKKKKKKKKK	0.82486	0.83756	0.8349	bHLH-Zip
	853	TTTTTTTTTTTTTTTTTTTT	0.82975	0.84244	0.83978	bHLH-Zip
	854	AAAAAAAAAAVVVVVVMMVV	0.7518	0.828	0.81202	bHLH-Zip
	855	EEEEEEEEEEEEEEEEEEEE	0.79847	0.80734	0.82857	bHLH-Zip
	856	YYYYYYYYYYYYYYYYYYYY	0.81825	0.83716	0.85206	bHLH-Zip
	857	IIIIIIIIIIIIIIIIIIII	0.78619	0.8051	0.82	bHLH-Zip
	858	LLLTAVLLIATTTTTTTTTA	0.67012	0.65722	0.7942	bHLH-Zip
	859	MMMMMMMMMMKKKKKKKKKK	0.79813	0.85445	0.8404	bHLH-Zip
	860	LLLLLLLLLLLLLLLLLLLL	0.78289	0.78909	0.80665	bHLH-Zip
	861	QQQQQQQQQQQQQQQQQQQQ	0.83474	0.84094	0.85851	bHLH-Zip
	862	QQQQQQQQQQQQQQQQQQQQ	0.84204	0.86946	0.85371	bHLH-Zip
	863	EEEEEEEEEEEEEEEEEEEE	0.80723	0.82595	0.83439	bHLH-Zip
	864	RRRRRRRRRRRRRRRRRRRR	0.81207	0.82597	0.85363	bHLH-Zip
	865	AAAAAAAAAAGGSSSSMMSS	0.70223	0.80316	0.78366	bHLH-Zip
	866	GGGAAAAAAAQQQQQQQQQQ	0.71912	0.74388	0.85882	bHLH-Zip
	867	LLLKMMMMLMMMMMMMMMMM	0.75377	0.74793	0.86957	bHLH-Zip
	868	QQQQQQQQQQQQQQQQQQQQ	0.81048	0.8287	0.85426	bHLH-Zip
	869	EEEEEEEEQEEEEEEEEEED	0.76001	0.79111	0.80742	bHLH-Zip
	870	EEEEEEEEEEEEEEEEEEEE	0.81098	0.82712	0.8366	bHLH-Zip
	871	AAAAAAAAAAAAAAAAAAAA	0.79754	0.8185	0.80876	bHLH-Zip
	872	QQQQQQQQQQRRRRRRRRRQ	0.79014	0.85441	0.80386	bHLH-Zip
	873	QQQQQQQQQHRRRRRRRRRR	0.77531	0.84098	0.82938	bHLH-Zip
	874	LLLLLLLLLLLLLLLLLLLL	0.77947	0.80471	0.79585	bHLH-Zip
	875	RRRRRRRRRRRRRRRRRRRR	0.81563	0.84087	0.832	bHLH-Zip
	876	DDDDDDDDDDEEEDEEEEEE	0.77262	0.83526	0.80131	bHLH-Zip
	877	EEEQQEEEEQEEEEEEEEEE	0.79553	0.80111	0.82694	bHLH-Zip
	878	IIIIIIIIIIIIIIIIIIII	0.81699	0.8256	0.82436	bHLH-Zip
	879	EEEEEEEEEEEEEEEEEEEE	0.82145	0.83006	0.82882	bHLH-Zip
	880	EEEEEEEEEEEEEEEEEEEE	0.81941	0.82568	0.82337	bHLH-Zip
	881	LLLLLLLLLLLLLLLLLLLL	0.78703	0.80153	0.79764	bHLH-Zip
	882	NNNNNNNNNNNNNNNNNNNN	0.82996	0.84445	0.84057
	883	AAAAAAAAAAAAAAAATTAT	0.75119	0.81555	0.76158
	884	AAAAAAAAAATTTTTTTTTT	0.73452	0.81026	0.81944
	885	IIIIIIIIIIIIIIIIIIII	0.7979	0.83552	0.82548
	886	NNNNNNNNNNIIIILIIIII	0.74094	0.856	0.78878
	887	LLLLLLLLLLSSSSSSSSSS	0.75204	0.82091	0.84503
	888	CCCCCCCCCCCCCCCCCCCC	0.85277	0.88941	0.86878
	889	QQQQQQQQQQQQQQQQQQQQ	0.83726	0.8739	0.85327
	890	QQQQQQQQQQQQQQQQQQQQ	0.85237	0.87351	0.86432
	891	QQQQQQQQQQLLLLLLLLLQ	0.79455	0.87565	0.78881
	892	LLLLLLLLLLLLLLLLLLLL	0.80131	0.81959	0.79882
	893	PPPPPPPPPPPPPPPPPPPP	0.83368	0.85197	0.8312
	894	AAAAAAAAAAAAAAAAAAAA	0.79653	0.81482	0.79404
	895	TTTTTTTTTTTTTTTTTTST	0.79881	0.83225	0.78806
	896	GGGGGGGGGGGGGGGGGGGG	0.79376	0.8139	0.79955
	897	VVVVVVVVVVVVVVVVVVVV	0.79557	0.82039	0.80028
	898	PPPPPPPPPPPPPPPPPPSP	0.79068	0.85563	0.78943
	899	IIIIIIIIIIVVVVVVVVVV	0.74218	0.84247	0.79953
	900	TTTTTTTTTTTTTTTTNNTT	0.77749	0.85391	0.79376
	901	HHHHHHHHHHRRRRRRCCPR	0.74045	0.88841	0.76691
	902	QQQQQQQQQQRRRRRHRRRR	0.75367	0.87226	0.79964
	903	RRRRRRRRRRQQQQQQQQQQ	0.77789	0.86109	0.84164
	904	FFFFFFFFFFFFFFFFLFVY	0.7495	0.87374	0.74707
	905	DDDNDDDDDDDDDDDDDDDD	0.79683	0.83683	0.83131
	906	QQQQQQQQQQHHHHHHHHHH	0.81718	0.87496	0.8614
	907	MMMMMMMMMMMMMMMMMMMM	0.86198	0.89112	0.86467
	908	RRRRRRRRRRKKRRRRRKTR	0.79411	0.864	0.78729
	909	DDDDDDDDDDDDDDDDDDDD	0.8473	0.86137	0.85596
	910	MMMMMMMMMMMMMMMMMMMM	0.86725	0.88595	0.87737
	911	FFFFFFFFFFFFFFFFFFFF	0.84449	0.86318	0.8546
	912	DDDDDDDDDEDDDDDDDDDD	0.81983	0.81929	0.8575
	913	DDDDDDDDDDEEEEEEEEEE	0.78961	0.85235	0.85059
	914	YYYYYYYYYYYYYYYYYYYY	0.83795	0.86349	0.86037
	915	VVVVVVVVVVVVVVVVVVVV	0.80225	0.8278	0.82467
	916	RRRRRRRRRRKKKKKKKKKK	0.7759	0.85185	0.83171
	917	TTTTTTTTTTTTSSSSSSSS	0.77414	0.84173	0.78948
	918	RRRRRRRRRRRRRRRRRRRR	0.81832	0.84724	0.83091
	919	TTTTTTTTTTTTTTTTTITT	0.79822	0.84913	0.80305
	920	LLLLLLLLLLLLLLLLLLLL	0.80696	0.82702	0.81158
	921	HHHHHHHHHHQQQQQQQQQQ	0.84235	0.88638	0.86889
	922	NNNNNNNNNNNNNNNNNNNN	0.86007	0.87107	0.8632
	923	WWWWWWWWWWWWWWWWWWWW	0.90275	0.90935	0.90743
	924	KKKKKKKKKKKKKKKKKKKK	0.8534	0.86885	0.86859
	925	FFFFFFFFFFFFFFFFFFFF	0.8671	0.87594	0.8776
	926	WWWWWWWWWWWWWWWWWWWW	0.89642	0.90526	0.90692
	927	VVVVVVVVVVIIIIIIIIII	0.76938	0.82329	0.83803
	928	FFFFFFFFFFFFFFFFFFFF	0.82424	0.842	0.85319
	929	SSSSSSSSSSSSSSSSSSSS	0.80738	0.82515	0.83634
	930	IIIIIVIIILIIIIVIMMII	0.70834	0.73943	0.77351
	931	LLLLLLLLLLIIIIIIIIII	0.73801	0.79599	0.82846
	932	IIIIIIIIIIIIIIIIIIII	0.79403	0.81182	0.82045
	933	RRRRRRRRRRKKKKKKKKKK	0.76207	0.82423	0.82839
	934	PPPPPPPPPPPPPPPPPPPP	0.83037	0.84728	0.85115
	935	LLLLLLLLLLLLLLLLLLLL	0.80269	0.81157	0.81067
	936	FFFFFFFFFFFFFFFFFFFF	0.84597	0.85485	0.85395
	937	EEEEEEEEEEEEEEEEEEEE	0.8299	0.83756	0.83497
	938	SSSSSSSSSSSSSSSSSSSS	0.82307	0.83072	0.82814
	939	FFFFFFFFFFFFFFFFFFFF	0.84153	0.85647	0.84451
	940	NNKNNNNNNNKKKRKKKKKK	0.77347	0.82667	0.80179
	941	GGGGGGGGGGGGGGGGGGGG	0.80341	0.81834	0.80638
	942	MMMMMMMMMMMMMMVMMMVM	0.81722	0.87288	0.8082
	943	VVVVVVVVVVVVVVVVVVVV	0.78922	0.82188	0.80047
	944	SSSSSSSSSSSSSSSSSSSS	0.80542	0.83504	0.8107
	945	TTTTTTTTTTTTTSTTTTTT	0.77902	0.82835	0.78357
	946	AAAAAAAAAASSSSSSSSST	0.70257	0.80343	0.76747
	947	SSSSSSSSSSSSSSSSSSSN	0.74985	0.81359	0.77582	DCD
	948	VVVLLLLLLLLLLLLLLLLL	0.702	0.73768	0.766	DCD
	949	HHHQQHHHHHEEEEEGEEEH	0.70258	0.81473	0.75075	DCD
	950	TTTSSSSSSSEEEEEEEEEE	0.70433	0.77824	0.80695	DCD
	951	LLLLLLLLLLLLLLLLFFLL	0.72653	0.79114	0.7514	DCD
	952	RRRRRRRRRRHHHHHHHHHH	0.76473	0.8388	0.84131	DCD
	953	QQQQQQQQQQRRRQRRRRRQ	0.76527	0.84875	0.79363	DCD
	954	TTTTTTTTTTTTTTTTTTTS	0.76197	0.83336	0.78161	DCD
	955	SSSSSSSSSSAAAAAAAAAA	0.74943	0.84438	0.81808	DCD
	956	LLLLLLLLLLLLLLLLLLLL	0.77737	0.81124	0.79545	DCD
	957	AAAAAAAAAASSSSSSSSSS	0.74629	0.81246	0.82124	DCD
	958	WWWWWWWWWWWWWWWWWWWW	0.85436	0.8784	0.87247	DCD
	959	LLLLLLLLLLLLLLLLLLLL	0.7932	0.81044	0.80957	DCD
	960	DDDDDDEDDDDDDEDDDDDD	0.80845	0.82497	0.82497	DCD
	961	QQQQQQQQQQQQQQEQQQQQ	0.84377	0.87563	0.84112	DCD
	962	YYYYYYYYYYHHHHHHHHHH	0.82891	0.86109	0.86671	DCD
	963	CCCCCCCCCCCCCCCCCCCC	0.87099	0.88003	0.87603	DCD
	964	SSSSSSSSSSSSSSSSSSSS	0.82227	0.84747	0.83606	DCD
	965	LLLLLLLLLLLLLLLLLLLL	0.79042	0.81106	0.80575	DCD
	966	PPPPPPPPPPPPPPPPPPPP	0.83277	0.84878	0.84155	DCD
	967	AAAAAAAAAAIIIVVVVVVV	0.7185	0.81457	0.77118	DCD
	968	LLLLLLLLLLLLLLLLLLLL	0.78468	0.80455	0.79588	DCD
	969	RRRRRRRRRRRRRRRRRRRR	0.81632	0.83456	0.83252	DCD
	970	PPPPPPPPPPPPPPPPPPPP	0.81558	0.83383	0.83179	DCD
	971	TTTTTTTTTTMMMMTTMMMM	0.79149	0.82255	0.80856	DCD
	972	VVVVVVVVVIVVVVVVVVVV	0.76827	0.78029	0.8073	DCD
	973	LLLLLLLLLLLLLLLLLLLL	0.77104	0.79119	0.78507	DCD
	974	NNNNNNNNNSSSNNNNSSSL	0.73158	0.79932	0.73311	DCD
	975	SSSSSSSSSSTTTTTTTTTT	0.75828	0.82012	0.8147	DCD
	976	LLLLLLLLLLLLLLLLLLLL	0.77574	0.79721	0.78166	DCD
	977	RRRRRRRRRRRRRRRRRRRR	0.80681	0.82568	0.82048	DCD
	978	QQQQQQQQQQQQQQHHQQQQ	0.81375	0.83869	0.83177	DCD
	979	LLLLLLLLLLLLLLLLLLLL	0.78164	0.78877	0.79485	DCD
	980	GGGSSSSSSSSSSSSSSSSS	0.77531	0.76941	0.82727	DCD
	981	TTTTTTTTATTTTTTTTTTT	0.78013	0.78261	0.82092	DCD
	982	SSSSSSSSSSSSSTTTTTTT	0.7551	0.81104	0.77265	DCD
	983	TTTTTTTTTTTTTTTTTTTT	0.80027	0.81456	0.81352	DCD
	984	SSSSSSSSSCSSSSSSSSSA	0.75721	0.80456	0.76852	DCD
	985	IIIIIIIIIIIIIIIVIIII	0.78168	0.82749	0.77178	DCD
	986	LLLLLLLLLLLLLLLLLLLL	0.79214	0.80656	0.79041	DCD
	987	TTTTTTTTTTTTTTTTTTTT	0.79903	0.81056	0.80977	DCD
	988	DDDDDDDDDDDDDDNDDDDD	0.77824	0.8041	0.79496
	989	PPPPPPPPPPPPPPPPPPPP	0.78919	0.80204	0.82896
	990	GGGDAGSSSAAAASSSSSSS	0.67107	0.66948	0.77317
	991	RRRCCCLLRRQQQQQQQQQR	0.7096	0.73172	0.81209
	992	IIIIIIVVVVLLLLLLLLLL	0.68367	0.74367	0.80371
	993	PPPPPPPPPPPPPPPPPPPP	0.7978	0.80694	0.83865
	994	EEEEEEEEEEEEEEEEEEEE	0.79053	0.81831	0.82493
	995	QQQQQQQQQQQQQQQQQQQQ	0.81477	0.85587	0.84258
	996	AAAAAAAAAAAAAAAAAAAA	0.79356	0.82448	0.80552
	997	TTTTTTTTTTSSSSAASSSS	0.72889	0.83861	0.77097
	998	RRRRRRRRRRKKKEEEEEEE	0.73612	0.8429	0.77783
	999	AAAAAAAAAAAAAAAAAAAA	0.77664	0.81539	0.79785
	1000	VVVVVVVVVVVVVVVVVVVV	0.74594	0.81941	0.79509
	1001	TTTTTTTTTTTTTTTTTTTT	0.73661	0.81625	0.80779
	1002	EEEEEEEEEERRRRRRRRRR	0.67226	0.80603	0.81455
	1003	----------IIIIIIMIVI	0.48901		0.75848
	1004	----------GGGGGGGGGS	0.4457		0.73823
	1005	----------KKKKKKKKPK	0.45774		0.76421
	1006	----------RRRRRRRRRR	0.45576		0.78656
	1007	----------LLLSPSSSST	0.41915		0.67915
	1008	GGGGGGGGGGGGGGGGGGGG	0.62684	0.7813	0.72344
	1009	TTTTTTTPIKEEEEEEEEED	0.51707	0.70815	0.65765
	1010	LLLLLLLLLLSSSSSSSSSS	0.58485	0.76832	0.63054
	1011	GGGGGGGGGQ---------Q	0.47572	0.74188	0.29369
	1012	KKKKKKRRRH---------H	0.4024	0.71005	0.14602
	1013	PPPPPPPPPP---------P	0.49371	0.87171	0.13893
	1014	LLLLLLLLLS----------	0.32975	0.69806
	1 - Alignment position
	2 - Amino acids at this positon of alignment (from S7 Fig)
	3 - Scrore from all 20 ChREBP and MondoA sequences
	4 - Score from 10 ChREBP sequences -- from alignment with gaps to align with MondoA removed
	5 - Score from 10 MondoA sequences -- from alignment with gaps to align with ChREBPl removed
	6 - Domains in protein sequence -- see S7 Fig
	7 - MCR : Mondo Conserved Region
