# Supplementary material for: Contrasting Patterns in the Evolution of Vertebrate MLX Interacting Protein (MLXIP) and MLX Interacting Protein-Like (MLXIPL) Genes
Source: PLoS One. 2016 Feb 24;11(2):e0149682. doi: 10.1371/journal.pone.0149682 (PMC4766361; doi:10.1371/journal.pone.0149682)
Supplement: S6 Table — (XLS) [file pone.0149682.s018.xls]

## Sheet: Sheet1
	S6 Table. Observed pairwise differences in MondoA and ChREBP protein and domain sequences
	Domains	All		LID		MCR1		MCR2		MCR3		MCR4		GRACE		MCR5		MCR6		Proline-rich		bHLH-Zip		DCD
Species 1	Specis 2	MondoA	ChREBP	MondoA	ChREBP	MondoA	ChREBP	MondoA	ChREBP	MondoA	ChREBP	MondoA	ChREBP	MondoA	ChREBP	MondoA	ChREBP	MondoA	ChREBP	MondoA	ChREBP	MondoA	ChREBP	MondoA	ChREBP
Human	Chimpanzee	0.003	0.009	0	0.006	0	0	0	0	0	0.0227273	0	0	0	0.012	0	0	0	0	0.0107527	0.022	0	0	0	0
	Vervet-AGM	0.026	0.019	0	0.026	0	0	0	0	0	0.0227273	0	0	0	0.025	0	0	0	0	0.0645161	0.022	0.0163934	0	0.0285714	0
	Bushbaby	0.089	0.1	0.0192308	0.038	0	0	0	0	0	0.0227273	0	0	0.0123457	0.099	0	0.1	0	0	0.16129	0.172	0.0819672	0.098	0.142857	0.022
	Pig	0.097	0.123	0.0128205	0.058	0	0	0	0.077	0	0.0227273	0.025	0.05	0.037037	0.111	0.05	0	0	0.083	0.129032	0.194	0.0655738	0.033	0.171429	0.029
	Dog	0.085	0.106	0.025641	0.038	0	0	0	0.077	0	0.0227273	0.025	0.025	0.0123457	0.123	0	0	0	0	0.139785	0.183	0.0491803	0.066	0.171429	0.029
	Mouse	0.101	0.141	0.0128205	0.0641026	0	0	0	0.0769231	0	0.0227273	0	0.05	0.0123457	0.111111	0	0	0	0	0.150538	0.27957	0.114754	0.049	0.0571429	0.0571429
	Rat	0.106	0.128	0.0128205	0.0512821	0	0	0	0	0	0.0227273	0	0.025	0.0123457	0.123457	0	0	0	0	0.182796	0.236559	0.114754	0.0327869	0.0571429	0.0285714
	Guinea pig	0.138	0.147	0.025641	0.0512821	0	0	0	0.0769231	0	0.0227273	0.025	0.025	0.0123457	0.123457	0	0.05	0	0	0.301075	0.27957	0.0983607	0.0655738	0.0571429	0.0571429
	Opossum	0.172	0.21	0.0384615	0.0833333	0.0666667	0	0	0.0769231	0	0.0227273	0.05	0.05	0.0864198	0.123457	0.05	0	0	0	0.225806	0.44086	0.147541	0.180328	0.171429	0.114286
Chimpanzee	Vervet-AGM	0.026	0.0190616	0	0.019	0	0	0	0	0	0	0	0	0	0.012	0	0	0	0	0.0752688	0.043	0.0163934	0	0.0285714	0
	Bushbaby	0.088	0.098	0.0192308	0.032	0	0	0	0	0	0	0	0	0.0123457	0.099	0	0.1	0	0	0.16129	0.194	0.0819672	0.049	0.142857	0.029
	Pig	0.097	0.122	0.0128205	0.051	0	0	0	0.077	0	0	0.025	0.05	0.037037	0.111	0.05	0	0	0.083	0.139785	0.215	0.0655738	0.098	0.171429	0.029
	Dog	0.087	0.104	0.025641	0.032	0	0	0	0.077	0	0	0.025	0.025	0.0123457	0.123	0	0	0	0	0.150538	0.204	0.0491803	0.066	0.171429	0.029
	Mouse	0.101	0.140762	0.0128205	0.0641026	0	0	0	0.0769231	0	0.0227273	0	0.05	0.0123457	0.111	0	0	0	0	0.16129	0.301075	0.114754	0.0327869	0.0571429	0.0571429
	Rat	0.106	0.127566	0.0128205	0.0512821	0	0	0	0	0	0.0227273	0	0.025	0.0123457	0.123457	0	0	0	0	0.193548	0.258065	0.114754	0.0327869	0.0571429	0.0285714
	Guinea pig	0.139	0.14956	0.025641	0.0512821	0	0	0	0.0769231	0	0.0227273	0.025	0.025	0.0123457	0.123457	0	0.05	0	0	0.311828	0.301075	0.0983607	0.0655738	0.0571429	0.0571429
	Opossum	0.173	0.209677	0.0384615	0.0833333	0.0666667	0	0	0.0769231	0	0.0227273	0.05	0.05	0.0864198	0.123457	0.05	0	0	0	0.236559	0.451613	0.147541	0.180328	0.171429	0.114286
Vervet-AGM	Bushbaby	0.089	0.106	0.0192308	0.045	0	0	0	0	0	0	0	0	0.0123457	0.111	0	0.1	0	0	0.172043	0.183	0.0655738	0.049	0.114286	0.029
	Pig	0.094	0.122	0.0128205	0.058	0	0	0	0.077	0	0	0.025	0.05	0.037037	0.099	0.05	0	0	0.083	0.139785	0.194	0.0491803	0.098	0.142857	0.029
	Dog	0.084	0.107	0.025641	0.045	0	0	0	0.077	0	0	0.025	0.025	0.0123457	0.123	0	0	0	0	0.150538	0.183	0.0327869	0.066	0.142857	0.029
	Mouse	0.104	0.145161	0.0128205	0.0833333	0	0	0	0.0769231	0	0.0227273	0	0.05	0.0123457	0.0987654	0	0	0	0	0.150538	0.27957	0.114754	0.0327869	0.0857143	0.0571429
	Rat	0.11	0.131965	0.0128205	0.0705128	0	0	0	0	0	0.0227273	0	0.025	0.0123457	0.111111	0	0	0	0	0.182796	0.236559	0.114754	0.0327869	0.0857143	0.0285714
	Guinea pig	0.136	0.151026	0.025641	0.0641026	0	0	0	0.0769231	0	0.0227273	0.025	0.025	0.0123457	0.111111	0	0.05	0	0	0.290323	0.268817	0.0819672	0.0655738	0.0857143	0.0571429
	Opossum	0.167	0.21261	0.0384615	0.0833333	0.0666667	0	0	0.0769231	0	0.0227273	0.05	0.05	0.0864198	0.111111	0.05	0	0	0	0.225806	0.451613	0.131148	0.180328	0.171429	0.114286
Bushbaby	Pig	0.0967742	0.107	0.025641	0.026	0	0	0	0.077	0	0	0.025	0.05	0.0493827	0.099	0.05	0.1	0	0.083	0.150538	0.194	0.049	0.082	0.142857	0
	Dog	0.0865103	0.106	0.0320513	0.032	0	0	0	0.077	0	0	0.025	0.025	0.0246914	0.111	0	0.1	0	0	0.16129	0.194	0.033	0.033	0.142857	0
	Mouse	0.104106	0.139	0.025641	0.0448718	0	0	0	0.0769231	0	0.0227273	0	0.025	0.0246914	0.0987654	0	0.1	0	0	0.16129	0.344086	0.115	0.0163934	0.0857143	0.0285714
	Rat	0.11437	0.126	0.025641	0.0320513	0	0	0	0	0	0.0227273	0	0	0.0246914	0.111111	0	0.1	0	0	0.193548	0.301075	0.115	0.0163934	0.0857143	0
	Guinea pig	0.13783	0.142	0.0320513	0.0320513	0	0	0	0.0769231	0	0.0227273	0.025	0	0.0246914	0.111111	0	0.1	0	0	0.301075	0.301075	0.082	0.0655738	0.0857143	0.0285714
	Opossum	0.164223	0.201	0.0448718	0.0961538	0.0666667	0	0	0.0769231	0	0.0227273	0.05	0.025	0.0987654	0.135802	0.05	0.1	0	0	0.236559	0.397849	0.131	0.147541	0.114286	0.0857143
Pig	Dog	0.0747801	0.085	0.025641	0.026	0	0	0	0	0	0	0	0.025	0.0493827	0.062	0.05	0	0	0.083	0.129032	0.183	0.0163934	0.066	0.0571429	0
	Mouse	0.104106	0.144	0.0192308	0.0576923	0	0	0	0.153846	0	0.0227273	0.025	0	0.037037	0.0740741	0.05	0	0	0.0833333	0.150538	0.322581	0.0983607	0.0819672	0.114286	0.0285714
	Rat	0.111437	0.138	0.0192308	0.0448718	0	0	0	0.0769231	0	0.0227273	0.025	0.025	0.037037	0.0864198	0.05	0	0	0.0833333	0.182796	0.301075	0.0983607	0.0819672	0.114286	0
	Guinea pig	0.139296	0.154	0.0192308	0.0448718	0	0	0	0.153846	0	0.0227273	0	0.025	0.0493827	0.0987654	0.05	0.05	0	0.0833333	0.311828	0.301075	0.0655738	0.114754	0.114286	0.0285714
	Opossum	0.175953	0.201	0.0384615	0.0705128	0.0666667	0	0	0	0	0.0227273	0.025	0.05	0.123457	0.0864198	0.1	0	0	0.0833333	0.236559	0.44086	0.0983607	0.180328	0.2	0.0857143
Dog	Mouse	0.0953079	0.142	0.0320513	0.0384615	0	0	0	0.153846	0	0.0227273	0.025	0.05	0.0246914	0.0987654	0	0	0	0	0.150538	0.322581	0.0819672	0.0327869	0.114286	0.0285714
	Rat	0.0997067	0.13	0.0320513	0.0384615	0	0	0	0.0769231	0	0.0227273	0.025	0.025	0.0246914	0.111111	0	0	0	0	0.182796	0.27957	0.0819672	0.0327869	0.114286	0
	Guinea pig	0.130499	0.144	0.0192308	0.0384615	0	0	0	0.153846	0	0.0227273	0	0.025	0.0246914	0.0987654	0	0.05	0	0	0.311828	0.268817	0.0491803	0.0819672	0.114286	0.0285714
	Opossum	0.146628	0.186	0.025641	0.0897436	0.0666667	0	0	0	0	0.0227273	0.025	0.05	0.0864198	0.0987654	0.05	0	0	0	0.225806	0.387097	0.0983607	0.114754	0.2	0.0857143
Mouse	Rat	0.0205279	0.0351906	0	0.0128205	0	0	0	0.0769231	0	0	0	0.025	0	0.0123457	0	0	0	0	0.0322581	0.107527	0	0	0	0.0285714
	Guinea pig	0.139296	0.143695	0.025641	0.0320513	0	0	0	0	0	0	0.025	0.025	0.0246914	0.0987654	0	0.05	0	0	0.311828	0.333333	0.0819672	0.0655738	0	0.0571429
	Opossum	0.168622	0.22434	0.0512821	0.0897436	0.0666667	0	0	0.153846	0	0	0.05	0.05	0.0987654	0.0864198	0.05	0	0	0	0.236559	0.494624	0.163934	0.147541	0.114286	0.114286
Rat	Guinea pig	0.139296	0.139296	0.025641	0.0320513	0	0	0	0.0769231	0	0	0.025	0	0.0246914	0.111111	0	0.05	0	0	0.301075	0.322581	0.0819672	0.0655738	0	0.0285714
	Opossum	0.173021	0.217009	0.0512821	0.0769231	0.0666667	0	0	0.0769231	0	0	0.05	0.025	0.0987654	0.0987654	0.05	0	0	0	0.247312	0.505376	0.163934	0.147541	0.114286	0.0857143
Guinea pig	Opossum	0.203812	0.222874	0.0448718	0.0833333	0.0666667	0	0	0.153846	0	0	0.025	0.025	0.0987654	0.111111	0.05	0.05	0	0	0.354839	0.462366	0.131148	0.196721	0.114286	0.114286
	Pairwise distances between sequence from Species 1 and Speceis 2. Numbers in Red indicate greater onserved sequence differnce, while those in Green are equal for both proteins.
